# Supplementary material for: Crystal structure of {(E)-2-[(3,4-di­meth­oxy­phenyl­imino)­meth­yl]phenolato-κ2 N,O 1}bis­[2-(pyridin-2-yl)phenyl-κ2 C 1,N]iridium(III) di­chloro­methane disolvate
Source: Acta Crystallogr E Crystallogr Commun. 2018 Jul 17;74(Pt 8):1107–10. doi: 10.1107/S2056989018009970 (PMC6072996; doi:10.1107/S2056989018009970)
Supplement: Supplementary file 1 [file e-74-01107-sup1.cif]

##############################################################################
#                                                                            #
# This CIF contains the data in a paper accepted for publication in          #
# Acta Crystallographica Section E. It conforms to the requirements of       #
# Notes for Authors for Acta Crystallographica Section E, and has been       #
# peer reviewed under the auspices of the IUCr Commission on Journals.       #
#                                                                            #
# Full details of the Crystallographic Information File format               #
# are given in the paper "The Crystallographic Information File (CIF):       #
# a New Standard Archive File for Crystallography" by S. R. Hall, F. H.      #
# Allen and I. D. Brown [Acta Cryst. (1991), A47, 655-685].                  #
#                                                                            #
# The current version of the core CIF dictionary is obtainable from          #
# ftp://ftp.iucr.org/pub/cif_core.dic.                                       #
#                                                                            #
# Software is freely available for graphical display of the structure(s)     #
# in this CIF. For information consult the CIF software page                 #
# http://www.iucr.org/resources/cif/software.                                #
#                                                                            #
# This file may be used for bona fide research purposes within the           #
# scientific community so long as proper attribution is given to the journal # 
# article from which it was obtained.                                        #
#                                                                            #
##############################################################################
data_I
_audit_creation_method
;
Olex2 1.2
(compiled 2018.05.29 svn.r3508 for OlexSys, GUI svn.r5506)
;
_journal_date_recd_electronic     2018-06-08
_journal_date_accepted     2018-07-11
_journal_name_full     'Acta Crystallographica, Section E'
_journal_year     2018
_journal_volume     74
_journal_issue      8
_journal_page_first     1107
_journal_page_last     1110
_journal_paper_category     GM
_journal_paper_doi     10.1107/S2056989018009970
_journal_coeditor_code     WM5449
_publ_contact_author_name     'Hee-Joon Kim'
_publ_contact_author_address
;
Department of Applied Chemistry,
Kumoh National Institute of Technology,
Gumi 39177,
Republic of Korea
;
_publ_contact_author_email     hjk@kumoh.ac.kr
_publ_contact_author_fax     ?
_publ_contact_author_phone     ?
_publ_section_title
;\
Crystal structure of
{(<i>E</i>)-2-[(3,4-dimethoxyphenylimino)methyl]phenolato-\k^2^<i>N</i>,\
<i>O</i>^1^}bis[2-(pyridin-2-yl)phenyl-\k^2^<i>C</i>^1^,<i>N</i>]iridium(III)
dichloromethane disolvate
;
_publ_section_title_footnote     .
loop_
    _publ_author_name
    _publ_author_footnote
    _publ_author_address
    'Shee, Nirmal K.' .
;
Department of Applied Chemistry, Kumoh National Institute of Technology, Gumi
39177,
Republic of Korea
;
    'Hong, Chang Seop' .
;
Department of Chemistry, Korea University, Seoul 02841,
Republic of Korea
;
    'Lee, Woo Ram' .
;
Department of Chemistry, Sejong University, Seoul 05006,
Republic of Korea
;
    'Kim, Hee-Joon' .
;
Department of Applied Chemistry, Kumoh National Institute of Technology, Gumi
39177,
Republic of Korea
;
_publ_section_synopsis
;
The two Ir^III^ atoms in the title structure have distorted octahedral
coordination spheres, being <i>C</i>,<i>N</i>-chelated by two main
2-phenylpyridine ligands and <i>N</i>,<i>O</i>-chelated by one ancillary
2-[(2,4-dimethoxyphenylimino)methyl]phenolato ligand.
;
_chemical_name_systematic
;\
{(<i>E</i>)-2-[(3,4-Dimethoxyphenylimino)methyl]phenolato-\k^2^<i>N</i>,\
<i>O</i>^1^}bis[2-(pyridin-2-yl)phenyl-\k^2^<i>C</i>^1^,<i>N</i>]iridium(III)
dichloromethane disolvate
;
_chemical_formula_moiety     '2(C37 H30 Ir2 N3 O3), 4(C H2 Cl2)'
_chemical_formula_sum     'C78 H68 Cl8 Ir2 N6 O6'
_chemical_formula_iupac     '2[Ir (C11 H8 N)2 (C15 H14 N O3)], 4C H2 Cl2'
_chemical_formula_weight     1853.49
_space_group_crystal_system     triclinic
_space_group_name_H-M_alt     'P -1'
_space_group_name_Hall     '-P 1'
loop_
    _space_group_symop_id
    _space_group_symop_operation_xyz
    1 x,y,z
    2 -x,-y,-z
_cell_length_a     12.4000(5)
_cell_length_b     14.5371(6)
_cell_length_c     21.3502(8)
_cell_angle_alpha     90.1120(10)
_cell_angle_beta     106.0920(10)
_cell_angle_gamma     92.6970(10)
_cell_volume     3693.2(3)
_cell_formula_units_Z     2
_cell_measurement_reflns_used     9867
_cell_measurement_theta_min     2.233
_cell_measurement_theta_max     28.346
_cell_measurement_temperature     130(2)
_exptl_crystal_description     plate
_exptl_crystal_colour     orange
_exptl_crystal_size_max     0.25
_exptl_crystal_size_mid     0.14
_exptl_crystal_size_min     0.05
_exptl_crystal_density_diffrn     1.6666
_exptl_crystal_density_method     'not measured'
_exptl_crystal_F_000     1829.2575
_exptl_absorpt_coefficient_mu     3.946
_exptl_absorpt_correction_type     multi-scan
_exptl_absorpt_process_details
;
(<i>SADABS</i>; Krause <i>et al.</i>, 2015)
;
_exptl_absorpt_correction_T_min     0.4387
_exptl_absorpt_correction_T_max     0.8271
_diffrn_ambient_temperature     130(2)
_diffrn_radiation_type     'Mo K\a'
_diffrn_radiation_wavelength     0.71073
_diffrn_measurement_device_type     'Bruker APEXII CCD area detector'
_diffrn_measurement_method     'omega scans'
_diffrn_reflns_number     51940
_diffrn_reflns_av_R_equivalents     0.0379
_diffrn_reflns_theta_min     0.99
_diffrn_reflns_theta_max     28.34
_diffrn_reflns_theta_full     28.3424
_diffrn_measured_fraction_theta_max     0.9508
_diffrn_measured_fraction_theta_full     0.9508
_diffrn_reflns_limit_h_min     -16
_diffrn_reflns_limit_h_max     16
_diffrn_reflns_limit_k_min     -17
_diffrn_reflns_limit_k_max     19
_diffrn_reflns_limit_l_min     -27
_diffrn_reflns_limit_l_max     26
loop_
    _refln_index_h
    _refln_index_k
    _refln_index_l
    _refln_F_squared_meas
    -1 0 0 0.24
    1 0 0 0.13
    1 0 0 0.24
    -2 0 0 248.25
    2 0 0 250.91
    2 0 0 245.49
    -3 0 0 211.98
    3 0 0 210.5
    3 0 0 207.34
    -4 0 0 26.38
    4 0 0 26.2
    4 0 0 24.58
    -5 0 0 70.64
    -5 0 0 69.33
    5 0 0 67.3
    5 0 0 69.08
    5 0 0 64.57
    -6 0 0 117.18
    -6 0 0 124.9
    6 0 0 122.87
    6 0 0 124.51
    6 0 0 124.01
    -7 0 0 146.76
    -7 0 0 133.99
    7 0 0 133.35
    7 0 0 129.61
    7 0 0 133.36
    -8 0 0 2.1
    -8 0 0 2.67
    8 0 0 2.92
    8 0 0 2.88
    8 0 0 1.94
    -9 0 0 67.81
    -9 0 0 66.35
    9 0 0 62.26
    9 0 0 67.57
    9 0 0 63.71
    -10 0 0 4.52
    -10 0 0 5.12
    10 0 0 4.55
    10 0 0 8.86
    -11 0 0 30.44
    -11 0 0 32.72
    11 0 0 31.55
    11 0 0 33.03
    -12 0 0 2.99
    -12 0 0 3.58
    12 0 0 4.39
    12 0 0 3.54
    -13 0 0 11.39
    -13 0 0 9.97
    13 0 0 10.41
    13 0 0 10.26
    -14 0 0 3.46
    -14 0 0 2.82
    14 0 0 1.84
    14 0 0 1.93
    -15 0 0 1.87
    15 0 0 3.35
    15 -1 0 18.72
    -15 1 0 15.81
    14 -1 0 14.08
    14 -1 0 13.6
    -14 1 0 12.92
    -14 1 0 13.53
    13 -1 0 35.44
    13 -1 0 33.96
    -13 1 0 28.36
    -13 1 0 34.28
    12 -1 0 24.59
    12 -1 0 25.73
    -12 1 0 24.44
    -12 1 0 25.92
    11 -1 0 23.27
    11 -1 0 26.16
    -11 1 0 24.84
    -11 1 0 27.11
    10 -1 0 43.44
    10 -1 0 42.57
    -10 1 0 41.35
    -10 1 0 43.78
    9 -1 0 0.46
    9 -1 0 -0.19
    -9 1 0 -0.07
    -9 1 0 -0.21
    8 -1 0 58.79
    8 -1 0 57.21
    8 -1 0 57.01
    -8 1 0 53.41
    -8 1 0 61.74
    7 -1 0 1.31
    7 -1 0 1.13
    7 -1 0 1.34
    -7 1 0 2.29
    -7 1 0 2.14
    6 -1 0 107.75
    6 -1 0 103.83
    6 -1 0 102.58
    -6 1 0 100.64
    -6 1 0 105.46
    5 -1 0 25.01
    5 -1 0 26.04
    5 -1 0 24.38
    -5 1 0 24.45
    -5 1 0 25.71
    4 -1 0 51.01
    4 -1 0 52.7
    -4 1 0 51.29
    3 -1 0 6.77
    3 -1 0 6.78
    -3 1 0 8
    2 -1 0 1.93
    -2 1 0 2.47
    1 -1 0 93.37
    -1 1 0 92.92
    0 1 0 4.36
    0 1 0 4.11
    0 1 0 3.97
    -1 -1 0 72.34
    1 1 0 71.14
    1 1 0 72.23
    -2 -1 0 2.57
    2 1 0 1.81
    2 1 0 2.47
    -3 -1 0 5.79
    3 1 0 6.56
    3 1 0 6.22
    -4 -1 0 7.29
    4 1 0 5.19
    4 1 0 5.26
    4 1 0 4.66
    -5 -1 0 22.45
    -5 -1 0 21.87
    5 1 0 22.1
    5 1 0 20.76
    5 1 0 21.54
    -6 -1 0 1.69
    -6 -1 0 3.05
    6 1 0 2.03
    6 1 0 2.7
    6 1 0 1.98
    -7 -1 0 -0.21
    -7 -1 0 0.39
    7 1 0 0.03
    7 1 0 -0.1
    7 1 0 0.37
    -8 -1 0 1.26
    -8 -1 0 -0.04
    8 1 0 1.01
    8 1 0 1.1
    8 1 0 1.07
    -9 -1 0 0.3
    -9 -1 0 2.03
    9 1 0 1.08
    9 1 0 1.65
    9 1 0 0.75
    -10 -1 0 3
    -10 -1 0 1.1
    10 1 0 1.38
    10 1 0 2.32
    10 1 0 2.54
    -11 -1 0 1.7
    -11 -1 0 1.32
    11 1 0 1.49
    11 1 0 0.91
    -12 -1 0 9.6
    -12 -1 0 6.55
    12 1 0 6.31
    12 1 0 6.57
    -13 -1 0 5.88
    -13 -1 0 3.57
    13 1 0 3.99
    13 1 0 7.01
    -14 -1 0 4.13
    -14 -1 0 3.13
    14 1 0 3.46
    14 1 0 3.71
    -15 -1 0 3.2
    15 1 0 5.25
    15 -2 0 0.26
    -15 2 0 0.06
    14 -2 0 0.13
    14 -2 0 0.01
    -14 2 0 0.24
    -14 2 0 0.27
    13 -2 0 0.01
    13 -2 0 0.35
    -13 2 0 -0.65
    -13 2 0 -0.75
    12 -2 0 0.34
    12 -2 0 1.11
    -12 2 0 0.47
    -12 2 0 1.85
    11 -2 0 1.73
    11 -2 0 1.68
    -11 2 0 2.13
    -11 2 0 1.05
    10 -2 0 0.39
    10 -2 0 0.28
    -10 2 0 0.06
    -10 2 0 0.37
    9 -2 0 0.39
    9 -2 0 0.23
    -9 2 0 0.79
    -9 2 0 1.28
    8 -2 0 2.01
    8 -2 0 2.65
    -8 2 0 2.4
    -8 2 0 1.99
    -8 2 0 2.31
    7 -2 0 15.74
    7 -2 0 16.11
    -7 2 0 14.83
    -7 2 0 15.48
    -7 2 0 15.09
    6 -2 0 26.68
    6 -2 0 26.27
    -6 2 0 27.95
    -6 2 0 26.71
    -6 2 0 29.1
    5 -2 0 41.45
    5 -2 0 41.05
    -5 2 0 38.76
    -5 2 0 40.42
    -5 2 0 38.57
    4 -2 0 26.55
    -4 2 0 26.93
    -4 2 0 22.95
    -4 2 0 24.37
    3 -2 0 3.22
    -3 2 0 3.34
    -3 2 0 3.92
    2 -2 0 3.6
    -2 2 0 4.19
    -2 2 0 3.53
    -1 2 0 35
    -1 2 0 36.43
    0 2 0 293.3
    0 2 0 302.37
    0 2 0 293.57
    1 2 0 18.92
    1 2 0 18.34
    -2 -2 0 250.16
    2 2 0 256.42
    2 2 0 251.66
    -3 -2 0 11.18
    3 2 0 11.15
    3 2 0 10.96
    -4 -2 0 94
    -4 -2 0 94.37
    4 2 0 91.29
    4 2 0 91.64
    4 2 0 94
    -5 -2 0 84.45
    -5 -2 0 91.14
    5 2 0 87.19
    5 2 0 85.42
    5 2 0 88.01
    -6 -2 0 72.5
    -6 -2 0 68.69
    6 2 0 68.49
    6 2 0 66.81
    6 2 0 72.41
    -7 -2 0 46.4
    -7 -2 0 51.54
    7 2 0 48.98
    7 2 0 46.09
    7 2 0 49.02
    -8 -2 0 18.12
    -8 -2 0 17.91
    8 2 0 17.89
    8 2 0 17.49
    8 2 0 17.76
    -9 -2 0 116.09
    -9 -2 0 107.97
    9 2 0 114.71
    9 2 0 115.91
    9 2 0 114.6
    -10 -2 0 5.71
    -10 -2 0 4.04
    10 2 0 4
    10 2 0 3.97
    10 2 0 3.86
    -11 -2 0 68.81
    -11 -2 0 70.35
    11 2 0 67.97
    11 2 0 70.45
    -12 -2 0 9.3
    -12 -2 0 6.95
    12 2 0 6.23
    12 2 0 7.66
    -13 -2 0 20.68
    -13 -2 0 23.08
    13 2 0 25.22
    13 2 0 21.83
    -14 -2 0 10.83
    -14 -2 0 12.94
    14 2 0 8.99
    14 2 0 10.85
    -15 -2 0 4.78
    15 2 0 5.99
    15 -3 0 31.35
    -15 3 0 33.35
    14 -3 0 8.48
    14 -3 0 5.64
    -14 3 0 7.71
    -14 3 0 9.75
    13 -3 0 30.14
    13 -3 0 33.54
    -13 3 0 29.41
    -13 3 0 31.04
    12 -3 0 18.73
    12 -3 0 21.91
    -12 3 0 25.37
    -12 3 0 18.07
    11 -3 0 21.85
    11 -3 0 27.06
    -11 3 0 21.46
    -11 3 0 24.1
    10 -3 0 29.92
    10 -3 0 31.82
    -10 3 0 32.56
    -10 3 0 30.3
    9 -3 0 6.32
    9 -3 0 7.65
    -9 3 0 6.8
    -9 3 0 6.22
    8 -3 0 48.85
    8 -3 0 47.24
    -8 3 0 48.59
    -8 3 0 51.89
    7 -3 0 6.19
    7 -3 0 4.37
    -7 3 0 5.41
    -7 3 0 4.19
    -7 3 0 5.15
    6 -3 0 72.93
    6 -3 0 78.11
    -6 3 0 72.95
    -6 3 0 77.17
    -6 3 0 72.41
    5 -3 0 101.23
    5 -3 0 102.78
    -5 3 0 101.5
    -5 3 0 98.94
    -5 3 0 102.77
    4 -3 0 11.31
    4 -3 0 12.38
    -4 3 0 10.76
    -4 3 0 11.37
    -4 3 0 13.14
    3 -3 0 122.27
    -3 3 0 120.7
    -3 3 0 122.29
    2 -3 0 71.41
    -2 3 0 72.04
    -2 3 0 68.85
    -1 3 0 291.12
    -1 3 0 287.55
    -1 3 0 290.98
    0 3 0 -0.3
    0 3 0 -0.02
    0 3 0 0.04
    1 3 0 116.4
    1 3 0 120.18
    -2 -3 0 19.07
    2 3 0 17.1
    2 3 0 18.69
    -3 -3 0 46.08
    3 3 0 46.85
    3 3 0 47.82
    -4 -3 0 118.29
    -4 -3 0 114.62
    4 3 0 115.18
    4 3 0 116.06
    4 3 0 120.6
    -5 -3 0 136.7
    -5 -3 0 142.33
    5 3 0 139.09
    5 3 0 138.49
    5 3 0 139.96
    -6 -3 0 116.18
    -6 -3 0 116.51
    6 3 0 109.05
    6 3 0 121.42
    6 3 0 112.89
    -7 -3 0 13.75
    -7 -3 0 13.42
    7 3 0 12.5
    7 3 0 12.8
    7 3 0 11.08
    -8 -3 0 61.38
    -8 -3 0 56.92
    8 3 0 53.5
    8 3 0 57.25
    8 3 0 60.51
    -9 -3 0 1.01
    -9 -3 0 -0.14
    9 3 0 0.88
    9 3 0 -0.04
    9 3 0 0.52
    -10 -3 0 33.32
    -10 -3 0 36.06
    10 3 0 34.63
    10 3 0 38.72
    10 3 0 35.68
    -11 -3 0 3.8
    -11 -3 0 5.39
    11 3 0 5.15
    11 3 0 6.1
    11 3 0 4.8
    -12 -3 0 14.86
    -12 -3 0 13.01
    12 3 0 12.63
    12 3 0 11.72
    -13 -3 0 2.63
    -13 -3 0 2.15
    13 3 0 0.38
    13 3 0 1.64
    -14 -3 0 5.16
    -14 -3 0 4.09
    14 3 0 4.06
    14 3 0 2.13
    -15 -3 0 0.1
    15 3 0 1.02
    15 -4 0 4.81
    -15 4 0 4.77
    14 -4 0 25.43
    14 -4 0 25.1
    -14 4 0 22.19
    -14 4 0 25.76
    13 -4 0 14.99
    13 -4 0 16.25
    -13 4 0 17.28
    -13 4 0 19.57
    12 -4 0 9.96
    12 -4 0 12.62
    -12 4 0 8.59
    -12 4 0 9.27
    11 -4 0 30.36
    11 -4 0 36.74
    -11 4 0 35.53
    -11 4 0 31.73
    10 -4 0 8.92
    10 -4 0 11.08
    -10 4 0 6.07
    -10 4 0 6
    9 -4 0 40.03
    9 -4 0 42.21
    -9 4 0 42.34
    -9 4 0 40.82
    8 -4 0 1.55
    8 -4 0 1.48
    -8 4 0 1.68
    -8 4 0 1.29
    7 -4 0 78.09
    7 -4 0 75.22
    -7 4 0 74.68
    6 -4 0 0.4
    6 -4 0 0.51
    -6 4 0 0.4
    -6 4 0 0.67
    -6 4 0 1.25
    5 -4 0 0.86
    5 -4 0 0.85
    -5 4 0 0.42
    -5 4 0 0.63
    -5 4 0 0.71
    4 -4 0 15.74
    4 -4 0 14.79
    -4 4 0 16.31
    -4 4 0 15.41
    -4 4 0 15.32
    3 -4 0 11.88
    -3 4 0 11.34
    -3 4 0 12.58
    -3 4 0 13.81
    2 -4 0 4.09
    -2 4 0 3.42
    -2 4 0 3.06
    -1 4 0 1.45
    -1 4 0 0.99
    -1 4 0 1.44
    0 4 0 35.59
    0 4 0 36.44
    0 4 0 36.58
    1 4 0 16.93
    1 4 0 17.91
    1 4 0 16.37
    2 4 0 1.5
    2 4 0 2.47
    2 4 0 1.8
    -3 -4 0 0.07
    3 4 0 0.44
    3 4 0 0.85
    3 4 0 0.62
    -4 -4 0 4.57
    -4 -4 0 2.59
    4 4 0 2.15
    4 4 0 3.06
    4 4 0 2.04
    -5 -4 0 4.11
    -5 -4 0 3.41
    5 4 0 3.52
    5 4 0 3.19
    5 4 0 4.82
    -6 -4 0 0.27
    -6 -4 0 -0.18
    6 4 0 0.19
    6 4 0 0.84
    6 4 0 -0.21
    -7 -4 0 1.19
    -7 -4 0 0.65
    7 4 0 1.72
    7 4 0 1.19
    7 4 0 0.97
    -8 -4 0 0.9
    -8 -4 0 0.06
    8 4 0 1.42
    8 4 0 2.32
    8 4 0 0.7
    -9 -4 0 7.25
    -9 -4 0 9.21
    9 4 0 5.06
    9 4 0 6.78
    9 4 0 6.73
    -10 -4 0 -0.4
    -10 -4 0 -0.31
    10 4 0 0.02
    10 4 0 -0.18
    10 4 0 0.1
    -11 -4 0 15.93
    -11 -4 0 12.95
    11 4 0 14.28
    11 4 0 17.38
    11 4 0 15.74
    -12 -4 0 1.49
    -12 -4 0 1.72
    12 4 0 3.19
    12 4 0 2.31
    -13 -4 0 10.17
    -13 -4 0 9.13
    13 4 0 9.46
    13 4 0 7.68
    -14 -4 0 2.34
    -14 -4 0 0.69
    14 4 0 2.43
    14 4 0 5.95
    -15 -4 0 3.32
    15 4 0 2.21
    15 -5 0 0.52
    -15 5 0 -0.22
    14 -5 0 0.2
    14 -5 0 -0.5
    -14 5 0 -0.24
    -14 5 0 -0.21
    13 -5 0 10.67
    13 -5 0 8.59
    -13 5 0 5.92
    -13 5 0 5.58
    12 -5 0 4.92
    12 -5 0 2.56
    -12 5 0 2.95
    -12 5 0 3.27
    11 -5 0 1.24
    11 -5 0 1.88
    -11 5 0 0.98
    -11 5 0 0.91
    10 -5 0 10.38
    10 -5 0 12.54
    -10 5 0 10.46
    -10 5 0 8.48
    9 -5 0 -0.05
    9 -5 0 0.05
    -9 5 0 0.4
    -9 5 0 0.4
    8 -5 0 6.1
    8 -5 0 8.33
    -8 5 0 10.38
    -8 5 0 7.8
    7 -5 0 0.04
    7 -5 0 -0.41
    -7 5 0 0.15
    -7 5 0 0.04
    6 -5 0 53.15
    6 -5 0 55.92
    -6 5 0 52.26
    -6 5 0 56.23
    5 -5 0 10.51
    5 -5 0 11.82
    -5 5 0 10.94
    -5 5 0 10.54
    4 -5 0 25.71
    4 -5 0 27.35
    -4 5 0 26.29
    -4 5 0 27.27
    -4 5 0 25.92
    3 -5 0 46.49
    -3 5 0 46.35
    -3 5 0 48.18
    -3 5 0 47.11
    -2 5 0 10.58
    -2 5 0 10.26
    -2 5 0 9.54
    -2 5 0 9.79
    -1 5 0 146.92
    -1 5 0 147.59
    0 5 0 10.79
    0 5 0 11.26
    0 5 0 10.08
    1 5 0 110.72
    1 5 0 109.18
    1 5 0 106.21
    2 5 0 0.28
    2 5 0 1.02
    2 5 0 0.72
    2 5 0 0.71
    -3 -5 0 92.17
    3 5 0 92.25
    3 5 0 93.11
    3 5 0 89.18
    3 5 0 90.85
    -4 -5 0 198.8
    4 5 0 199.65
    4 5 0 196.24
    4 5 0 206.8
    4 5 0 196.2
    -5 -5 0 150.73
    -5 -5 0 150.81
    5 5 0 160.53
    5 5 0 155.24
    5 5 0 158.79
    -6 -5 0 125.88
    -6 -5 0 129.09
    6 5 0 130.39
    6 5 0 120.71
    6 5 0 129.23
    -7 -5 0 19.15
    -7 -5 0 22.66
    7 5 0 21.93
    7 5 0 19.59
    7 5 0 20.65
    -8 -5 0 54.92
    -8 -5 0 53.89
    8 5 0 49.49
    8 5 0 50.61
    8 5 0 54.57
    -9 -5 0 21.45
    -9 -5 0 20.19
    9 5 0 16.75
    9 5 0 17.64
    9 5 0 15.98
    -10 -5 0 76.38
    -10 -5 0 77.63
    10 5 0 76.79
    10 5 0 79.84
    10 5 0 77.6
    -11 -5 0 -1.39
    -11 -5 0 0.2
    11 5 0 -0.22
    11 5 0 0.33
    11 5 0 1.64
    -12 -5 0 42.87
    -12 -5 0 43.11
    12 5 0 40.53
    12 5 0 37.02
    12 5 0 43.55
    -13 -5 0 4.01
    -13 -5 0 2.81
    13 5 0 3.91
    13 5 0 6.28
    -14 -5 0 11.35
    -14 -5 0 14.92
    14 5 0 15.36
    -15 -5 0 7.66
    15 5 0 8.2
    15 -6 0 1.23
    -15 6 0 1.76
    14 -6 0 39.49
    14 -6 0 41.25
    -14 6 0 40.21
    13 -6 0 26.11
    13 -6 0 26.68
    -13 6 0 28.68
    -13 6 0 28.5
    12 -6 0 24.4
    12 -6 0 26.88
    -12 6 0 28.56
    -12 6 0 28.94
    11 -6 0 72.6
    11 -6 0 70.37
    -11 6 0 72.4
    -11 6 0 78.26
    10 -6 0 17.27
    10 -6 0 19.52
    -10 6 0 19.31
    -10 6 0 22.92
    9 -6 0 87.41
    9 -6 0 91.15
    -9 6 0 91.82
    -9 6 0 87.79
    8 -6 0 21.87
    8 -6 0 18.52
    -8 6 0 19.29
    -8 6 0 20.67
    7 -6 0 163.65
    7 -6 0 161.47
    -7 6 0 159.44
    -7 6 0 165.95
    6 -6 0 17.56
    6 -6 0 16.71
    -6 6 0 18.26
    -6 6 0 18.09
    5 -6 0 76.4
    5 -6 0 72.38
    -5 6 0 78.19
    -5 6 0 73.94
    -5 6 0 73.98
    4 -6 0 27.55
    4 -6 0 27.32
    -4 6 0 29.68
    -4 6 0 26.63
    -4 6 0 29.28
    3 -6 0 95.45
    -3 6 0 95.88
    -3 6 0 95
    -3 6 0 95.05
    -3 6 0 99.15
    -2 6 0 88.28
    -2 6 0 88.99
    -2 6 0 89.76
    -2 6 0 87.12
    -1 6 0 88.35
    -1 6 0 88.68
    -1 6 0 87.62
    -1 6 0 92.61
    0 6 0 330.83
    0 6 0 319.02
    0 6 0 338.97
    0 6 0 317.14
    1 6 0 1.57
    1 6 0 1.46
    1 6 0 1.29
    1 6 0 1.44
    2 6 0 41.1
    2 6 0 43.04
    2 6 0 42.82
    2 6 0 41.27
    2 6 0 42.53
    3 6 0 1.34
    3 6 0 1.68
    3 6 0 1
    3 6 0 0.72
    3 6 0 1.15
    -4 -6 0 31.38
    4 6 0 30.96
    4 6 0 30.2
    4 6 0 29.05
    4 6 0 29.37
    -5 -6 0 23.31
    5 6 0 25.09
    5 6 0 24.4
    5 6 0 24.02
    -6 -6 0 17.2
    -6 -6 0 18.59
    6 6 0 18.41
    6 6 0 15.62
    6 6 0 17.53
    -7 -6 0 18.5
    -7 -6 0 19.86
    7 6 0 17.63
    7 6 0 15.76
    7 6 0 13.58
    -8 -6 0 5.68
    -8 -6 0 5.18
    8 6 0 4.63
    8 6 0 5.65
    8 6 0 3.13
    -9 -6 0 23.96
    -9 -6 0 22.26
    9 6 0 21.99
    9 6 0 20.34
    9 6 0 22.6
    -10 -6 0 1.04
    -10 -6 0 -0.75
    10 6 0 0.49
    10 6 0 -0.33
    10 6 0 0.19
    -11 -6 0 5.87
    -11 -6 0 5.52
    11 6 0 5.95
    11 6 0 6.5
    11 6 0 5.78
    -12 -6 0 -0.53
    -12 -6 0 -0.88
    12 6 0 0.06
    12 6 0 -0.11
    12 6 0 -0.44
    -13 -6 0 5.44
    -13 -6 0 2.59
    13 6 0 3.55
    13 6 0 4.72
    -14 -6 0 0.1
    14 6 0 0.7
    15 -7 0 11.85
    -15 7 0 14.96
    14 -7 0 1.27
    14 -7 0 -0.15
    -14 7 0 0.44
    13 -7 0 15.18
    13 -7 0 16.93
    -13 7 0 16.85
    -13 7 0 17.25
    12 -7 0 8.3
    12 -7 0 7.29
    -12 7 0 4.57
    -12 7 0 8.98
    11 -7 0 8.45
    11 -7 0 7.91
    -11 7 0 11.3
    -11 7 0 8.06
    10 -7 0 22.13
    10 -7 0 18.77
    -10 7 0 19.73
    -10 7 0 22.08
    9 -7 0 0.22
    9 -7 0 0.56
    -9 7 0 0.22
    -9 7 0 0.23
    8 -7 0 30.04
    8 -7 0 28.92
    -8 7 0 31.29
    -8 7 0 30.38
    7 -7 0 -0.22
    7 -7 0 0.58
    -7 7 0 0.2
    -7 7 0 -0.1
    6 -7 0 11.1
    6 -7 0 10.55
    -6 7 0 11.64
    -6 7 0 10.4
    5 -7 0 0.23
    5 -7 0 -0.06
    -5 7 0 0.16
    -5 7 0 0.11
    -5 7 0 0.01
    4 -7 0 3.02
    -4 7 0 2.7
    -4 7 0 3
    -4 7 0 2.83
    3 -7 0 0.56
    -3 7 0 0.46
    -3 7 0 0.72
    -3 7 0 0.48
    -3 7 0 0.54
    -2 7 0 0.3
    -2 7 0 0.76
    -2 7 0 0.45
    -2 7 0 0.45
    -2 7 0 0.74
    -1 7 0 9.42
    -1 7 0 8.87
    -1 7 0 9.84
    -1 7 0 8.63
    0 7 0 7.87
    0 7 0 7.69
    0 7 0 9
    0 7 0 7.63
    1 7 0 37.83
    1 7 0 36.63
    1 7 0 36.45
    1 7 0 35.68
    1 7 0 36.43
    2 7 0 6.2
    2 7 0 7.92
    2 7 0 7.93
    2 7 0 7.01
    2 7 0 6.07
    3 7 0 25.69
    3 7 0 25.05
    3 7 0 27.07
    3 7 0 26.98
    3 7 0 25.16
    -4 -7 0 5.98
    4 7 0 4.73
    4 7 0 6.16
    4 7 0 4.72
    4 7 0 4.9
    -5 -7 0 13.33
    5 7 0 11.65
    5 7 0 12.84
    5 7 0 12.6
    5 7 0 13.4
    -6 -7 0 38.31
    -6 -7 0 37.54
    6 7 0 42.17
    6 7 0 42.52
    6 7 0 33.79
    -7 -7 0 18.96
    -7 -7 0 24.47
    7 7 0 23.46
    7 7 0 21.55
    7 7 0 21.6
    -8 -7 0 11.56
    -8 -7 0 9.98
    8 7 0 11.69
    8 7 0 13.38
    8 7 0 10.05
    -9 -7 0 1.67
    -9 -7 0 0.61
    9 7 0 1.52
    9 7 0 1.03
    9 7 0 0.31
    -10 -7 0 34.98
    -10 -7 0 37.47
    10 7 0 31.89
    10 7 0 33.29
    10 7 0 31.81
    -11 -7 0 0.72
    -11 -7 0 -1.04
    11 7 0 -0.06
    11 7 0 0.85
    11 7 0 0.26
    -12 -7 0 19.01
    -12 -7 0 21.23
    12 7 0 21.72
    12 7 0 23.38
    12 7 0 22.05
    -13 -7 0 1.6
    -13 -7 0 1.15
    13 7 0 2.66
    13 7 0 3.35
    13 7 0 3.77
    -14 -7 0 14.28
    14 7 0 14.95
    14 -8 0 9.28
    14 -8 0 6.98
    -14 8 0 9.74
    13 -8 0 4.8
    13 -8 0 4.73
    -13 8 0 3.88
    -13 8 0 5.72
    12 -8 0 17.52
    12 -8 0 14.14
    -12 8 0 13.91
    -12 8 0 16.37
    11 -8 0 24.51
    11 -8 0 22.85
    -11 8 0 16.96
    -11 8 0 21.98
    10 -8 0 0.62
    10 -8 0 2.22
    -10 8 0 -0.17
    -10 8 0 0.89
    9 -8 0 48.01
    9 -8 0 47.72
    -9 8 0 46.79
    -9 8 0 48.12
    8 -8 0 2.79
    8 -8 0 3.97
    -8 8 0 3.95
    -8 8 0 2.58
    7 -8 0 68.29
    7 -8 0 70.3
    -7 8 0 62.17
    -7 8 0 66.04
    6 -8 0 1.81
    6 -8 0 1.06
    -6 8 0 1.24
    -6 8 0 1.53
    5 -8 0 77.42
    5 -8 0 78.74
    -5 8 0 77.34
    -5 8 0 81.91
    4 -8 0 17.77
    -4 8 0 18.3
    -4 8 0 16.25
    -4 8 0 16.99
    -4 8 0 17.36
    3 -8 0 45.62
    -3 8 0 43.14
    -3 8 0 43.23
    -3 8 0 43.99
    -3 8 0 42.98
    -2 8 0 93.3
    -2 8 0 96.59
    -2 8 0 95.14
    -2 8 0 96
    -2 8 0 98.52
    -1 8 0 58.79
    -1 8 0 58.48
    -1 8 0 56
    -1 8 0 59.67
    -1 8 0 57.36
    0 8 0 46.79
    0 8 0 48.9
    0 8 0 44.82
    0 8 0 48.07
    0 8 0 45.76
    1 8 0 23.97
    1 8 0 22.78
    1 8 0 25.24
    1 8 0 26.09
    1 8 0 25.05
    2 8 0 78.75
    2 8 0 77.16
    2 8 0 77.3
    2 8 0 79.87
    2 8 0 78.71
    3 8 0 1.95
    3 8 0 0.98
    3 8 0 1.28
    3 8 0 1.65
    3 8 0 1.08
    -4 -8 0 138.31
    4 8 0 139.29
    4 8 0 141.64
    4 8 0 138.98
    4 8 0 142.83
    -5 -8 0 103.94
    5 8 0 98.5
    5 8 0 106.83
    5 8 0 100.09
    5 8 0 99.86
    -6 -8 0 68.18
    -6 -8 0 70.52
    6 8 0 69.56
    6 8 0 72.07
    6 8 0 73.55
    -7 -8 0 55.16
    -7 -8 0 47.65
    7 8 0 51.56
    7 8 0 52.38
    7 8 0 55.2
    -8 -8 0 16.96
    -8 -8 0 20.54
    8 8 0 16.43
    8 8 0 15.95
    8 8 0 18.88
    -9 -8 0 72.37
    -9 -8 0 78.88
    9 8 0 68.03
    9 8 0 74.6
    9 8 0 69.81
    -10 -8 0 3
    -10 -8 0 4.28
    10 8 0 3.27
    10 8 0 4.2
    10 8 0 3.84
    -11 -8 0 48.08
    -11 -8 0 48.37
    11 8 0 47.91
    11 8 0 50.48
    11 8 0 49.92
    -12 -8 0 0.33
    -12 -8 0 -0.72
    12 8 0 -0.47
    12 8 0 0.64
    12 8 0 -0.16
    -13 -8 0 20.7
    -13 -8 0 20.72
    13 8 0 25.52
    13 8 0 25.74
    13 8 0 26.13
    -14 -8 0 2.6
    14 8 0 2.67
    14 -9 0 1.11
    -14 9 0 -0.26
    13 -9 0 33.05
    13 -9 0 32.93
    -13 9 0 32.54
    -13 9 0 35.03
    12 -9 0 8.89
    12 -9 0 6.9
    -12 9 0 6.98
    -12 9 0 6.79
    11 -9 0 23.67
    11 -9 0 23.99
    -11 9 0 22.66
    -11 9 0 24.31
    10 -9 0 24.76
    10 -9 0 19.75
    -10 9 0 23.66
    -10 9 0 21.08
    9 -9 0 3.16
    9 -9 0 2.21
    -9 9 0 2.21
    -9 9 0 3.83
    8 -9 0 59.8
    8 -9 0 67.54
    -8 9 0 66.21
    -8 9 0 66.3
    7 -9 0 0.76
    7 -9 0 1.04
    -7 9 0 1.44
    -7 9 0 0.68
    6 -9 0 108.24
    6 -9 0 106.56
    -6 9 0 104.74
    -6 9 0 101.24
    5 -9 0 4.31
    5 -9 0 4.48
    -5 9 0 4.72
    -5 9 0 5.53
    4 -9 0 43.64
    -4 9 0 44.63
    -4 9 0 46.02
    -4 9 0 43.06
    -4 9 0 45.37
    3 -9 0 27.03
    -3 9 0 29.73
    -3 9 0 29.43
    -3 9 0 30.34
    -3 9 0 29.41
    -2 9 0 39.26
    -2 9 0 38.66
    -2 9 0 39.99
    -2 9 0 40.12
    -2 9 0 41.01
    -1 9 0 35.83
    -1 9 0 35.11
    -1 9 0 33.33
    -1 9 0 35.43
    -1 9 0 32.23
    0 9 0 11.46
    0 9 0 10.09
    0 9 0 11.39
    0 9 0 10.09
    0 9 0 11.13
    1 9 0 24.02
    1 9 0 26.99
    1 9 0 25.37
    1 9 0 22.09
    1 9 0 22.33
    2 9 0 23.33
    2 9 0 25.51
    2 9 0 25.19
    2 9 0 24.45
    2 9 0 25.86
    3 9 0 24.75
    3 9 0 21.63
    3 9 0 23.51
    3 9 0 24.43
    3 9 0 24.4
    -4 -9 0 14.11
    4 9 0 11.25
    4 9 0 12.21
    4 9 0 11.24
    4 9 0 11.75
    -5 -9 0 27.54
    5 9 0 23.56
    5 9 0 24.45
    5 9 0 22.78
    5 9 0 28.31
    -6 -9 0 0.62
    6 9 0 0.61
    6 9 0 0.23
    6 9 0 1.94
    -7 -9 0 2.88
    -7 -9 0 1.73
    7 9 0 2.86
    7 9 0 1.31
    7 9 0 1.25
    -8 -9 0 -0.07
    -8 -9 0 -0.6
    8 9 0 0.66
    8 9 0 0.09
    8 9 0 0.54
    -9 -9 0 1.58
    -9 -9 0 0.22
    9 9 0 0.07
    9 9 0 0.23
    9 9 0 -0.58
    -10 -9 0 1.6
    -10 -9 0 3.61
    10 9 0 3.84
    10 9 0 4.32
    10 9 0 4.59
    -11 -9 0 -0.05
    -11 -9 0 0.78
    11 9 0 0.91
    11 9 0 0.71
    11 9 0 0.59
    -12 -9 0 -1.1
    -12 -9 0 -0.11
    12 9 0 0.18
    12 9 0 0.59
    12 9 0 -0.21
    -13 -9 0 1.41
    13 9 0 0.67
    13 9 0 -0.02
    14 -10 0 4.25
    -14 10 0 2.58
    13 -10 0 1.65
    13 -10 0 0.51
    -13 10 0 1.3
    12 -10 0 1.64
    12 -10 0 0.28
    -12 10 0 1.53
    -12 10 0 2.11
    11 -10 0 3.12
    11 -10 0 3.72
    -11 10 0 3.43
    -11 10 0 2.62
    10 -10 0 0.49
    10 -10 0 0.12
    -10 10 0 0.33
    -10 10 0 0.09
    9 -10 0 1.76
    9 -10 0 2.37
    -9 10 0 2.21
    -9 10 0 1.03
    8 -10 0 0.59
    8 -10 0 0.08
    -8 10 0 0.05
    -8 10 0 0.06
    7 -10 0 1.59
    7 -10 0 0.32
    -7 10 0 0.77
    -7 10 0 1.06
    6 -10 0 1.97
    6 -10 0 2.03
    -6 10 0 1.27
    -6 10 0 3.64
    5 -10 0 5.94
    5 -10 0 5.86
    -5 10 0 5.86
    -5 10 0 5.73
    4 -10 0 2.93
    -4 10 0 2.75
    -4 10 0 4.77
    -4 10 0 4.26
    -3 10 0 2.59
    -3 10 0 3.49
    -3 10 0 3.25
    -3 10 0 2.57
    -2 10 0 8.75
    -2 10 0 9.66
    -2 10 0 8.85
    -2 10 0 7.67
    -2 10 0 7.36
    -1 10 0 5.46
    -1 10 0 5.01
    -1 10 0 5.66
    -1 10 0 6.66
    -1 10 0 5.99
    0 10 0 19.55
    0 10 0 22.35
    0 10 0 20.65
    0 10 0 20.73
    0 10 0 21.59
    1 10 0 1.46
    1 10 0 0.5
    1 10 0 0.74
    1 10 0 0.57
    1 10 0 0.9
    2 10 0 3.97
    2 10 0 3.69
    2 10 0 3.54
    2 10 0 4.19
    2 10 0 3.19
    3 10 0 3.08
    3 10 0 4.32
    3 10 0 3.37
    3 10 0 3.76
    3 10 0 4.67
    4 10 0 39.6
    4 10 0 42.18
    4 10 0 40.7
    4 10 0 42.06
    -5 -10 0 3.66
    5 10 0 3.96
    5 10 0 5.29
    5 10 0 4.38
    5 10 0 3.7
    -6 -10 0 23.06
    6 10 0 22.55
    6 10 0 24.55
    6 10 0 21.7
    6 10 0 20.35
    -7 -10 0 23.86
    -7 -10 0 27.95
    7 10 0 28.14
    7 10 0 28.55
    7 10 0 27.91
    -8 -10 0 10.77
    -8 -10 0 9.6
    8 10 0 11.22
    8 10 0 11.59
    8 10 0 9.19
    -9 -10 0 28.57
    -9 -10 0 28.67
    9 10 0 28.45
    9 10 0 26.13
    9 10 0 27.18
    -10 -10 0 -0.36
    -10 -10 0 0.75
    10 10 0 0.43
    10 10 0 0.07
    10 10 0 0.32
    -11 -10 0 34.77
    -11 -10 0 32.38
    11 10 0 35.39
    11 10 0 30.64
    11 10 0 40.82
    -12 -10 0 -0.45
    -12 -10 0 -2.03
    12 10 0 0.39
    12 10 0 1.65
    12 10 0 -0.08
    -13 -10 0 26.01
    13 10 0 31.44
    -13 11 0 8.67
    12 -11 0 7.3
    -12 11 0 5.75
    -12 11 0 6.86
    11 -11 0 17.96
    -11 11 0 17.78
    -11 11 0 13.95
    10 -11 0 17.34
    10 -11 0 13.63
    -10 11 0 14.1
    -10 11 0 16.71
    9 -11 0 4.54
    9 -11 0 5.78
    -9 11 0 3.91
    -9 11 0 4.32
    8 -11 0 40.14
    8 -11 0 37.76
    -8 11 0 37.4
    -8 11 0 38.67
    7 -11 0 0.34
    7 -11 0 0.13
    -7 11 0 -0.4
    -7 11 0 -0.2
    6 -11 0 113.1
    6 -11 0 120.28
    -6 11 0 114.11
    -6 11 0 118.01
    5 -11 0 0.36
    -5 11 0 0.75
    -5 11 0 0.63
    4 -11 0 99.09
    -4 11 0 99.19
    -4 11 0 88.61
    -4 11 0 96.78
    -3 11 0 15.64
    -3 11 0 18.19
    -3 11 0 14.82
    -3 11 0 15.29
    -2 11 0 43.97
    -2 11 0 42.96
    -2 11 0 37.9
    -2 11 0 41.63
    -2 11 0 39.85
    -1 11 0 93.64
    -1 11 0 90.41
    -1 11 0 92.16
    -1 11 0 89.65
    -1 11 0 90.87
    0 11 0 33.88
    0 11 0 32.49
    0 11 0 35.86
    0 11 0 33.42
    0 11 0 34.25
    1 11 0 17.53
    1 11 0 17.7
    1 11 0 15.7
    1 11 0 18
    1 11 0 17.22
    2 11 0 0.06
    2 11 0 -0.02
    2 11 0 0
    2 11 0 0.14
    2 11 0 -0.45
    3 11 0 120.67
    3 11 0 110.49
    3 11 0 122.69
    3 11 0 122.88
    3 11 0 120.59
    4 11 0 23.22
    4 11 0 20.96
    4 11 0 22.49
    4 11 0 21.84
    -5 -11 0 101.43
    5 11 0 99.34
    5 11 0 101.68
    5 11 0 97.38
    5 11 0 98.58
    -6 -11 0 16.4
    6 11 0 16.02
    6 11 0 16.32
    6 11 0 18.09
    6 11 0 17.5
    -7 -11 0 17.03
    -7 -11 0 14.03
    7 11 0 15.8
    7 11 0 16.27
    7 11 0 16.15
    -8 -11 0 10.72
    -8 -11 0 13.5
    8 11 0 15.27
    8 11 0 14.45
    8 11 0 11.62
    -9 -11 0 7.23
    -9 -11 0 4.82
    9 11 0 5.76
    9 11 0 7.23
    9 11 0 5.9
    -10 -11 0 14.62
    -10 -11 0 18.08
    10 11 0 18.26
    10 11 0 17.89
    10 11 0 19.82
    -11 -11 0 -1.61
    -11 -11 0 0.47
    11 11 0 1.36
    11 11 0 1.4
    11 11 0 0.58
    -12 -11 0 17.03
    12 11 0 19.64
    -12 12 0 27.25
    -11 12 0 13.92
    -11 12 0 14.52
    -10 12 0 17.11
    -10 12 0 11.5
    -9 12 0 26.06
    -9 12 0 26.67
    -8 12 0 10
    -8 12 0 11.29
    -7 12 0 34.2
    -7 12 0 33.45
    6 -12 0 0.94
    -6 12 0 0.65
    -6 12 0 0.35
    5 -12 0 49.6
    -5 12 0 47.38
    -5 12 0 49.48
    4 -12 0 1.71
    -4 12 0 2.85
    -4 12 0 1.61
    -4 12 0 2.04
    -3 12 0 26.23
    -3 12 0 28.37
    -3 12 0 26.07
    -2 12 0 31.45
    -2 12 0 34.14
    -2 12 0 32.31
    -2 12 0 30.06
    -2 12 0 32.67
    -1 12 0 27.94
    -1 12 0 29.57
    -1 12 0 26.72
    -1 12 0 28.08
    -1 12 0 29.3
    0 12 0 8.67
    0 12 0 6.98
    0 12 0 7.04
    0 12 0 8.45
    0 12 0 8.97
    1 12 0 1.54
    1 12 0 1.16
    1 12 0 0.87
    1 12 0 0.46
    1 12 0 1.08
    2 12 0 13.06
    2 12 0 13.08
    2 12 0 12.66
    2 12 0 13.06
    2 12 0 12.69
    3 12 0 4.97
    3 12 0 4.25
    3 12 0 4.53
    3 12 0 3.43
    3 12 0 2.42
    4 12 0 0.16
    4 12 0 0.88
    4 12 0 0.33
    4 12 0 0.66
    4 12 0 0.33
    -5 -12 0 0.68
    5 12 0 0.65
    5 12 0 0.82
    5 12 0 0.29
    5 12 0 0.11
    -6 -12 0 0.3
    6 12 0 -0.24
    6 12 0 1.27
    6 12 0 -0.25
    6 12 0 0.31
    -7 -12 0 -1.37
    -7 -12 0 0.16
    7 12 0 -0.52
    7 12 0 0.69
    7 12 0 0.19
    -8 -12 0 1.26
    -8 -12 0 1.01
    8 12 0 0.31
    8 12 0 0.82
    8 12 0 1.05
    -9 -12 0 0.43
    -9 -12 0 0.62
    9 12 0 0.13
    9 12 0 0.26
    9 12 0 1.04
    -10 -12 0 0.58
    -10 -12 0 1.26
    10 12 0 0.4
    10 12 0 0.06
    10 12 0 0.42
    -11 -12 0 1.48
    -11 -12 0 1.88
    11 12 0 0.33
    11 12 0 1.78
    12 12 0 -1.28
    -12 13 0 1.9
    -11 13 0 2.7
    -10 13 0 0.69
    -10 13 0 0.89
    -9 13 0 -0.27
    -9 13 0 0.84
    -8 13 0 5.37
    -8 13 0 6.92
    -7 13 0 0.71
    -7 13 0 0.63
    -6 13 0 5.32
    -6 13 0 7.79
    -5 13 0 0.61
    -5 13 0 3.15
    -4 13 0 8.33
    -4 13 0 8.27
    -3 13 0 2.66
    -3 13 0 3.34
    -2 13 0 25.67
    -2 13 0 26.7
    -1 13 0 15.45
    -1 13 0 19.53
    -1 13 0 17.11
    0 13 0 17.27
    0 13 0 13.16
    0 13 0 14.94
    1 13 0 14.01
    1 13 0 13.2
    1 13 0 12.34
    2 13 0 3.64
    2 13 0 2.85
    2 13 0 1.83
    2 13 0 4.04
    3 13 0 24.34
    3 13 0 21.92
    3 13 0 23.22
    3 13 0 20.95
    3 13 0 22.48
    4 13 0 0.36
    4 13 0 0.15
    4 13 0 0.01
    4 13 0 -0.8
    4 13 0 0.26
    -5 -13 0 35.84
    5 13 0 40.95
    5 13 0 42.6
    5 13 0 44.07
    5 13 0 44.61
    -6 -13 0 -0.19
    6 13 0 0.36
    6 13 0 0.01
    6 13 0 0.4
    6 13 0 0.84
    -7 -13 0 18.53
    7 13 0 20.27
    7 13 0 17.13
    7 13 0 16.15
    -8 -13 0 20.76
    -8 -13 0 14.93
    8 13 0 20.57
    8 13 0 18.24
    8 13 0 18.81
    -9 -13 0 8.38
    -9 -13 0 7.9
    9 13 0 8.45
    9 13 0 5.28
    9 13 0 6.73
    -10 -13 0 19.54
    -10 -13 0 21.13
    10 13 0 20.31
    10 13 0 24.52
    -11 -13 0 0.67
    11 13 0 -0.16
    -11 14 0 10.75
    -10 14 0 19.47
    -10 14 0 21.59
    -9 14 0 25.5
    -9 14 0 28.44
    -8 14 0 6.11
    -8 14 0 6.65
    -7 14 0 52.49
    -7 14 0 45.59
    -6 14 0 3.11
    -6 14 0 2.88
    -5 14 0 39.12
    -5 14 0 41.47
    -4 14 0 1.02
    -4 14 0 0.59
    -3 14 0 76.25
    -3 14 0 74.58
    -2 14 0 36.71
    -2 14 0 38.77
    -1 14 0 41.3
    -1 14 0 41.62
    -1 14 0 45.85
    0 14 0 43.36
    0 14 0 54.03
    0 14 0 51.86
    1 14 0 18.9
    1 14 0 17.06
    1 14 0 17.56
    2 14 0 47.6
    2 14 0 44.44
    2 14 0 48.34
    3 14 0 1.44
    3 14 0 1.44
    3 14 0 1.79
    4 14 0 61.43
    4 14 0 61.04
    -5 -14 0 0.29
    5 14 0 0.55
    5 14 0 0.06
    -6 -14 0 22.33
    6 14 0 22.95
    6 14 0 27.1
    -7 -14 0 2.21
    7 14 0 3.35
    -8 -14 0 8.86
    -8 -14 0 8.37
    8 14 0 5.53
    -9 -14 0 9.68
    -9 -14 0 8.21
    -10 -14 0 -0.25
    -10 15 0 3.67
    -9 15 0 8.82
    -9 15 0 8.71
    -8 15 0 9.96
    -8 15 0 10.94
    -7 15 0 4.11
    -7 15 0 2.81
    -6 15 0 14.46
    -6 15 0 14
    -5 15 0 0.08
    -5 15 0 -0.64
    -4 15 0 13.09
    -4 15 0 13.52
    -3 15 0 4.56
    -3 15 0 4.37
    -2 15 0 3.57
    -2 15 0 4.64
    -1 15 0 2.16
    -1 15 0 1.01
    0 15 0 0.19
    0 15 0 0.08
    0 15 0 0.82
    1 15 0 0.01
    1 15 0 -0.34
    1 15 0 0.72
    2 15 0 0.69
    2 15 0 0.83
    2 15 0 1.49
    3 15 0 0.38
    3 15 0 0.69
    3 15 0 -0.27
    4 15 0 0.12
    4 15 0 0.02
    -5 -15 0 0.53
    5 15 0 -0.13
    5 15 0 0.49
    -6 -15 0 -0.05
    6 15 0 -0.73
    6 15 0 -0.56
    -7 -15 0 0.82
    7 15 0 0.05
    -8 -15 0 0.51
    -8 -15 0 1.39
    -9 -15 0 3.49
    -9 16 0 2.41
    -8 16 0 1.54
    -8 16 0 1.08
    -7 16 0 14.17
    -7 16 0 12.48
    -6 16 0 -0.19
    -6 16 0 0.86
    -5 16 0 12.38
    -5 16 0 11.28
    -4 16 0 0.9
    -4 16 0 0.28
    -3 16 0 21.91
    -3 16 0 20.65
    -2 16 0 12.39
    -2 16 0 7.57
    -1 16 0 35.96
    -1 16 0 32.78
    0 16 0 24.9
    0 16 0 20.03
    1 16 0 7.23
    1 16 0 7.9
    1 16 0 7.65
    2 16 0 37.44
    2 16 0 36.49
    2 16 0 35.2
    3 16 0 0.22
    3 16 0 0.88
    3 16 0 -0.14
    4 16 0 44.51
    4 16 0 44.15
    -5 -16 0 0.51
    5 16 0 -0.51
    5 16 0 0.19
    -6 -16 0 19.16
    6 16 0 20.38
    6 16 0 24.41
    -7 -16 0 3.73
    -8 -16 0 12.76
    -8 17 0 16.61
    -7 17 0 5.49
    -6 17 0 28.76
    -6 17 0 31.76
    -5 17 0 0.93
    -5 17 0 1.04
    -4 17 0 28.58
    -4 17 0 24.75
    -3 17 0 3.29
    -3 17 0 1.11
    -2 17 0 30.6
    -2 17 0 29.83
    -1 17 0 10.41
    -1 17 0 9.75
    0 17 0 19.28
    0 17 0 15.34
    1 17 0 14.72
    1 17 0 12.47
    1 17 0 11.17
    2 17 0 2.34
    2 17 0 2.93
    2 17 0 2.6
    3 17 0 38.88
    3 17 0 33.81
    3 17 0 36.66
    4 17 0 0.94
    4 17 0 0.5
    -5 -17 0 18.95
    5 17 0 14.32
    6 17 0 -0.22
    -6 18 0 0.02
    -5 18 0 0.1
    -4 18 0 1.37
    -4 18 0 1.25
    -3 18 0 1.87
    -3 18 0 2.12
    -2 18 0 -0.25
    -2 18 0 -0.2
    -1 18 0 0.28
    -1 18 0 0.48
    0 18 0 0.84
    0 18 0 0.27
    1 18 0 0.69
    1 18 0 0.88
    2 18 0 0.48
    2 18 0 0.98
    2 18 0 0.82
    3 18 0 1.3
    3 18 0 0.53
    3 18 0 0.97
    4 18 0 0.56
    5 18 0 2.24
    -3 19 0 -0.15
    -2 19 0 12.11
    -1 19 0 3.82
    0 19 0 14.88
    1 19 0 13.15
    2 19 0 4.61
    0 19 -1 1.35
    -1 19 -1 2.67
    -2 19 -1 2.15
    -3 19 -1 5.15
    3 18 -1 0.39
    3 18 -1 0.26
    2 18 -1 21.36
    2 18 -1 19.34
    1 18 -1 10.14
    0 18 -1 14.05
    0 18 -1 14.52
    -1 18 -1 13
    -1 18 -1 18.3
    -2 18 -1 11.13
    -2 18 -1 12.75
    -3 18 -1 34.27
    -3 18 -1 32.86
    -4 18 -1 0.63
    -4 18 -1 1.08
    -5 18 -1 28.52
    -5 18 -1 21.68
    -6 18 -1 -0.39
    6 17 -1 2.61
    5 17 -1 18.59
    4 17 -1 -0.8
    4 17 -1 0.24
    3 17 -1 20.62
    3 17 -1 14.8
    3 17 -1 15.97
    2 17 -1 4.08
    2 17 -1 5.59
    2 17 -1 5.25
    1 17 -1 4.43
    1 17 -1 5.56
    0 17 -1 0.94
    0 17 -1 2.39
    -1 17 -1 0.96
    -1 17 -1 2.06
    -2 17 -1 6.93
    -2 17 -1 5.02
    -3 17 -1 0.55
    -3 17 -1 1.64
    -4 17 -1 10.27
    -4 17 -1 5.74
    -5 17 -1 0.7
    -5 17 -1 1.29
    -6 17 -1 0.35
    -6 17 -1 0.94
    -7 17 -1 0.79
    -8 17 -1 0.37
    -8 -16 1 -0.14
    6 16 -1 1.82
    6 16 -1 1.11
    -6 -16 1 2
    5 16 -1 0.22
    5 16 -1 0.04
    -5 -16 1 1.61
    4 16 -1 4
    4 16 -1 3.54
    3 16 -1 -0.14
    3 16 -1 0.53
    3 16 -1 -0.68
    2 16 -1 16.64
    2 16 -1 13.43
    2 16 -1 16.01
    1 16 -1 1.9
    1 16 -1 0.76
    1 16 -1 0.55
    0 16 -1 9.17
    0 16 -1 11.76
    -1 16 -1 28.23
    -1 16 -1 25.37
    -2 16 -1 18.62
    -2 16 -1 15.7
    -3 16 -1 24.57
    -3 16 -1 23.17
    -4 16 -1 1.37
    -4 16 -1 0.38
    -5 16 -1 44.11
    -5 16 -1 35.73
    -6 16 -1 0.43
    -6 16 -1 0
    -7 16 -1 24.72
    -7 16 -1 24.98
    -8 16 -1 9.28
    -8 16 -1 9.96
    -9 16 -1 14.47
    -9 -15 1 0.82
    -8 -15 1 6.96
    -8 -15 1 7.05
    7 15 -1 17.46
    -7 -15 1 12.92
    6 15 -1 9.56
    6 15 -1 9.59
    -6 -15 1 7.09
    5 15 -1 21.68
    5 15 -1 17.1
    -5 -15 1 20.48
    4 15 -1 1
    4 15 -1 1.59
    3 15 -1 82.79
    3 15 -1 88.35
    3 15 -1 94.26
    2 15 -1 1.48
    2 15 -1 0.39
    2 15 -1 2.27
    1 15 -1 33.5
    1 15 -1 30.52
    1 15 -1 31.63
    0 15 -1 22.75
    0 15 -1 24.99
    0 15 -1 22.08
    -1 15 -1 27.21
    -1 15 -1 31.72
    -2 15 -1 38.1
    -2 15 -1 37.07
    -3 15 -1 9.28
    -3 15 -1 6.16
    -4 15 -1 41.46
    -4 15 -1 38.29
    -5 15 -1 0.05
    -5 15 -1 0.42
    -6 15 -1 50.08
    -6 15 -1 48.06
    -7 15 -1 2.59
    -7 15 -1 4.16
    -8 15 -1 20.85
    -8 15 -1 21.81
    -9 15 -1 7.67
    -9 15 -1 6.1
    -10 15 -1 6.81
    10 14 -1 1.46
    -10 -14 1 3.24
    9 14 -1 7.84
    -9 -14 1 7.74
    -9 -14 1 7.26
    8 14 -1 8.76
    8 14 -1 10.35
    -8 -14 1 8.27
    -8 -14 1 6.93
    7 14 -1 9.98
    7 14 -1 8.23
    -7 -14 1 9.97
    6 14 -1 3.01
    6 14 -1 3.01
    6 14 -1 1.71
    -6 -14 1 1.59
    5 14 -1 0.91
    5 14 -1 1.49
    5 14 -1 2.02
    -5 -14 1 1.59
    4 14 -1 19.38
    4 14 -1 18.32
    4 14 -1 19.24
    4 14 -1 16.75
    3 14 -1 0.3
    3 14 -1 0.04
    3 14 -1 -0.12
    2 14 -1 3.9
    2 14 -1 5.47
    2 14 -1 2.69
    1 14 -1 0.05
    1 14 -1 -0.1
    1 14 -1 -0.89
    0 14 -1 1.24
    0 14 -1 1.86
    0 14 -1 0.41
    -1 14 -1 0.43
    -1 14 -1 -0.44
    -1 14 -1 -0.35
    -2 14 -1 0.93
    -2 14 -1 -0.23
    -3 14 -1 0.01
    -3 14 -1 0.23
    -4 14 -1 1.51
    -4 14 -1 1.7
    -5 14 -1 1.17
    -5 14 -1 2.02
    -6 14 -1 0.01
    -6 14 -1 1.19
    -7 14 -1 4.19
    -7 14 -1 4.81
    -8 14 -1 0.62
    -8 14 -1 -0.97
    -9 14 -1 3.8
    -9 14 -1 3.06
    -10 14 -1 3.74
    -10 14 -1 3.73
    -11 14 -1 2.38
    11 13 -1 -1.28
    -11 -13 1 0.49
    10 13 -1 5.08
    10 13 -1 4.4
    -10 -13 1 4.49
    -10 -13 1 3.77
    9 13 -1 0.21
    9 13 -1 -0.46
    9 13 -1 -0.46
    -9 -13 1 -1.15
    -9 -13 1 1.49
    8 13 -1 8.84
    8 13 -1 8.45
    8 13 -1 5.73
    -8 -13 1 8.43
    -8 -13 1 5.18
    7 13 -1 3.22
    7 13 -1 3.18
    7 13 -1 2.62
    -7 -13 1 4.66
    6 13 -1 2.43
    6 13 -1 3.43
    6 13 -1 2.11
    6 13 -1 1.34
    -6 -13 1 2.62
    5 13 -1 12.96
    5 13 -1 10.66
    5 13 -1 12.66
    5 13 -1 11.56
    -5 -13 1 12.22
    4 13 -1 -0.49
    4 13 -1 0.85
    4 13 -1 0.34
    4 13 -1 0.61
    4 13 -1 0.3
    3 13 -1 42.65
    3 13 -1 43.82
    3 13 -1 41.96
    3 13 -1 42.32
    3 13 -1 40.3
    2 13 -1 5.09
    2 13 -1 5.08
    2 13 -1 4.58
    2 13 -1 3.84
    2 13 -1 4.96
    1 13 -1 19.06
    1 13 -1 18.57
    1 13 -1 17.82
    1 13 -1 21.18
    1 13 -1 20.31
    0 13 -1 14.49
    0 13 -1 12.78
    0 13 -1 14.58
    0 13 -1 13.84
    0 13 -1 12.66
    -1 13 -1 21.46
    -1 13 -1 20.59
    -1 13 -1 20.23
    -1 13 -1 18.7
    -1 13 -1 19.5
    -2 13 -1 60.84
    -2 13 -1 60.02
    -2 13 -1 60.02
    -2 13 -1 58.69
    -3 13 -1 28.84
    -3 13 -1 31.31
    -4 13 -1 64.16
    -4 13 -1 68.42
    -5 13 -1 2.75
    -5 13 -1 3.26
    -6 13 -1 70.99
    -6 13 -1 66.1
    -7 13 -1 4.7
    -7 13 -1 2.19
    -8 13 -1 63.13
    -8 13 -1 57.03
    -9 13 -1 9.95
    -9 13 -1 16.13
    -10 13 -1 33.23
    -10 13 -1 31.86
    -11 13 -1 19.73
    -12 13 -1 9.58
    12 12 -1 -0.21
    -12 -12 1 -0.73
    11 12 -1 28.8
    11 12 -1 28.89
    -11 -12 1 28.15
    -11 -12 1 26.3
    10 12 -1 3.64
    10 12 -1 2.41
    10 12 -1 1.47
    -10 -12 1 2.72
    -10 -12 1 3.85
    9 12 -1 59.77
    9 12 -1 62.35
    9 12 -1 60.34
    -9 -12 1 58.29
    -9 -12 1 59.47
    8 12 -1 21.08
    8 12 -1 19.77
    8 12 -1 20.91
    -8 -12 1 20.23
    -8 -12 1 19.52
    7 12 -1 20.31
    7 12 -1 21.22
    7 12 -1 20.8
    -7 -12 1 21.06
    -7 -12 1 23.3
    6 12 -1 33.83
    6 12 -1 35.11
    6 12 -1 27.95
    6 12 -1 29.4
    -6 -12 1 30.24
    5 12 -1 19.62
    5 12 -1 20.63
    5 12 -1 22.55
    5 12 -1 18.3
    -5 -12 1 21.55
    4 12 -1 44.64
    4 12 -1 42.96
    4 12 -1 40.16
    4 12 -1 43.38
    4 12 -1 39.86
    3 12 -1 6.48
    3 12 -1 4.69
    3 12 -1 5.41
    3 12 -1 4.33
    3 12 -1 5.21
    2 12 -1 56.03
    2 12 -1 60.62
    2 12 -1 57.12
    2 12 -1 58.1
    2 12 -1 54.83
    1 12 -1 4.24
    1 12 -1 6.48
    1 12 -1 4.15
    1 12 -1 4.11
    1 12 -1 4.14
    0 12 -1 15.07
    0 12 -1 14.8
    0 12 -1 15.86
    0 12 -1 14.67
    0 12 -1 15.41
    -1 12 -1 37.28
    -1 12 -1 38.01
    -1 12 -1 38.46
    -1 12 -1 39.94
    -1 12 -1 36.32
    -2 12 -1 27.99
    -2 12 -1 30.01
    -2 12 -1 32.55
    -2 12 -1 29.76
    -2 12 -1 31.78
    -3 12 -1 25.43
    -3 12 -1 25.15
    -3 12 -1 23.06
    -4 12 -1 6.02
    -4 12 -1 6.26
    -4 12 -1 4.6
    4 -12 1 5.95
    -5 12 -1 20.31
    -5 12 -1 16.85
    5 -12 1 19.92
    -6 12 -1 0.17
    -6 12 -1 0.48
    6 -12 1 2
    6 -12 1 0.75
    -7 12 -1 30.68
    -7 12 -1 27.94
    7 -12 1 26.03
    7 -12 1 30.44
    -8 12 -1 8.5
    -8 12 -1 6.17
    8 -12 1 6.25
    8 -12 1 6.76
    -9 12 -1 13.61
    -9 12 -1 8.09
    9 -12 1 10.01
    -10 12 -1 4.61
    -10 12 -1 7.64
    10 -12 1 4.76
    -11 12 -1 2.41
    -11 12 -1 1.88
    -12 12 -1 0.42
    12 11 -1 5.44
    -12 -11 1 7.06
    -12 -11 1 7.74
    11 11 -1 1.18
    11 11 -1 0.99
    11 11 -1 0.22
    -11 -11 1 -0.24
    -11 -11 1 0.57
    10 11 -1 17.82
    10 11 -1 15.22
    10 11 -1 15.3
    -10 -11 1 16
    -10 -11 1 14.36
    9 11 -1 2.82
    9 11 -1 2.33
    9 11 -1 2.53
    -9 -11 1 1.08
    -9 -11 1 0.98
    8 11 -1 0.76
    8 11 -1 0.79
    8 11 -1 0.37
    -8 -11 1 0.55
    -8 -11 1 0.7
    7 11 -1 5.49
    7 11 -1 5.73
    7 11 -1 5.56
    -7 -11 1 6.33
    -7 -11 1 8.61
    6 11 -1 1.2
    6 11 -1 2.7
    6 11 -1 2.69
    6 11 -1 3.72
    -6 -11 1 2.18
    5 11 -1 2.89
    5 11 -1 3.11
    5 11 -1 4.07
    5 11 -1 2.54
    -5 -11 1 2.45
    4 11 -1 0.88
    4 11 -1 0.98
    4 11 -1 0.64
    4 11 -1 1.41
    3 11 -1 4.46
    3 11 -1 1.95
    3 11 -1 3.55
    3 11 -1 2.3
    3 11 -1 4.02
    2 11 -1 0.02
    2 11 -1 -0.3
    2 11 -1 0.23
    2 11 -1 1.1
    2 11 -1 -0.03
    1 11 -1 0.96
    1 11 -1 1.18
    1 11 -1 1.89
    1 11 -1 0.68
    1 11 -1 0.85
    0 11 -1 0.34
    0 11 -1 -0.08
    0 11 -1 0.27
    0 11 -1 0.06
    0 11 -1 0.07
    -1 11 -1 0.82
    -1 11 -1 0.22
    -1 11 -1 0.7
    -1 11 -1 1.12
    -1 11 -1 0.84
    -2 11 -1 0.31
    -2 11 -1 -0.03
    -2 11 -1 0.18
    -2 11 -1 0.04
    -2 11 -1 0.39
    -3 11 -1 0.35
    -3 11 -1 0.12
    -3 11 -1 0.92
    -4 11 -1 8.35
    -4 11 -1 7.9
    -4 11 -1 8.77
    4 -11 1 8.19
    -5 11 -1 0.56
    -5 11 -1 0.25
    5 -11 1 0.5
    -6 11 -1 20.55
    -6 11 -1 20.6
    6 -11 1 21.99
    6 -11 1 17.87
    -7 11 -1 0.29
    -7 11 -1 -0.05
    7 -11 1 0.35
    7 -11 1 0.09
    -8 11 -1 22.19
    -8 11 -1 19.66
    8 -11 1 21.56
    8 -11 1 23.23
    -9 11 -1 2.27
    -9 11 -1 2.18
    9 -11 1 1.48
    9 -11 1 2.51
    -10 11 -1 21.49
    -10 11 -1 17.28
    10 -11 1 20.66
    10 -11 1 19.19
    -11 11 -1 5.01
    -11 11 -1 9.97
    11 -11 1 5.35
    11 -11 1 6
    -12 11 -1 9.19
    12 -11 1 8.65
    12 -11 1 10.51
    -13 11 -1 7.75
    13 -11 1 8.06
    13 10 -1 12.17
    -13 -10 1 5.42
    12 10 -1 0.88
    12 10 -1 3.16
    12 10 -1 1.74
    -12 -10 1 0.28
    -12 -10 1 1.01
    11 10 -1 6.56
    11 10 -1 6.39
    11 10 -1 7.42
    -11 -10 1 7.81
    -11 -10 1 8.11
    10 10 -1 -0.06
    10 10 -1 1.26
    10 10 -1 0.09
    -10 -10 1 0.61
    -10 -10 1 -0.69
    9 10 -1 32.26
    9 10 -1 31.71
    9 10 -1 34.61
    -9 -10 1 30.74
    -9 -10 1 33.41
    8 10 -1 6.61
    8 10 -1 8.61
    8 10 -1 7.18
    -8 -10 1 8.12
    -8 -10 1 9.42
    7 10 -1 25.31
    7 10 -1 21.9
    7 10 -1 20.64
    -7 -10 1 25.09
    -7 -10 1 26.77
    6 10 -1 22.12
    6 10 -1 19.81
    6 10 -1 21.97
    6 10 -1 21.04
    -6 -10 1 23.45
    5 10 -1 20.23
    5 10 -1 22.53
    5 10 -1 23.06
    5 10 -1 23.67
    -5 -10 1 22.41
    4 10 -1 42.35
    4 10 -1 38.49
    4 10 -1 43.6
    4 10 -1 42.54
    3 10 -1 0.69
    3 10 -1 1.4
    3 10 -1 0.99
    3 10 -1 0.43
    3 10 -1 1.12
    2 10 -1 62.75
    2 10 -1 65.97
    2 10 -1 65.64
    2 10 -1 61.41
    2 10 -1 67.5
    1 10 -1 9.39
    1 10 -1 6.53
    1 10 -1 7
    1 10 -1 7.68
    1 10 -1 7.29
    0 10 -1 101.47
    0 10 -1 96.96
    0 10 -1 102.25
    0 10 -1 98.36
    0 10 -1 99.5
    -1 10 -1 52.1
    -1 10 -1 52
    -1 10 -1 53.44
    -1 10 -1 54.68
    -1 10 -1 52.18
    -2 10 -1 89.21
    -2 10 -1 89.63
    -2 10 -1 87.63
    -2 10 -1 89.55
    -2 10 -1 86.92
    -3 10 -1 101.45
    -3 10 -1 97
    -3 10 -1 101.34
    -3 10 -1 97.32
    -4 10 -1 7.7
    -4 10 -1 7.76
    -4 10 -1 5.14
    4 -10 1 5.76
    -5 10 -1 50.75
    -5 10 -1 47.3
    5 -10 1 49.9
    -6 10 -1 3.92
    -6 10 -1 3.08
    6 -10 1 2.77
    6 -10 1 1.92
    -7 10 -1 51.81
    -7 10 -1 42.94
    7 -10 1 50.45
    7 -10 1 50.12
    -8 10 -1 4.96
    -8 10 -1 3.8
    8 -10 1 4.72
    8 -10 1 2.96
    -9 10 -1 47.93
    -9 10 -1 42.11
    9 -10 1 46.98
    9 -10 1 46.77
    -10 10 -1 16.21
    -10 10 -1 15.02
    10 -10 1 14.02
    10 -10 1 15.62
    -11 10 -1 10.37
    -11 10 -1 11.97
    11 -10 1 8.81
    11 -10 1 10.55
    -12 10 -1 36.93
    -12 10 -1 34.94
    12 -10 1 37.26
    12 -10 1 40.44
    -13 10 -1 7.45
    13 -10 1 5.26
    13 -10 1 5.13
    13 9 -1 2.6
    13 9 -1 2.2
    -13 -9 1 2.34
    -13 -9 1 0.17
    12 9 -1 35.55
    12 9 -1 41.91
    12 9 -1 40.47
    -12 -9 1 37.88
    -12 -9 1 30.82
    11 9 -1 1.09
    11 9 -1 0.32
    11 9 -1 0.07
    -11 -9 1 1.36
    -11 -9 1 1.36
    10 9 -1 84.55
    10 9 -1 76.14
    10 9 -1 82
    -10 -9 1 79.39
    -10 -9 1 82.81
    9 9 -1 7.98
    9 9 -1 7.45
    9 9 -1 12.21
    -9 -9 1 7.9
    -9 -9 1 7.5
    8 9 -1 76.35
    8 9 -1 67.64
    8 9 -1 76.99
    -8 -9 1 75.09
    -8 -9 1 75.6
    7 9 -1 33.85
    7 9 -1 36.13
    7 9 -1 33.08
    -7 -9 1 41.34
    -7 -9 1 39.07
    6 9 -1 19
    6 9 -1 20.74
    6 9 -1 23.24
    -6 -9 1 20.05
    5 9 -1 134.77
    5 9 -1 130.04
    5 9 -1 128.15
    5 9 -1 124.21
    -5 -9 1 127.31
    4 9 -1 21.62
    4 9 -1 19.93
    4 9 -1 20.37
    4 9 -1 23.75
    -4 -9 1 18.5
    3 9 -1 83.85
    3 9 -1 89.89
    3 9 -1 85.13
    3 9 -1 85.47
    3 9 -1 84.26
    2 9 -1 -0.08
    2 9 -1 0.06
    2 9 -1 0.12
    2 9 -1 -0.04
    2 9 -1 -0.04
    1 9 -1 58.62
    1 9 -1 53.55
    1 9 -1 60.05
    1 9 -1 53.34
    1 9 -1 50.34
    0 9 -1 9.12
    0 9 -1 10.66
    0 9 -1 10.78
    0 9 -1 10.91
    0 9 -1 9.09
    -1 9 -1 79.67
    -1 9 -1 81.52
    -1 9 -1 83.91
    -1 9 -1 82.87
    -1 9 -1 85.95
    -2 9 -1 13.41
    -2 9 -1 13.8
    -2 9 -1 12.24
    -2 9 -1 12.72
    -2 9 -1 12.82
    -3 9 -1 19.81
    -3 9 -1 21.3
    -3 9 -1 19.63
    -3 9 -1 20.39
    -4 9 -1 1.48
    -4 9 -1 1.51
    -4 9 -1 1.22
    4 -9 1 1.06
    -5 9 -1 7.64
    -5 9 -1 11.67
    5 -9 1 9.17
    5 -9 1 9.45
    -6 9 -1 22.85
    -6 9 -1 24.09
    6 -9 1 24.81
    6 -9 1 25.92
    -7 9 -1 13.04
    -7 9 -1 13.05
    7 -9 1 14.46
    7 -9 1 11.62
    -8 9 -1 15.7
    -8 9 -1 15.8
    8 -9 1 14.75
    8 -9 1 14.83
    -9 9 -1 0.59
    -9 9 -1 1.58
    9 -9 1 1.71
    9 -9 1 1.69
    -10 9 -1 5.85
    -10 9 -1 4.92
    10 -9 1 4.28
    10 -9 1 4.43
    -11 9 -1 -0.39
    -11 9 -1 0.14
    11 -9 1 1.11
    11 -9 1 -0.42
    -12 9 -1 0.11
    -12 9 -1 1.44
    12 -9 1 0.24
    12 -9 1 -0.31
    -13 9 -1 2.51
    13 -9 1 1.08
    13 -9 1 1.21
    -14 9 -1 0.2
    14 -9 1 -0.27
    14 8 -1 3.93
    -14 -8 1 0.55
    13 8 -1 2.1
    13 8 -1 1.25
    13 8 -1 2.18
    -13 -8 1 0.29
    -13 -8 1 1.78
    12 8 -1 2.25
    12 8 -1 2.96
    12 8 -1 4
    -12 -8 1 4.83
    -12 -8 1 3.18
    11 8 -1 3.38
    11 8 -1 3.57
    11 8 -1 2.68
    -11 -8 1 3.81
    -11 -8 1 3.23
    10 8 -1 0.45
    10 8 -1 0.24
    10 8 -1 -0.13
    -10 -8 1 -0.68
    -10 -8 1 -0.83
    9 8 -1 2.22
    9 8 -1 2.11
    9 8 -1 1.81
    -9 -8 1 1.77
    -9 -8 1 2.79
    8 8 -1 4.74
    8 8 -1 2.77
    8 8 -1 3.91
    -8 -8 1 2.08
    -8 -8 1 2.18
    7 8 -1 -0.25
    7 8 -1 -0.38
    7 8 -1 -0.67
    -7 -8 1 0.05
    -7 -8 1 -0.32
    6 8 -1 0.23
    6 8 -1 -0.05
    6 8 -1 -0.51
    -6 -8 1 0.57
    -6 -8 1 0.44
    5 8 -1 0.13
    5 8 -1 0.33
    5 8 -1 0.36
    5 8 -1 0.49
    -5 -8 1 -0.25
    4 8 -1 -0.09
    4 8 -1 0.19
    4 8 -1 0.67
    4 8 -1 0.4
    -4 -8 1 0.76
    3 8 -1 9.5
    3 8 -1 7.96
    3 8 -1 8.16
    3 8 -1 8.61
    3 8 -1 9.11
    2 8 -1 3.89
    2 8 -1 4.68
    2 8 -1 4.8
    2 8 -1 4.34
    2 8 -1 4.8
    1 8 -1 1.01
    1 8 -1 0.97
    1 8 -1 0.95
    1 8 -1 0.86
    1 8 -1 0.91
    0 8 -1 10.49
    0 8 -1 11.85
    0 8 -1 10.52
    0 8 -1 11.49
    0 8 -1 10.96
    -1 8 -1 11.07
    -1 8 -1 9.27
    -1 8 -1 12.27
    -1 8 -1 10.91
    -1 8 -1 11.14
    -2 8 -1 12.7
    -2 8 -1 11.01
    -2 8 -1 12.68
    -2 8 -1 11.53
    -2 8 -1 11.68
    -3 8 -1 43
    -3 8 -1 43.75
    -3 8 -1 45.38
    -3 8 -1 41.52
    3 -8 1 46.23
    -4 8 -1 21.27
    -4 8 -1 19.06
    -4 8 -1 19.71
    -4 8 -1 21.97
    4 -8 1 19.84
    -5 8 -1 16.96
    -5 8 -1 17.33
    5 -8 1 14.32
    5 -8 1 17.55
    -6 8 -1 0.92
    -6 8 -1 0.66
    6 -8 1 0.3
    6 -8 1 0.31
    -7 8 -1 90.77
    -7 8 -1 89.37
    7 -8 1 87.16
    7 -8 1 84.17
    -8 8 -1 1.67
    -8 8 -1 1.36
    8 -8 1 1.61
    8 -8 1 1.31
    -9 8 -1 71.58
    -9 8 -1 77.77
    9 -8 1 77.83
    9 -8 1 76.02
    -10 8 -1 5.15
    -10 8 -1 5.33
    10 -8 1 4.42
    10 -8 1 4.4
    -11 8 -1 18.41
    -11 8 -1 20.94
    11 -8 1 19.24
    11 -8 1 18.36
    -12 8 -1 34.09
    -12 8 -1 35.97
    12 -8 1 37.19
    12 -8 1 36.42
    -13 8 -1 6.69
    -13 8 -1 4.09
    13 -8 1 4.76
    13 -8 1 4.57
    -14 8 -1 25.92
    14 -8 1 26.05
    14 7 -1 4.69
    -14 -7 1 7.78
    13 7 -1 0.7
    13 7 -1 1.77
    13 7 -1 1.97
    -13 -7 1 1.83
    -13 -7 1 1.31
    12 7 -1 20.4
    12 7 -1 21.69
    12 7 -1 23.49
    -12 -7 1 18.73
    -12 -7 1 18.77
    11 7 -1 0.35
    11 7 -1 1.36
    11 7 -1 0.81
    -11 -7 1 -0.07
    -11 -7 1 0.81
    10 7 -1 48.85
    10 7 -1 51.14
    10 7 -1 52.37
    -10 -7 1 51.49
    -10 -7 1 54.65
    9 7 -1 0.41
    9 7 -1 0.12
    9 7 -1 -0.16
    -9 -7 1 1.68
    -9 -7 1 -0.8
    8 7 -1 42.74
    8 7 -1 41.05
    8 7 -1 38.83
    -8 -7 1 47.1
    -8 -7 1 42.12
    7 7 -1 14.81
    7 7 -1 16.73
    7 7 -1 17.23
    -7 -7 1 16.86
    -7 -7 1 16.95
    6 7 -1 70.89
    6 7 -1 75.61
    6 7 -1 72.55
    -6 -7 1 74.1
    -6 -7 1 75.29
    5 7 -1 150.37
    5 7 -1 145.06
    5 7 -1 146.49
    5 7 -1 144.79
    -5 -7 1 149.92
    4 7 -1 36.1
    4 7 -1 37.26
    4 7 -1 34.55
    4 7 -1 35.44
    -4 -7 1 35.88
    3 7 -1 205.86
    3 7 -1 205.07
    3 7 -1 204
    3 7 -1 204.72
    3 7 -1 200.86
    2 7 -1 5.93
    2 7 -1 8.24
    2 7 -1 6.45
    2 7 -1 7.63
    2 7 -1 7.5
    1 7 -1 167.43
    1 7 -1 171.53
    1 7 -1 162.95
    1 7 -1 170.77
    1 7 -1 167.18
    0 7 -1 13.72
    0 7 -1 12.84
    0 7 -1 11.52
    0 7 -1 12.89
    0 7 -1 12.6
    -1 7 -1 290.33
    -1 7 -1 279.64
    -1 7 -1 291.46
    -1 7 -1 289.79
    -1 7 -1 284.41
    -2 7 -1 74
    -2 7 -1 73.19
    -2 7 -1 74.97
    -2 7 -1 76.72
    -2 7 -1 74.97
    -3 7 -1 177.06
    -3 7 -1 177.07
    -3 7 -1 171.5
    -3 7 -1 179.39
    3 -7 1 178.66
    -4 7 -1 33.16
    -4 7 -1 30.61
    -4 7 -1 35.44
    -4 7 -1 33.33
    4 -7 1 32.54
    -5 7 -1 3.51
    -5 7 -1 3.52
    5 -7 1 4.45
    5 -7 1 5.22
    -6 7 -1 63.27
    -6 7 -1 62.01
    6 -7 1 70.61
    6 -7 1 60.99
    -7 7 -1 -0.09
    -7 7 -1 0.05
    7 -7 1 0.46
    7 -7 1 -0.1
    -8 7 -1 99.06
    -8 7 -1 95.48
    8 -7 1 95.7
    8 -7 1 95.92
    -9 7 -1 0.47
    -9 7 -1 0.99
    9 -7 1 1.07
    9 -7 1 0.29
    -10 7 -1 64.49
    -10 7 -1 68.1
    10 -7 1 61.49
    10 -7 1 63.95
    -11 7 -1 21.23
    -11 7 -1 21.82
    11 -7 1 18.4
    11 -7 1 17.22
    -12 7 -1 13.22
    -12 7 -1 14.18
    12 -7 1 12.79
    12 -7 1 17.4
    -13 7 -1 14.92
    -13 7 -1 9.29
    13 -7 1 12.42
    13 -7 1 11.75
    -14 7 -1 0.31
    14 -7 1 0.29
    15 6 -1 5.4
    -15 -6 1 3.4
    14 6 -1 10.53
    -14 -6 1 9.31
    -14 -6 1 9.8
    13 6 -1 23.53
    13 6 -1 22.7
    -13 -6 1 22.69
    -13 -6 1 27.48
    12 6 -1 4.36
    12 6 -1 5.03
    12 6 -1 3.56
    -12 -6 1 2.59
    -12 -6 1 5.19
    11 6 -1 39.8
    11 6 -1 37.35
    11 6 -1 38.59
    -11 -6 1 41.33
    -11 -6 1 40.57
    10 6 -1 0.37
    10 6 -1 2.17
    10 6 -1 0.29
    -10 -6 1 0.69
    -10 -6 1 0.38
    9 6 -1 43.03
    9 6 -1 44.85
    9 6 -1 40.37
    -9 -6 1 42.5
    -9 -6 1 39.39
    8 6 -1 8.41
    8 6 -1 10.82
    8 6 -1 12.91
    -8 -6 1 11.27
    -8 -6 1 11.28
    7 6 -1 36.74
    7 6 -1 34.39
    7 6 -1 36.39
    -7 -6 1 41.06
    -7 -6 1 38.51
    6 6 -1 29.38
    6 6 -1 28.48
    6 6 -1 31.44
    -6 -6 1 33.73
    -6 -6 1 32.06
    5 6 -1 27.7
    5 6 -1 29.36
    5 6 -1 28.15
    -5 -6 1 28.64
    -5 -6 1 27.53
    4 6 -1 19.4
    4 6 -1 18.62
    4 6 -1 19.35
    4 6 -1 19.29
    -4 -6 1 17.24
    3 6 -1 0.43
    3 6 -1 0.75
    3 6 -1 0.53
    3 6 -1 0.66
    3 6 -1 0.41
    2 6 -1 73.74
    2 6 -1 73.97
    2 6 -1 74.92
    2 6 -1 73.77
    2 6 -1 76.84
    1 6 -1 2.35
    1 6 -1 2.2
    1 6 -1 2.17
    1 6 -1 1.88
    0 6 -1 77.73
    0 6 -1 74.16
    0 6 -1 75.17
    0 6 -1 74.37
    -1 6 -1 106.64
    -1 6 -1 105.68
    -1 6 -1 103.29
    -1 6 -1 107.25
    -2 6 -1 14.4
    -2 6 -1 14.78
    -2 6 -1 14.04
    -2 6 -1 14.32
    -2 6 -1 13.64
    -3 6 -1 18.86
    -3 6 -1 19.03
    -3 6 -1 19.62
    -3 6 -1 20.67
    3 -6 1 18.42
    -4 6 -1 5.91
    -4 6 -1 6.67
    -4 6 -1 5.09
    4 -6 1 5.3
    4 -6 1 5.64
    -5 6 -1 3.18
    -5 6 -1 2.72
    5 -6 1 1.97
    5 -6 1 2.03
    -6 6 -1 6.79
    -6 6 -1 5.31
    6 -6 1 5.46
    6 -6 1 4.39
    -7 6 -1 14.83
    -7 6 -1 15.23
    7 -6 1 13.09
    7 -6 1 13.37
    -8 6 -1 0.5
    -8 6 -1 0.31
    8 -6 1 0.24
    8 -6 1 0
    -9 6 -1 0.52
    -9 6 -1 0.92
    9 -6 1 -0.12
    9 -6 1 0.59
    -10 6 -1 1.19
    -10 6 -1 1.39
    10 -6 1 1.54
    10 -6 1 2.08
    -11 6 -1 3.16
    -11 6 -1 3.91
    11 -6 1 3.96
    11 -6 1 2.12
    -12 6 -1 3.25
    -12 6 -1 5.24
    12 -6 1 2.31
    12 -6 1 3.93
    -13 6 -1 2.43
    -13 6 -1 2.3
    13 -6 1 1.28
    13 -6 1 2.8
    -14 6 -1 8.95
    14 -6 1 7.77
    14 -6 1 8.11
    -15 6 -1 -0.3
    15 -6 1 0.61
    15 5 -1 4.56
    -15 -5 1 3.49
    14 5 -1 0.96
    14 5 -1 0.55
    -14 -5 1 1.01
    -14 -5 1 1.41
    13 5 -1 -0.02
    13 5 -1 1.3
    -13 -5 1 0.59
    -13 -5 1 -0.39
    12 5 -1 0.25
    12 5 -1 1.37
    12 5 -1 1.4
    -12 -5 1 0.3
    -12 -5 1 0.46
    11 5 -1 -0.01
    11 5 -1 -0.24
    11 5 -1 0.71
    -11 -5 1 1.23
    -11 -5 1 -0.43
    10 5 -1 -0.41
    10 5 -1 -0.3
    10 5 -1 0.21
    -10 -5 1 0.66
    -10 -5 1 -0.24
    9 5 -1 4.28
    9 5 -1 2.85
    9 5 -1 3.44
    -9 -5 1 3.17
    -9 -5 1 4.9
    8 5 -1 0.04
    8 5 -1 -0.4
    8 5 -1 0.17
    -8 -5 1 0.32
    -8 -5 1 1.25
    7 5 -1 0.49
    7 5 -1 0.29
    7 5 -1 0.09
    -7 -5 1 -0.57
    -7 -5 1 -0.26
    6 5 -1 2.04
    6 5 -1 2
    6 5 -1 0.88
    -6 -5 1 3.44
    -6 -5 1 2.84
    5 5 -1 21.48
    5 5 -1 19.95
    5 5 -1 20.29
    -5 -5 1 22.99
    -5 -5 1 20.87
    4 5 -1 44.5
    4 5 -1 45.53
    4 5 -1 43.24
    4 5 -1 43.18
    -4 -5 1 47.26
    3 5 -1 23.75
    3 5 -1 23.43
    3 5 -1 26.42
    3 5 -1 24.74
    -3 -5 1 24.79
    2 5 -1 4.34
    2 5 -1 3.18
    2 5 -1 3.32
    1 5 -1 1.21
    1 5 -1 2.05
    1 5 -1 1.86
    0 5 -1 17
    0 5 -1 17.74
    0 5 -1 16.84
    -1 5 -1 80.91
    -1 5 -1 79.05
    -1 5 -1 79.44
    -2 5 -1 5.18
    -2 5 -1 5.56
    -2 5 -1 5.38
    -2 5 -1 4.83
    -3 5 -1 44.55
    -3 5 -1 44.38
    -3 5 -1 49.17
    -3 5 -1 46.16
    3 -5 1 47.08
    -4 5 -1 25.98
    -4 5 -1 26.18
    4 -5 1 28.22
    4 -5 1 26.38
    -5 5 -1 19.7
    -5 5 -1 19.32
    5 -5 1 21.5
    5 -5 1 19.52
    -6 5 -1 75.21
    -6 5 -1 71.91
    6 -5 1 73.66
    6 -5 1 76.49
    -7 5 -1 0.21
    -7 5 -1 0.21
    7 -5 1 0.26
    7 -5 1 -0.03
    -8 5 -1 84.69
    -8 5 -1 85.72
    8 -5 1 86.72
    8 -5 1 86.32
    -9 5 -1 -0.09
    -9 5 -1 -0.16
    9 -5 1 0.13
    9 -5 1 -0.26
    -10 5 -1 52.09
    -10 5 -1 48.91
    10 -5 1 55.16
    10 -5 1 53.84
    -11 5 -1 8.29
    -11 5 -1 6.4
    11 -5 1 5.27
    11 -5 1 5.99
    -12 5 -1 46.2
    -12 5 -1 42.04
    12 -5 1 41.72
    12 -5 1 39.97
    -13 5 -1 46.6
    -13 5 -1 41.33
    13 -5 1 47.03
    13 -5 1 44.96
    -14 5 -1 8.09
    -14 5 -1 6.23
    14 -5 1 7.47
    14 -5 1 6.92
    -15 5 -1 29.71
    15 -5 1 32.32
    15 4 -1 2.63
    -15 -4 1 1.62
    14 4 -1 5.51
    14 4 -1 5.97
    -14 -4 1 4.98
    -14 -4 1 4.57
    13 4 -1 20.6
    13 4 -1 26.08
    -13 -4 1 22.27
    -13 -4 1 23.89
    12 4 -1 3.91
    12 4 -1 4.21
    12 4 -1 5.11
    -12 -4 1 1.69
    -12 -4 1 3.55
    11 4 -1 53.09
    11 4 -1 51.62
    11 4 -1 51.45
    -11 -4 1 50.38
    -11 -4 1 51.58
    10 4 -1 5.89
    10 4 -1 6.83
    10 4 -1 7.49
    -10 -4 1 7.55
    -10 -4 1 5.69
    9 4 -1 32.56
    9 4 -1 30.15
    9 4 -1 33.73
    -9 -4 1 35.29
    -9 -4 1 36.42
    8 4 -1 8.1
    8 4 -1 9.04
    8 4 -1 8.27
    -8 -4 1 8.31
    -8 -4 1 6.83
    7 4 -1 82.89
    7 4 -1 77.25
    7 4 -1 85.63
    -7 -4 1 80.86
    -7 -4 1 83.71
    6 4 -1 6.26
    6 4 -1 6.64
    6 4 -1 5.44
    -6 -4 1 8.08
    -6 -4 1 5.46
    5 4 -1 111.87
    5 4 -1 111.68
    5 4 -1 106.87
    -5 -4 1 112.58
    -5 -4 1 116.45
    4 4 -1 275.34
    4 4 -1 282.69
    4 4 -1 276.04
    -4 -4 1 272.04
    -4 -4 1 272.84
    3 4 -1 62.2
    3 4 -1 63.79
    3 4 -1 61.84
    -3 -4 1 59.26
    2 4 -1 96.11
    2 4 -1 101.09
    2 4 -1 97.92
    1 4 -1 -0.02
    1 4 -1 0.02
    1 4 -1 -0.44
    0 4 -1 515.66
    0 4 -1 513.01
    0 4 -1 516.54
    -1 4 -1 28.37
    -1 4 -1 29.93
    -1 4 -1 27.84
    -2 4 -1 198.41
    -2 4 -1 200.59
    2 -4 1 197.06
    -3 4 -1 98.3
    -3 4 -1 94.6
    -3 4 -1 97.77
    3 -4 1 98.79
    -4 4 -1 72.68
    -4 4 -1 71.21
    4 -4 1 76.18
    4 -4 1 74.37
    -5 4 -1 15.32
    -5 4 -1 14.46
    5 -4 1 14.15
    5 -4 1 14.22
    -6 4 -1 15
    -6 4 -1 15.17
    6 -4 1 15.46
    6 -4 1 15.4
    -7 4 -1 68.46
    -7 4 -1 73.02
    7 -4 1 66.13
    7 -4 1 66.86
    -8 4 -1 1.36
    -8 4 -1 1.86
    8 -4 1 0.73
    8 -4 1 0.81
    -9 4 -1 52.22
    -9 4 -1 55.44
    9 -4 1 57.68
    9 -4 1 58.36
    -10 4 -1 0.09
    -10 4 -1 0.15
    10 -4 1 0.5
    10 -4 1 0.67
    -11 4 -1 40.96
    -11 4 -1 42.19
    11 -4 1 40.09
    11 -4 1 42.93
    -12 4 -1 14.16
    -12 4 -1 11.4
    12 -4 1 12.77
    12 -4 1 10.95
    -13 4 -1 5.91
    -13 4 -1 6.41
    13 -4 1 5.09
    13 -4 1 7.8
    -14 4 -1 3.41
    -14 4 -1 7.42
    14 -4 1 8.5
    14 -4 1 4.74
    -15 4 -1 0.76
    15 -4 1 0.71
    15 3 -1 22.85
    -15 -3 1 18.09
    14 3 -1 10.45
    14 3 -1 14.58
    -14 -3 1 14.67
    -14 -3 1 14.56
    13 3 -1 11.65
    13 3 -1 12.61
    -13 -3 1 6.71
    -13 -3 1 5.88
    12 3 -1 37.02
    12 3 -1 35.69
    -12 -3 1 39.09
    -12 -3 1 35.14
    11 3 -1 5.13
    11 3 -1 3.11
    11 3 -1 3.89
    -11 -3 1 3.2
    -11 -3 1 4.38
    10 3 -1 49.14
    10 3 -1 43.49
    10 3 -1 47.9
    -10 -3 1 46.56
    -10 -3 1 45.99
    9 3 -1 0.81
    9 3 -1 0.07
    9 3 -1 -0.07
    -9 -3 1 -0.33
    -9 -3 1 0.35
    8 3 -1 59.25
    8 3 -1 57.66
    8 3 -1 58.67
    -8 -3 1 58.48
    -8 -3 1 61.66
    7 3 -1 0.9
    7 3 -1 0.46
    7 3 -1 1
    -7 -3 1 0.27
    -7 -3 1 0.26
    6 3 -1 36.17
    6 3 -1 36.27
    6 3 -1 36.64
    -6 -3 1 37.63
    -6 -3 1 34.86
    5 3 -1 83.9
    5 3 -1 79.37
    5 3 -1 82.15
    -5 -3 1 84.69
    -5 -3 1 79.17
    4 3 -1 37.43
    4 3 -1 36.88
    4 3 -1 37.98
    -4 -3 1 37.04
    -4 -3 1 36.1
    3 3 -1 3.61
    3 3 -1 4.05
    -3 -3 1 4.69
    2 3 -1 -0.19
    2 3 -1 0.11
    -2 -3 1 -0.04
    1 3 -1 1.06
    1 3 -1 1.22
    1 3 -1 1.15
    0 3 -1 0.09
    0 3 -1 -0.11
    0 3 -1 0.15
    -1 3 -1 3.73
    -1 3 -1 3.41
    -1 3 -1 3.6
    -2 3 -1 3.28
    -2 3 -1 3
    2 -3 1 3.09
    -3 3 -1 3.18
    3 -3 1 4.84
    -4 3 -1 1.23
    -4 3 -1 0.75
    4 -3 1 0.87
    4 -3 1 1.29
    -5 3 -1 0.55
    -5 3 -1 0.45
    -5 3 -1 0.47
    5 -3 1 0.28
    5 -3 1 0.73
    -6 3 -1 2.96
    -6 3 -1 2.14
    -6 3 -1 1.63
    6 -3 1 2.94
    6 -3 1 3.02
    -7 3 -1 0.56
    -7 3 -1 0.52
    -7 3 -1 0.4
    7 -3 1 0.42
    7 -3 1 0.34
    -8 3 -1 3.2
    -8 3 -1 3.35
    8 -3 1 2.02
    8 -3 1 3.41
    -9 3 -1 0.04
    -9 3 -1 -0.14
    9 -3 1 -0.11
    9 -3 1 0.05
    -10 3 -1 8.7
    -10 3 -1 7.84
    10 -3 1 9.09
    10 -3 1 9.13
    -11 3 -1 0.88
    -11 3 -1 1.38
    11 -3 1 0.31
    11 -3 1 0.61
    -12 3 -1 4.42
    -12 3 -1 3.76
    12 -3 1 5.71
    12 -3 1 6.26
    -13 3 -1 4.31
    -13 3 -1 5.92
    13 -3 1 7.05
    13 -3 1 6.66
    -14 3 -1 5.6
    -14 3 -1 3.86
    14 -3 1 3.05
    14 -3 1 3.42
    -15 3 -1 8.57
    15 -3 1 15.49
    15 2 -1 0.32
    -15 -2 1 1.31
    14 2 -1 0.11
    14 2 -1 -0.89
    -14 -2 1 -0.06
    -14 -2 1 0.59
    13 2 -1 0.17
    13 2 -1 -0.1
    -13 -2 1 -0.42
    -13 -2 1 -0.25
    12 2 -1 -0.37
    12 2 -1 -0.62
    -12 -2 1 1.56
    -12 -2 1 0.24
    11 2 -1 6.62
    11 2 -1 4.85
    -11 -2 1 6.81
    -11 -2 1 5.92
    10 2 -1 0.45
    10 2 -1 0.62
    10 2 -1 0.31
    -10 -2 1 0.56
    -10 -2 1 0.16
    9 2 -1 24.25
    9 2 -1 23.7
    9 2 -1 25.8
    -9 -2 1 23.9
    -9 -2 1 24.69
    8 2 -1 7.09
    8 2 -1 6.68
    8 2 -1 6.74
    -8 -2 1 4.46
    -8 -2 1 6.71
    7 2 -1 21.14
    7 2 -1 22.77
    7 2 -1 23.06
    -7 -2 1 19.34
    -7 -2 1 24.05
    6 2 -1 7.64
    6 2 -1 7.67
    6 2 -1 6.76
    -6 -2 1 8.08
    -6 -2 1 7.65
    5 2 -1 27.57
    5 2 -1 27.1
    5 2 -1 25.54
    -5 -2 1 29.38
    -5 -2 1 27.46
    4 2 -1 91.66
    4 2 -1 93.33
    4 2 -1 91.15
    -4 -2 1 92.39
    3 2 -1 68.91
    3 2 -1 67.9
    -3 -2 1 69.88
    2 2 -1 182.73
    2 2 -1 180.55
    -2 -2 1 187.51
    1 2 -1 18.22
    1 2 -1 17.31
    1 2 -1 18.64
    0 2 -1 152.31
    0 2 -1 149.7
    0 2 -1 152.44
    -1 2 -1 47.94
    -1 2 -1 48.9
    -1 2 -1 49.2
    -2 2 -1 90.67
    2 -2 1 90.69
    -3 2 -1 6.85
    -3 2 -1 7.09
    3 -2 1 6.72
    -4 2 -1 114.26
    -4 2 -1 113.84
    4 -2 1 116.4
    4 -2 1 110.31
    4 -2 1 112.88
    -5 2 -1 47.65
    -5 2 -1 48.24
    5 -2 1 44.06
    5 -2 1 43.71
    5 -2 1 46.46
    -6 2 -1 106.59
    -6 2 -1 105.21
    6 -2 1 105.67
    6 -2 1 101.37
    6 -2 1 101.37
    -7 2 -1 140.6
    -7 2 -1 137.38
    7 -2 1 133.35
    7 -2 1 136.56
    7 -2 1 141.24
    -8 2 -1 1.18
    -8 2 -1 1.14
    8 -2 1 1.03
    8 -2 1 1.38
    -9 2 -1 94.65
    -9 2 -1 90.05
    9 -2 1 91.75
    9 -2 1 89.24
    -10 2 -1 0.25
    -10 2 -1 0.53
    10 -2 1 0.82
    10 -2 1 0.38
    -11 2 -1 62.13
    -11 2 -1 63.66
    11 -2 1 65.25
    11 -2 1 64.5
    -12 2 -1 14.39
    -12 2 -1 15.38
    12 -2 1 15.03
    12 -2 1 13.9
    -13 2 -1 32.1
    -13 2 -1 33.88
    13 -2 1 30.54
    13 -2 1 30.48
    -14 2 -1 21.62
    -14 2 -1 16.76
    14 -2 1 18.1
    14 -2 1 21.62
    -15 2 -1 2.45
    15 -2 1 2.93
    15 1 -1 25.95
    -15 -1 1 18.74
    14 1 -1 9.83
    14 1 -1 11.13
    -14 -1 1 11.8
    -14 -1 1 7.93
    13 1 -1 35.52
    13 1 -1 38.52
    -13 -1 1 33.58
    -13 -1 1 40.72
    12 1 -1 53.31
    12 1 -1 50.95
    -12 -1 1 51.46
    -12 -1 1 51.73
    11 1 -1 12.56
    11 1 -1 19.07
    -11 -1 1 14.78
    -11 -1 1 14.04
    10 1 -1 73.1
    10 1 -1 74.69
    10 1 -1 74.24
    -10 -1 1 78.16
    -10 -1 1 72.79
    9 1 -1 2.28
    9 1 -1 1.65
    9 1 -1 3.04
    -9 -1 1 2.09
    -9 -1 1 1.18
    8 1 -1 36.48
    8 1 -1 39.73
    8 1 -1 35.79
    -8 -1 1 38.02
    -8 -1 1 38.06
    7 1 -1 12.13
    7 1 -1 11.46
    7 1 -1 10.77
    -7 -1 1 11.69
    -7 -1 1 10.17
    6 1 -1 283.86
    6 1 -1 283.7
    6 1 -1 277.42
    -6 -1 1 288.47
    -6 -1 1 292.18
    5 1 -1 81.01
    5 1 -1 80.03
    5 1 -1 79.26
    -5 -1 1 78.99
    -5 -1 1 79.67
    4 1 -1 317.58
    4 1 -1 310.07
    -4 -1 1 313.2
    3 1 -1 992.44
    3 1 -1 1000
    -3 -1 1 967.97
    2 1 -1 25.87
    2 1 -1 24.63
    -2 -1 1 25.58
    1 1 -1 489.56
    1 1 -1 501.55
    -1 -1 1 489.88
    0 1 -1 11.94
    0 1 -1 11.85
    0 1 -1 12.24
    -1 1 -1 313.52
    1 -1 1 320.28
    -2 1 -1 8.92
    2 -1 1 8.28
    2 -1 1 8.43
    -3 1 -1 84.53
    3 -1 1 85.94
    3 -1 1 87.13
    -4 1 -1 69.48
    -4 1 -1 68.1
    4 -1 1 67.5
    4 -1 1 67.69
    4 -1 1 69.31
    -5 1 -1 17.31
    -5 1 -1 14.14
    5 -1 1 16.15
    5 -1 1 17.48
    5 -1 1 16.28
    -6 1 -1 139.29
    -6 1 -1 143.84
    6 -1 1 143.96
    6 -1 1 145.9
    6 -1 1 138.66
    -7 1 -1 2.51
    -7 1 -1 2.49
    7 -1 1 3.26
    7 -1 1 2.63
    7 -1 1 2.86
    -8 1 -1 26.71
    -8 1 -1 26.79
    8 -1 1 25.45
    8 -1 1 25.07
    8 -1 1 26.81
    -9 1 -1 0.43
    -9 1 -1 0.22
    9 -1 1 -0.64
    9 -1 1 0.13
    -10 1 -1 21.55
    -10 1 -1 23.64
    10 -1 1 26.37
    10 -1 1 23.34
    -11 1 -1 0.47
    -11 1 -1 0.23
    11 -1 1 0.05
    11 -1 1 0.95
    -12 1 -1 6.63
    -12 1 -1 11.82
    12 -1 1 7.74
    12 -1 1 5.91
    -13 1 -1 2.76
    -13 1 -1 3.05
    13 -1 1 2.98
    13 -1 1 4.15
    -14 1 -1 1.31
    -14 1 -1 2.16
    14 -1 1 0.82
    14 -1 1 2.41
    -15 1 -1 0.54
    15 -1 1 0.67
    16 0 -1 13.66
    -16 0 1 11.04
    15 0 -1 1.08
    -15 0 1 3.21
    14 0 -1 10.43
    14 0 -1 12.12
    -14 0 1 13.29
    -14 0 1 9.81
    13 0 -1 13.38
    13 0 -1 14.53
    -13 0 1 15.26
    -13 0 1 11.17
    12 0 -1 3.76
    12 0 -1 3.82
    -12 0 1 6.49
    -12 0 1 4.01
    11 0 -1 22.89
    11 0 -1 21.5
    -11 0 1 24.21
    -11 0 1 24.23
    10 0 -1 1.02
    10 0 -1 0.48
    -10 0 1 0.65
    -10 0 1 1.43
    9 0 -1 28.13
    9 0 -1 27.7
    -9 0 1 29.41
    -9 0 1 32.71
    8 0 -1 0.7
    8 0 -1 0.94
    8 0 -1 1.29
    -8 0 1 2.35
    -8 0 1 1.76
    7 0 -1 32.2
    7 0 -1 32.08
    7 0 -1 34.24
    -7 0 1 30.62
    -7 0 1 33.15
    6 0 -1 0.21
    6 0 -1 0.06
    6 0 -1 -0.15
    -6 0 1 -0.16
    -6 0 1 0.39
    5 0 -1 12.99
    5 0 -1 11.41
    5 0 -1 10.61
    -5 0 1 11.64
    -5 0 1 12.5
    4 0 -1 1.29
    4 0 -1 1.48
    -4 0 1 2.41
    3 0 -1 56.31
    3 0 -1 56.53
    -3 0 1 57.96
    2 0 -1 2.07
    2 0 -1 1.59
    -2 0 1 1.49
    1 0 -1 0.44
    -1 0 1 0.29
    -1 0 1 0.47
    0 0 -1 2.91
    0 0 1 2.65
    1 0 1 2.19
    1 0 1 2.42
    -2 0 -1 3.23
    2 0 1 3.37
    2 0 1 3.19
    -3 0 -1 11.23
    3 0 1 10.94
    3 0 1 11.22
    -4 0 -1 14.12
    -4 0 -1 12.36
    4 0 1 14.47
    4 0 1 13.41
    4 0 1 13.4
    -5 0 -1 4.56
    -5 0 -1 5.71
    5 0 1 4.99
    5 0 1 4.35
    5 0 1 4.32
    -6 0 -1 21.67
    -6 0 -1 20.74
    6 0 1 21.23
    6 0 1 21.89
    6 0 1 20.49
    -7 0 -1 16.89
    -7 0 -1 17.09
    7 0 1 16.7
    7 0 1 17.28
    7 0 1 17.26
    -8 0 -1 4.83
    -8 0 -1 4.02
    8 0 1 4.56
    8 0 1 4.77
    8 0 1 4.94
    -9 0 -1 18.03
    -9 0 -1 20.48
    9 0 1 20.37
    9 0 1 21.08
    9 0 1 20.14
    -10 0 -1 0.09
    -10 0 -1 0.03
    10 0 1 0.29
    10 0 1 0.11
    -11 0 -1 35.1
    -11 0 -1 34.19
    11 0 1 38.16
    11 0 1 34.72
    -12 0 -1 8.3
    -12 0 -1 8
    12 0 1 10.48
    12 0 1 6.2
    -13 0 -1 23.77
    -13 0 -1 18.59
    13 0 1 17.68
    13 0 1 20.9
    -14 0 -1 11.06
    -14 0 -1 13.62
    14 0 1 10.33
    14 0 1 10.38
    -15 0 -1 5.64
    15 0 1 3.05
    16 -1 -1 1.55
    -16 1 1 -0.74
    15 -1 -1 0.15
    -15 1 1 0.81
    14 -1 -1 2.63
    14 -1 -1 0.78
    -14 1 1 0.61
    -14 1 1 0.28
    13 -1 -1 4.15
    13 -1 -1 4.11
    -13 1 1 2.75
    -13 1 1 5.05
    12 -1 -1 2.07
    12 -1 -1 2.5
    -12 1 1 2.58
    -12 1 1 2.85
    11 -1 -1 11.35
    11 -1 -1 7.75
    -11 1 1 11.17
    -11 1 1 8.39
    10 -1 -1 19.87
    10 -1 -1 23.76
    -10 1 1 19.31
    -10 1 1 25.94
    9 -1 -1 0.42
    9 -1 -1 1.29
    -9 1 1 1
    -9 1 1 0.23
    8 -1 -1 18.28
    -8 1 1 20.09
    -8 1 1 19.06
    7 -1 -1 4.58
    7 -1 -1 4.02
    7 -1 -1 3.93
    -7 1 1 5.18
    -7 1 1 4.23
    6 -1 -1 128.99
    6 -1 -1 120.95
    6 -1 -1 128.93
    -6 1 1 119.34
    -6 1 1 121.41
    5 -1 -1 28.06
    5 -1 -1 27.04
    5 -1 -1 28.93
    -5 1 1 27.87
    -5 1 1 27.52
    4 -1 -1 131.57
    -4 1 1 129.85
    3 -1 -1 4.09
    -3 1 1 4.04
    -3 1 1 3.14
    2 -1 -1 64.7
    -2 1 1 66.55
    -2 1 1 65.41
    1 -1 -1 401.66
    -1 1 1 396.42
    -1 1 1 398.29
    0 1 1 9.77
    -1 -1 -1 577.3
    1 1 1 565.45
    1 1 1 566.69
    -2 -1 -1 85.34
    2 1 1 85.3
    2 1 1 84.87
    -3 -1 -1 66.34
    3 1 1 64.86
    3 1 1 65.78
    -4 -1 -1 40.21
    -4 -1 -1 43.4
    4 1 1 41.65
    4 1 1 43.54
    4 1 1 41.61
    -5 -1 -1 182.44
    -5 -1 -1 177.63
    5 1 1 174.09
    5 1 1 175.21
    5 1 1 170.75
    -6 -1 -1 351.46
    -6 -1 -1 349.48
    6 1 1 351.03
    6 1 1 350.6
    6 1 1 342.88
    -7 -1 -1 45.71
    -7 -1 -1 45.4
    7 1 1 45.17
    7 1 1 46.51
    7 1 1 47
    -8 -1 -1 198.58
    -8 -1 -1 185.64
    8 1 1 197.89
    8 1 1 188.87
    -9 -1 -1 28.43
    9 1 1 26.49
    9 1 1 28.98
    9 1 1 28.73
    -10 -1 -1 51.5
    -10 -1 -1 47.27
    10 1 1 53.23
    10 1 1 55.22
    -11 -1 -1 0.81
    -11 -1 -1 1.68
    11 1 1 1.09
    11 1 1 -0.36
    -12 -1 -1 46.16
    -12 -1 -1 48.82
    12 1 1 43.81
    12 1 1 46.47
    -13 -1 -1 11.6
    -13 -1 -1 9.52
    13 1 1 11.58
    13 1 1 10.79
    -14 -1 -1 20.26
    -14 -1 -1 21.28
    14 1 1 24.5
    14 1 1 24.37
    -15 -1 -1 13.14
    15 1 1 15.47
    16 -2 -1 31.89
    -16 2 1 34.75
    15 -2 -1 2.21
    -15 2 1 2.77
    14 -2 -1 34.42
    14 -2 -1 26.56
    -14 2 1 27.07
    -14 2 1 27.22
    13 -2 -1 15.95
    13 -2 -1 14.94
    -13 2 1 16.94
    -13 2 1 15.54
    12 -2 -1 25.31
    12 -2 -1 25.19
    -12 2 1 26.06
    -12 2 1 23.07
    11 -2 -1 59.56
    11 -2 -1 57
    -11 2 1 54.91
    -11 2 1 53.85
    10 -2 -1 6.87
    10 -2 -1 8.07
    -10 2 1 9.51
    -10 2 1 7.2
    9 -2 -1 64.27
    9 -2 -1 62.84
    -9 2 1 66.03
    -9 2 1 63.74
    8 -2 -1 -0.39
    8 -2 -1 0.5
    -8 2 1 0.19
    -8 2 1 -0.23
    -8 2 1 0.2
    7 -2 -1 93.88
    7 -2 -1 94.32
    -7 2 1 97.02
    -7 2 1 93.82
    -7 2 1 94.78
    6 -2 -1 90.39
    6 -2 -1 93.23
    -6 2 1 91.43
    -6 2 1 87.26
    -6 2 1 89.62
    5 -2 -1 390.64
    5 -2 -1 394.56
    -5 2 1 392.1
    -5 2 1 401.69
    -5 2 1 396.52
    4 -2 -1 62.97
    -4 2 1 62.8
    -4 2 1 65.93
    -4 2 1 64.17
    3 -2 -1 100.28
    -3 2 1 100.27
    -3 2 1 94.74
    2 -2 -1 3.4
    -2 2 1 3.1
    -2 2 1 3.09
    1 -2 -1 7.91
    -1 2 1 7.6
    -1 2 1 7.66
    0 2 1 577.8
    0 2 1 557.62
    0 2 1 558.5
    1 2 1 17.08
    1 2 1 17.78
    1 2 1 17.22
    -2 -2 -1 52.43
    2 2 1 52.94
    2 2 1 54.47
    -3 -2 -1 14.43
    3 2 1 14.48
    3 2 1 14.81
    -4 -2 -1 46.41
    -4 -2 -1 47.48
    4 2 1 45.78
    4 2 1 46.1
    -5 -2 -1 25.59
    -5 -2 -1 27.01
    5 2 1 26.16
    5 2 1 28.1
    5 2 1 23.22
    -6 -2 -1 18.63
    -6 -2 -1 17.98
    6 2 1 17.5
    6 2 1 16.89
    -7 -2 -1 9.01
    -7 -2 -1 10.54
    7 2 1 9.68
    7 2 1 9.42
    7 2 1 9.33
    -8 -2 -1 0.44
    -8 -2 -1 0.4
    8 2 1 -0.12
    8 2 1 -0.51
    8 2 1 -0.07
    -9 -2 -1 5.23
    -9 -2 -1 4.19
    9 2 1 5.8
    9 2 1 4.12
    9 2 1 6.27
    -10 -2 -1 -0.32
    -10 -2 -1 0.05
    10 2 1 -0.56
    10 2 1 -0.06
    10 2 1 -0.12
    -11 -2 -1 15.55
    -11 -2 -1 14.13
    11 2 1 13.2
    11 2 1 12.57
    -12 -2 -1 1.34
    -12 -2 -1 1
    12 2 1 0.95
    12 2 1 2.65
    -13 -2 -1 -0.25
    -13 -2 -1 1.17
    13 2 1 0.72
    13 2 1 0.51
    -14 -2 -1 0.41
    -14 -2 -1 -0.79
    14 2 1 -0.09
    14 2 1 0.59
    -15 -2 -1 0.5
    15 2 1 0.49
    15 -3 -1 4.61
    -15 3 1 5.26
    14 -3 -1 1.92
    14 -3 -1 1.55
    -14 3 1 2.53
    -14 3 1 0.54
    13 -3 -1 6.21
    13 -3 -1 8.07
    -13 3 1 6.42
    -13 3 1 7.87
    12 -3 -1 5.14
    12 -3 -1 3.24
    -12 3 1 4.87
    -12 3 1 3
    11 -3 -1 2.7
    11 -3 -1 2.03
    -11 3 1 4.18
    -11 3 1 2.07
    10 -3 -1 11.58
    10 -3 -1 9.63
    -10 3 1 10.12
    -10 3 1 9.19
    9 -3 -1 0.24
    9 -3 -1 -0.05
    -9 3 1 -0.16
    -9 3 1 -0.16
    8 -3 -1 0.23
    8 -3 -1 0.57
    -8 3 1 0.46
    -8 3 1 0.57
    7 -3 -1 0.4
    7 -3 -1 1.03
    -7 3 1 0.66
    -7 3 1 0.41
    -7 3 1 0.24
    6 -3 -1 7.12
    6 -3 -1 6.21
    -6 3 1 5.86
    -6 3 1 4.52
    -6 3 1 5.14
    5 -3 -1 1.34
    5 -3 -1 1.49
    -5 3 1 1.88
    -5 3 1 1.79
    -5 3 1 1.63
    4 -3 -1 0.14
    -4 3 1 -0.08
    -4 3 1 0.13
    -4 3 1 -0.02
    3 -3 -1 0
    -3 3 1 0.01
    -3 3 1 0
    2 -3 -1 1.38
    -2 3 1 1.48
    -2 3 1 1.47
    -1 3 1 17.83
    -1 3 1 17.82
    -1 3 1 19.16
    0 3 1 2.36
    0 3 1 2.56
    0 3 1 1.96
    1 3 1 79.72
    1 3 1 79.51
    1 3 1 78.19
    -2 -3 -1 20.61
    2 3 1 21.24
    2 3 1 22.29
    -3 -3 -1 47.46
    3 3 1 45.82
    3 3 1 47.33
    -4 -3 -1 9.96
    -4 -3 -1 12.68
    4 3 1 10.17
    4 3 1 10.35
    4 3 1 11.2
    -5 -3 -1 9.2
    -5 -3 -1 10.62
    5 3 1 9.09
    5 3 1 10.35
    5 3 1 9.62
    -6 -3 -1 57.05
    -6 -3 -1 61.39
    6 3 1 58
    6 3 1 56.96
    6 3 1 58.01
    -7 -3 -1 30.1
    -7 -3 -1 29.21
    7 3 1 32.63
    7 3 1 29.22
    7 3 1 31.4
    -8 -3 -1 49.85
    -8 -3 -1 55.04
    8 3 1 50.86
    8 3 1 49.37
    8 3 1 51.37
    -9 -3 -1 8.93
    -9 -3 -1 7.78
    9 3 1 6.23
    9 3 1 9.25
    9 3 1 8.89
    -10 -3 -1 49.2
    -10 -3 -1 48.01
    10 3 1 47.96
    10 3 1 51.13
    10 3 1 49.67
    -11 -3 -1 2.87
    -11 -3 -1 2.46
    11 3 1 1.79
    11 3 1 1.35
    -12 -3 -1 33.2
    -12 -3 -1 30.21
    12 3 1 34.35
    12 3 1 37.9
    -13 -3 -1 4.62
    -13 -3 -1 2.72
    13 3 1 3.62
    13 3 1 2.21
    -14 -3 -1 24.7
    -14 -3 -1 16.56
    14 3 1 23.12
    14 3 1 21.81
    -15 -3 -1 8.63
    15 3 1 7.57
    15 -4 -1 -0.61
    -15 4 1 2.12
    14 -4 -1 13.35
    14 -4 -1 11.9
    -14 4 1 16.09
    -14 4 1 13.4
    13 -4 -1 12.88
    13 -4 -1 13.48
    -13 4 1 13.82
    -13 4 1 14.36
    12 -4 -1 19.08
    12 -4 -1 17.99
    -12 4 1 17.56
    -12 4 1 16.69
    11 -4 -1 15.3
    11 -4 -1 15.89
    -11 4 1 18.38
    -11 4 1 17.9
    10 -4 -1 11.9
    10 -4 -1 11.3
    -10 4 1 14.53
    -10 4 1 7.37
    9 -4 -1 88.62
    9 -4 -1 83.32
    -9 4 1 91.1
    -9 4 1 88.94
    8 -4 -1 6.72
    8 -4 -1 7.1
    -8 4 1 5.42
    -8 4 1 6.05
    7 -4 -1 123.15
    7 -4 -1 120.87
    -7 4 1 126.28
    -7 4 1 121.7
    -7 4 1 122.07
    6 -4 -1 6.81
    6 -4 -1 8.4
    -6 4 1 6.87
    -6 4 1 7.69
    -6 4 1 6.47
    5 -4 -1 125.25
    5 -4 -1 128.48
    -5 4 1 133.38
    -5 4 1 135.24
    -5 4 1 130.21
    4 -4 -1 2.3
    -4 4 1 1.86
    -4 4 1 2.69
    -4 4 1 2.3
    3 -4 -1 162.29
    -3 4 1 162.72
    -3 4 1 161.96
    -3 4 1 160.53
    2 -4 -1 79.73
    -2 4 1 80.67
    -2 4 1 82.52
    -1 4 1 128.93
    -1 4 1 129.18
    -1 4 1 131.08
    0 4 1 510.52
    0 4 1 505.39
    0 4 1 520.1
    1 4 1 91.26
    1 4 1 89.8
    2 4 1 120.09
    2 4 1 119.52
    2 4 1 120.81
    -3 -4 -1 1.5
    3 4 1 0.5
    3 4 1 1.8
    3 4 1 1.12
    -4 -4 -1 103.85
    -4 -4 -1 104
    4 4 1 103.69
    4 4 1 101.15
    4 4 1 101.86
    -5 -4 -1 58.91
    -5 -4 -1 56.05
    5 4 1 59.28
    5 4 1 59.56
    5 4 1 59.35
    -6 -4 -1 110.64
    -6 -4 -1 104.9
    6 4 1 107.15
    6 4 1 108.44
    6 4 1 105.46
    -7 -4 -1 104.99
    -7 -4 -1 109.44
    7 4 1 99.8
    7 4 1 103
    7 4 1 101.62
    -8 -4 -1 12.15
    -8 -4 -1 9.96
    8 4 1 9.71
    8 4 1 10.66
    8 4 1 9.83
    -9 -4 -1 18.24
    -9 -4 -1 19.79
    9 4 1 18
    9 4 1 18.43
    9 4 1 18.74
    -10 -4 -1 5.19
    -10 -4 -1 4.46
    10 4 1 4.14
    10 4 1 4.79
    10 4 1 5.19
    -11 -4 -1 32.39
    -11 -4 -1 30.45
    11 4 1 33.69
    11 4 1 36.02
    11 4 1 31.27
    -12 -4 -1 -0.12
    -12 -4 -1 1.28
    12 4 1 1.9
    12 4 1 2.54
    -13 -4 -1 14.63
    -13 -4 -1 15.38
    13 4 1 16.22
    13 4 1 13.96
    -14 -4 -1 8.19
    -14 -4 -1 8.97
    14 4 1 7.98
    -15 -4 -1 6.72
    15 4 1 6.96
    15 -5 -1 37.24
    -15 5 1 29.22
    14 -5 -1 2.96
    14 -5 -1 5.65
    -14 5 1 4
    -14 5 1 3.73
    13 -5 -1 42.59
    13 -5 -1 40.19
    -13 5 1 41.08
    -13 5 1 37.51
    12 -5 -1 28.46
    12 -5 -1 28.23
    -12 5 1 24.77
    -12 5 1 23.73
    11 -5 -1 48.53
    11 -5 -1 48.83
    -11 5 1 45.33
    -11 5 1 44.17
    10 -5 -1 43.99
    10 -5 -1 39.3
    -10 5 1 43.6
    -10 5 1 34.69
    9 -5 -1 0.16
    9 -5 -1 -0.06
    -9 5 1 0.56
    -9 5 1 -0.01
    8 -5 -1 73.96
    8 -5 -1 71.51
    -8 5 1 76.8
    -8 5 1 72.29
    7 -5 -1 0.26
    7 -5 -1 -0.14
    -7 5 1 0
    -7 5 1 0.38
    6 -5 -1 102.49
    6 -5 -1 105.03
    -6 5 1 98.7
    -6 5 1 98.12
    -6 5 1 100.87
    5 -5 -1 38.07
    5 -5 -1 38.72
    -5 5 1 40.45
    -5 5 1 38.2
    -5 5 1 38.65
    4 -5 -1 35.82
    4 -5 -1 35.63
    -4 5 1 36
    -4 5 1 35.07
    -4 5 1 36.6
    3 -5 -1 107.8
    -3 5 1 109.31
    -3 5 1 106.62
    -3 5 1 106.92
    -2 5 1 40.17
    -2 5 1 40.65
    -2 5 1 41.54
    -1 5 1 50.11
    -1 5 1 48.69
    -1 5 1 49.13
    0 5 1 0.16
    0 5 1 0.18
    1 5 1 119.96
    1 5 1 116.93
    1 5 1 118.23
    2 5 1 1.85
    2 5 1 2.13
    2 5 1 2.34
    2 5 1 2.63
    -3 -5 -1 7.72
    3 5 1 7.97
    3 5 1 6.43
    3 5 1 6.83
    3 5 1 6.68
    -4 -5 -1 5.71
    4 5 1 4.95
    4 5 1 6.54
    4 5 1 6.01
    4 5 1 8.66
    -5 -5 -1 4.18
    -5 -5 -1 3.64
    5 5 1 2.89
    5 5 1 3.09
    5 5 1 4.01
    -6 -5 -1 15.68
    -6 -5 -1 13.89
    6 5 1 15.3
    6 5 1 14.57
    6 5 1 14.08
    -7 -5 -1 0.96
    -7 -5 -1 1.86
    7 5 1 2.16
    7 5 1 1.21
    7 5 1 0.92
    -8 -5 -1 0.21
    -8 -5 -1 0.32
    8 5 1 1.24
    8 5 1 0.91
    8 5 1 1.34
    -9 -5 -1 0.26
    -9 -5 -1 0.96
    9 5 1 0.7
    9 5 1 0.42
    9 5 1 0.59
    -10 -5 -1 1.31
    -10 -5 -1 2.52
    10 5 1 0.78
    10 5 1 1.06
    10 5 1 0.68
    -11 -5 -1 -0.17
    -11 -5 -1 0.19
    11 5 1 0.61
    11 5 1 -0.01
    11 5 1 1.1
    -12 -5 -1 3.03
    -12 -5 -1 2.32
    12 5 1 3.78
    12 5 1 0.83
    -13 -5 -1 -0.83
    -13 -5 -1 -0.82
    13 5 1 -1.02
    13 5 1 0.98
    -14 -5 -1 2.65
    14 5 1 1.79
    15 -6 -1 1.11
    -15 6 1 -0.6
    14 -6 -1 6.31
    14 -6 -1 5.46
    -14 6 1 6.21
    -14 6 1 5.97
    13 -6 -1 0.08
    13 -6 -1 0.64
    -13 6 1 0.34
    -13 6 1 0.31
    12 -6 -1 1.75
    12 -6 -1 0.83
    -12 6 1 0.35
    -12 6 1 1.48
    11 -6 -1 0.65
    11 -6 -1 1.75
    -11 6 1 1.08
    -11 6 1 0.51
    10 -6 -1 0.36
    10 -6 -1 0.51
    -10 6 1 0.39
    -10 6 1 0.44
    9 -6 -1 0.33
    9 -6 -1 -0.03
    -9 6 1 -0.09
    -9 6 1 0.74
    8 -6 -1 4.53
    8 -6 -1 7.79
    -8 6 1 6.93
    -8 6 1 4.63
    7 -6 -1 2.78
    7 -6 -1 3.29
    -7 6 1 2.65
    -7 6 1 2.33
    6 -6 -1 0.98
    6 -6 -1 0.18
    -6 6 1 0.35
    -6 6 1 0.68
    5 -6 -1 17.22
    5 -6 -1 15.27
    -5 6 1 15.99
    -5 6 1 13.2
    -5 6 1 15.65
    4 -6 -1 0.27
    4 -6 -1 0.63
    -4 6 1 0.61
    -4 6 1 0.05
    -4 6 1 0.48
    3 -6 -1 38.73
    -3 6 1 38.04
    -3 6 1 35.96
    -3 6 1 39
    -2 6 1 2.19
    -2 6 1 2.06
    -2 6 1 2.63
    -2 6 1 2.88
    -1 6 1 20.73
    -1 6 1 20.64
    -1 6 1 19.68
    -1 6 1 19.75
    0 6 1 130.56
    0 6 1 134.05
    0 6 1 133.26
    0 6 1 132.62
    1 6 1 3.71
    1 6 1 3.95
    1 6 1 4.13
    1 6 1 4.85
    2 6 1 39.36
    2 6 1 39.23
    2 6 1 39.28
    2 6 1 38.67
    3 6 1 10.09
    3 6 1 10.14
    3 6 1 9.8
    3 6 1 9.61
    -4 -6 -1 45.56
    4 6 1 48.34
    4 6 1 48
    4 6 1 47.83
    4 6 1 47.9
    -5 -6 -1 8.55
    5 6 1 8.64
    5 6 1 7.21
    5 6 1 9.41
    -6 -6 -1 10.19
    -6 -6 -1 10.38
    6 6 1 11.46
    6 6 1 8.5
    6 6 1 10.49
    -7 -6 -1 42.6
    -7 -6 -1 43.02
    7 6 1 45.04
    7 6 1 42.34
    7 6 1 43.29
    -8 -6 -1 37.03
    -8 -6 -1 34.91
    8 6 1 33.99
    8 6 1 33.44
    8 6 1 36.64
    -9 -6 -1 34.73
    -9 -6 -1 36.35
    9 6 1 33.51
    9 6 1 36.83
    9 6 1 31.84
    -10 -6 -1 -0.93
    -10 -6 -1 -0.05
    10 6 1 0.35
    10 6 1 0.3
    10 6 1 -0.55
    -11 -6 -1 51.78
    -11 -6 -1 57.83
    11 6 1 53.39
    11 6 1 55.74
    11 6 1 52.25
    -12 -6 -1 0.9
    -12 -6 -1 2.12
    12 6 1 2.19
    12 6 1 2.33
    12 6 1 2.27
    -13 -6 -1 27.26
    -13 -6 -1 33.31
    13 6 1 36.48
    13 6 1 32.31
    -14 -6 -1 3.32
    14 6 1 2.64
    15 -7 -1 16.16
    -15 7 1 14.96
    14 -7 -1 0.75
    14 -7 -1 2.76
    -14 7 1 3.58
    13 -7 -1 13.92
    13 -7 -1 15.06
    -13 7 1 14.89
    -13 7 1 12.32
    12 -7 -1 8.53
    12 -7 -1 9
    -12 7 1 9.1
    -12 7 1 9.31
    11 -7 -1 20.2
    11 -7 -1 17.26
    -11 7 1 21.2
    -11 7 1 18.72
    10 -7 -1 26.46
    10 -7 -1 26.87
    -10 7 1 27.2
    -10 7 1 27.62
    9 -7 -1 9.83
    9 -7 -1 9.93
    -9 7 1 10.35
    -9 7 1 10.71
    8 -7 -1 146.29
    8 -7 -1 148.15
    -8 7 1 144.23
    -8 7 1 153.64
    7 -7 -1 -0.19
    7 -7 -1 0.4
    -7 7 1 -0.21
    -7 7 1 0.16
    6 -7 -1 129.69
    6 -7 -1 128.64
    -6 7 1 130.34
    -6 7 1 128.74
    5 -7 -1 64.24
    5 -7 -1 64.82
    -5 7 1 65.57
    -5 7 1 62.57
    -5 7 1 65.33
    4 -7 -1 87.55
    4 -7 -1 82.48
    -4 7 1 90.29
    -4 7 1 88.7
    -4 7 1 87.5
    3 -7 -1 22.31
    -3 7 1 23.86
    -3 7 1 22.84
    -3 7 1 21.22
    -3 7 1 24.22
    -2 7 1 298.42
    -2 7 1 304.08
    -2 7 1 301.55
    -2 7 1 303.98
    -1 7 1 187.85
    -1 7 1 188.38
    -1 7 1 183.73
    -1 7 1 184.29
    0 7 1 48.73
    0 7 1 48.77
    0 7 1 49.71
    0 7 1 48.92
    1 7 1 323.17
    1 7 1 328.05
    1 7 1 330.18
    1 7 1 324.12
    2 7 1 0.06
    2 7 1 0.46
    2 7 1 -0.03
    2 7 1 0.06
    2 7 1 0.22
    3 7 1 156.71
    3 7 1 161.83
    3 7 1 162.4
    3 7 1 163.29
    3 7 1 162.02
    -4 -7 -1 13.2
    4 7 1 13.56
    4 7 1 12.35
    4 7 1 12.39
    4 7 1 12.67
    -5 -7 -1 132.31
    5 7 1 138.15
    5 7 1 141.04
    5 7 1 134.95
    5 7 1 139.57
    -6 -7 -1 42.18
    -6 -7 -1 41.61
    6 7 1 45.85
    6 7 1 42.75
    6 7 1 46.72
    -7 -7 -1 57.32
    -7 -7 -1 59.03
    7 7 1 59.26
    7 7 1 59.57
    7 7 1 54.74
    -8 -7 -1 23.78
    -8 -7 -1 25.22
    8 7 1 23.3
    8 7 1 23.2
    8 7 1 21.18
    -9 -7 -1 13.19
    -9 -7 -1 13.78
    9 7 1 13.36
    9 7 1 12
    9 7 1 11.98
    -10 -7 -1 14.32
    -10 -7 -1 14.05
    10 7 1 13.54
    10 7 1 13.53
    10 7 1 17.7
    -11 -7 -1 1.44
    -11 -7 -1 -1.18
    11 7 1 -0.22
    11 7 1 0.26
    11 7 1 -0.07
    -12 -7 -1 10.68
    -12 -7 -1 5.4
    12 7 1 9.87
    12 7 1 12.29
    12 7 1 10.68
    -13 -7 -1 -0.33
    -13 -7 -1 0.3
    13 7 1 -0.02
    13 7 1 0.02
    -14 -7 -1 1.93
    14 7 1 7.54
    14 -8 -1 27.26
    14 -8 -1 31.15
    -14 8 1 22.81
    13 -8 -1 1.13
    13 -8 -1 1.3
    -13 8 1 1.92
    -13 8 1 3.36
    12 -8 -1 29.51
    12 -8 -1 29.31
    -12 8 1 32.78
    -12 8 1 32.74
    11 -8 -1 7.6
    11 -8 -1 8.45
    -11 8 1 7.93
    -11 8 1 8.96
    10 -8 -1 15.4
    10 -8 -1 17.14
    -10 8 1 16.69
    -10 8 1 13.4
    9 -8 -1 42.57
    9 -8 -1 42.71
    -9 8 1 45.38
    -9 8 1 36.9
    8 -8 -1 16.04
    8 -8 -1 15.77
    -8 8 1 18.36
    -8 8 1 14.33
    7 -8 -1 25.63
    7 -8 -1 26.33
    -7 8 1 23.31
    -7 8 1 26.2
    6 -8 -1 1.96
    6 -8 -1 1.35
    -6 8 1 1.62
    -6 8 1 2.01
    5 -8 -1 19.69
    5 -8 -1 20.51
    -5 8 1 17.26
    -5 8 1 19.88
    4 -8 -1 0.05
    -4 8 1 -0.01
    -4 8 1 0.27
    -4 8 1 0.2
    3 -8 -1 9.68
    -3 8 1 9.37
    -3 8 1 10.29
    -3 8 1 10.37
    -3 8 1 11.85
    -2 8 1 34.81
    -2 8 1 35.74
    -2 8 1 35.75
    -2 8 1 35.4
    -2 8 1 37.22
    -1 8 1 11.99
    -1 8 1 11.66
    -1 8 1 12.49
    -1 8 1 11.21
    -1 8 1 13.27
    0 8 1 25.96
    0 8 1 24.91
    0 8 1 26.29
    0 8 1 28.68
    0 8 1 26.12
    1 8 1 5.15
    1 8 1 5.36
    1 8 1 4.96
    1 8 1 4.07
    1 8 1 5.22
    2 8 1 1.05
    2 8 1 0.68
    2 8 1 0.51
    2 8 1 0.74
    2 8 1 0.81
    3 8 1 2.76
    3 8 1 2.68
    3 8 1 2
    3 8 1 1.34
    3 8 1 2.27
    -4 -8 -1 1.32
    4 8 1 0.96
    4 8 1 0.93
    4 8 1 2.15
    4 8 1 0.92
    -5 -8 -1 2.43
    5 8 1 2.18
    5 8 1 3.31
    5 8 1 3.01
    5 8 1 1.98
    -6 -8 -1 -0.27
    -6 -8 -1 0.25
    6 8 1 0.13
    6 8 1 0.07
    6 8 1 0.35
    -7 -8 -1 1.01
    -7 -8 -1 0.62
    7 8 1 0.98
    7 8 1 -0.13
    7 8 1 0.64
    -8 -8 -1 1.18
    -8 -8 -1 0.39
    8 8 1 0.75
    8 8 1 0.84
    8 8 1 1.12
    -9 -8 -1 8.11
    -9 -8 -1 8.35
    9 8 1 10.07
    9 8 1 8.57
    9 8 1 7.54
    -10 -8 -1 -1.01
    -10 -8 -1 -0.96
    10 8 1 0.42
    10 8 1 -0.69
    10 8 1 0.96
    -11 -8 -1 9.92
    -11 -8 -1 10.55
    11 8 1 7.87
    11 8 1 6.82
    11 8 1 5.24
    -12 -8 -1 1.3
    -12 -8 -1 2.25
    12 8 1 4.18
    12 8 1 3.63
    12 8 1 4.32
    -13 -8 -1 7.07
    13 8 1 8.38
    13 8 1 8.65
    14 -9 -1 0.89
    14 -9 -1 -1.23
    -14 9 1 0.1
    13 -9 -1 0.55
    13 -9 -1 0.84
    -13 9 1 1.01
    -13 9 1 1.29
    12 -9 -1 3.09
    12 -9 -1 2.36
    -12 9 1 2.86
    -12 9 1 2.66
    11 -9 -1 0
    11 -9 -1 -0.22
    -11 9 1 0.18
    -11 9 1 2.24
    10 -9 -1 1.59
    10 -9 -1 1.46
    -10 9 1 2.1
    -10 9 1 1.12
    9 -9 -1 0.87
    9 -9 -1 0.98
    -9 9 1 1.32
    -9 9 1 -0.22
    8 -9 -1 13.64
    8 -9 -1 15.33
    -8 9 1 13.69
    -8 9 1 15.82
    7 -9 -1 0.09
    7 -9 -1 -0.06
    -7 9 1 0.39
    -7 9 1 0.77
    6 -9 -1 39.39
    6 -9 -1 41.77
    -6 9 1 38.6
    -6 9 1 40.11
    5 -9 -1 17.11
    5 -9 -1 14.82
    -5 9 1 14.86
    -5 9 1 16.51
    4 -9 -1 42.69
    -4 9 1 44.27
    -4 9 1 44.93
    -4 9 1 43.98
    -4 9 1 42.91
    3 -9 -1 9.67
    -3 9 1 10.59
    -3 9 1 9.18
    -3 9 1 11.98
    -3 9 1 10.77
    -2 9 1 24.22
    -2 9 1 22.15
    -2 9 1 21.68
    -2 9 1 22.99
    -2 9 1 21.86
    -1 9 1 19.75
    -1 9 1 19.84
    -1 9 1 18.65
    -1 9 1 19.81
    -1 9 1 20.33
    0 9 1 29.89
    0 9 1 31.46
    0 9 1 29.97
    0 9 1 31.1
    0 9 1 29.95
    1 9 1 116.41
    1 9 1 113.62
    1 9 1 110.98
    1 9 1 118.51
    1 9 1 118.74
    2 9 1 62.1
    2 9 1 61.27
    2 9 1 61.92
    2 9 1 62.7
    2 9 1 61.9
    3 9 1 94.06
    3 9 1 98.06
    3 9 1 98.87
    3 9 1 95.33
    3 9 1 93.37
    -4 -9 -1 14.28
    4 9 1 12.6
    4 9 1 13.3
    4 9 1 14.05
    4 9 1 13.94
    -5 -9 -1 90.96
    5 9 1 94.67
    5 9 1 96.62
    5 9 1 94.32
    5 9 1 95.7
    -6 -9 -1 11.16
    6 9 1 14.31
    6 9 1 11.17
    6 9 1 15.31
    -7 -9 -1 46.21
    -7 -9 -1 41.75
    7 9 1 48.25
    7 9 1 44.51
    7 9 1 49.14
    -8 -9 -1 15.62
    -8 -9 -1 15.59
    8 9 1 12.9
    8 9 1 14.48
    8 9 1 15.48
    -9 -9 -1 30.09
    -9 -9 -1 28.09
    9 9 1 28.93
    9 9 1 29.9
    9 9 1 29.62
    -10 -9 -1 44.64
    -10 -9 -1 48.88
    10 9 1 50.76
    10 9 1 46.37
    10 9 1 47.91
    -11 -9 -1 -0.01
    -11 -9 -1 -0.42
    11 9 1 -0.08
    11 9 1 -0.59
    11 9 1 -0.7
    -12 -9 -1 32.91
    -12 -9 -1 40.88
    12 9 1 37.55
    12 9 1 36.71
    12 9 1 40.45
    -13 -9 -1 0.19
    13 9 1 -0.3
    14 -10 -1 18.21
    -14 10 1 23.04
    13 -10 -1 3.48
    -13 10 1 3.8
    12 -10 -1 23.04
    12 -10 -1 22.36
    -12 10 1 25.26
    -12 10 1 20.09
    11 -10 -1 5.02
    11 -10 -1 5.27
    -11 10 1 4.96
    -11 10 1 4.49
    10 -10 -1 17.69
    10 -10 -1 18.01
    -10 10 1 15.97
    -10 10 1 15.42
    9 -10 -1 35.31
    9 -10 -1 32.19
    -9 10 1 38.55
    -9 10 1 35.3
    8 -10 -1 3.92
    8 -10 -1 5.79
    -8 10 1 5.26
    -8 10 1 4.56
    7 -10 -1 107.9
    7 -10 -1 101.63
    -7 10 1 106.49
    -7 10 1 100.97
    6 -10 -1 6.37
    6 -10 -1 7.67
    -6 10 1 7.86
    -6 10 1 7.22
    5 -10 -1 26.36
    5 -10 -1 26.28
    -5 10 1 24.5
    -5 10 1 30.31
    4 -10 -1 0.64
    -4 10 1 0.51
    -4 10 1 0.27
    -4 10 1 0.45
    3 -10 -1 80.34
    -3 10 1 78.15
    -3 10 1 75.32
    -3 10 1 80.49
    -3 10 1 82.28
    -2 10 1 16.91
    -2 10 1 16.47
    -2 10 1 15.65
    -2 10 1 17.28
    -2 10 1 16.46
    -1 10 1 17.9
    -1 10 1 18.6
    -1 10 1 21.05
    -1 10 1 19.73
    -1 10 1 18.64
    0 10 1 160.5
    0 10 1 164.88
    0 10 1 158.92
    0 10 1 158.54
    0 10 1 160.55
    1 10 1 0.29
    1 10 1 0.02
    1 10 1 0.38
    1 10 1 0.46
    1 10 1 -0.31
    2 10 1 43.68
    2 10 1 46.21
    2 10 1 45.03
    2 10 1 43.96
    2 10 1 43.85
    3 10 1 1.33
    3 10 1 1.6
    3 10 1 1.35
    3 10 1 1.51
    3 10 1 1.55
    4 10 1 89.94
    4 10 1 88.81
    4 10 1 89.76
    4 10 1 94.76
    -5 -10 -1 2.31
    5 10 1 2.38
    5 10 1 2.85
    5 10 1 2.7
    5 10 1 3.33
    -6 -10 -1 34.92
    6 10 1 37.3
    6 10 1 37.41
    6 10 1 40.91
    6 10 1 40.48
    -7 -10 -1 9.17
    -7 -10 -1 10.35
    7 10 1 8.39
    7 10 1 9.5
    7 10 1 12.55
    -8 -10 -1 11.67
    -8 -10 -1 11.55
    8 10 1 10.45
    8 10 1 13.14
    8 10 1 12.23
    -9 -10 -1 19.02
    -9 -10 -1 19.28
    9 10 1 22.77
    9 10 1 19.76
    9 10 1 24.17
    -10 -10 -1 2.84
    -10 -10 -1 1.75
    10 10 1 0.4
    10 10 1 0.02
    10 10 1 1.94
    -11 -10 -1 7.16
    -11 -10 -1 10.09
    11 10 1 8.78
    11 10 1 8.77
    11 10 1 7.01
    -12 -10 -1 0.19
    12 10 1 0.25
    12 10 1 0.77
    12 10 1 0.21
    -13 -10 -1 2.77
    13 10 1 4.2
    -13 11 1 16.55
    -12 11 1 2.56
    -12 11 1 2.25
    -11 11 1 17.78
    -11 11 1 16.77
    -10 11 1 8.29
    -10 11 1 7.58
    -9 11 1 2.5
    -9 11 1 4.38
    8 -11 -1 12.99
    -8 11 1 15.83
    -8 11 1 11.24
    7 -11 -1 -0.07
    7 -11 -1 0.35
    -7 11 1 0.17
    -7 11 1 0.11
    6 -11 -1 11.28
    6 -11 -1 11
    -6 11 1 9.27
    -6 11 1 11.39
    5 -11 -1 1.92
    5 -11 -1 1.57
    -5 11 1 1.45
    -5 11 1 0.46
    4 -11 -1 2.35
    -4 11 1 3.31
    -4 11 1 1.62
    -4 11 1 3.14
    3 -11 -1 0.1
    -3 11 1 -0.1
    -3 11 1 -0.03
    -3 11 1 -0.2
    -3 11 1 0.17
    -2 11 1 0.6
    -2 11 1 1.63
    -2 11 1 1.11
    -2 11 1 1.3
    -2 11 1 0.86
    -1 11 1 0.18
    -1 11 1 0.37
    -1 11 1 -0.03
    -1 11 1 0.1
    -1 11 1 0.01
    0 11 1 0.03
    0 11 1 0.13
    0 11 1 0.25
    0 11 1 0
    0 11 1 0.09
    1 11 1 1.61
    1 11 1 1.46
    1 11 1 1.09
    1 11 1 1.36
    1 11 1 1.31
    2 11 1 1.67
    2 11 1 1.42
    2 11 1 1.34
    2 11 1 1.03
    2 11 1 1.05
    3 11 1 8.38
    3 11 1 8.76
    3 11 1 10.28
    3 11 1 5.8
    3 11 1 7.06
    4 11 1 0.78
    4 11 1 2.1
    4 11 1 1.04
    4 11 1 0.85
    -5 -11 -1 6.24
    5 11 1 3.23
    5 11 1 4.06
    5 11 1 2.69
    5 11 1 4.91
    -6 -11 -1 -0.33
    6 11 1 1.2
    6 11 1 0.96
    6 11 1 1.84
    6 11 1 1.15
    -7 -11 -1 5.54
    -7 -11 -1 4.15
    7 11 1 4.3
    7 11 1 4.85
    7 11 1 4.57
    -8 -11 -1 1.13
    -8 -11 -1 1.86
    8 11 1 1.38
    8 11 1 2.2
    8 11 1 0.96
    -9 -11 -1 2.09
    -9 -11 -1 4.75
    9 11 1 3.47
    9 11 1 2.83
    9 11 1 2.88
    -10 -11 -1 5.1
    -10 -11 -1 2.5
    10 11 1 6.78
    10 11 1 4.47
    10 11 1 3.14
    -11 -11 -1 0.59
    -11 -11 -1 0.06
    11 11 1 0
    11 11 1 -0.5
    11 11 1 -0.1
    -12 -11 -1 14.9
    12 11 1 12.7
    -13 12 1 -0.53
    -12 12 1 5.87
    -11 12 1 4.11
    -11 12 1 3.17
    -10 12 1 7.03
    -10 12 1 7.61
    -9 12 1 9.55
    -9 12 1 8.96
    -8 12 1 2.75
    -8 12 1 2.89
    -7 12 1 24.07
    -7 12 1 26.49
    -6 12 1 1.05
    -6 12 1 2.65
    -5 12 1 37.01
    -5 12 1 41.02
    -4 12 1 7.98
    -4 12 1 6.28
    -3 12 1 22.45
    -3 12 1 22.43
    -2 12 1 37.75
    -2 12 1 36.6
    -2 12 1 39.02
    -1 12 1 25.58
    -1 12 1 26.54
    -1 12 1 25.9
    -1 12 1 24.67
    0 12 1 33.86
    0 12 1 31.48
    0 12 1 34.76
    0 12 1 31.28
    1 12 1 14.46
    1 12 1 13.97
    1 12 1 15.24
    1 12 1 15.51
    1 12 1 14.84
    2 12 1 49.69
    2 12 1 52.08
    2 12 1 56.68
    2 12 1 51.91
    2 12 1 56.06
    3 12 1 2.78
    3 12 1 3.35
    3 12 1 2.27
    3 12 1 3.28
    3 12 1 1.4
    4 12 1 63.85
    4 12 1 62.19
    4 12 1 63.12
    4 12 1 69.58
    -5 -12 -1 6.75
    5 12 1 6.12
    5 12 1 7.5
    5 12 1 4.53
    5 12 1 6.54
    -6 -12 -1 53.79
    6 12 1 50.3
    6 12 1 57.48
    6 12 1 53.76
    6 12 1 48.04
    -7 -12 -1 8.67
    -7 -12 -1 10.03
    7 12 1 7.24
    7 12 1 8.01
    7 12 1 8.5
    -8 -12 -1 31.11
    -8 -12 -1 33.32
    8 12 1 40.23
    8 12 1 38.32
    8 12 1 42.03
    -9 -12 -1 22.42
    -9 -12 -1 23.23
    9 12 1 29.73
    9 12 1 26.39
    9 12 1 21.66
    -10 -12 -1 5.07
    -10 -12 -1 1.51
    10 12 1 5.22
    10 12 1 4
    10 12 1 3.92
    -11 -12 -1 23.45
    11 12 1 32.52
    11 12 1 33.52
    -12 13 1 7.86
    -11 13 1 46.54
    -10 13 1 14.3
    -10 13 1 13.48
    -9 13 1 23.34
    -9 13 1 21.55
    -8 13 1 39.51
    -8 13 1 37.45
    -7 13 1 15.39
    -7 13 1 14.92
    -6 13 1 67.09
    -6 13 1 70.2
    -5 13 1 0.85
    -5 13 1 0.73
    -4 13 1 36.26
    -4 13 1 36.38
    -3 13 1 2.72
    -3 13 1 1.55
    -2 13 1 31.96
    -2 13 1 32.32
    -2 13 1 28.5
    -1 13 1 18.81
    -1 13 1 18.1
    -1 13 1 14.52
    0 13 1 34.71
    0 13 1 35.09
    0 13 1 37.6
    1 13 1 11.35
    1 13 1 12.13
    1 13 1 13.2
    2 13 1 12.62
    2 13 1 9.85
    2 13 1 10.42
    3 13 1 20.11
    3 13 1 20.01
    3 13 1 23.28
    4 13 1 1.86
    4 13 1 1.78
    -5 -13 -1 15.89
    5 13 1 17.97
    5 13 1 16.68
    -6 -13 -1 3.56
    6 13 1 2.69
    6 13 1 3.96
    6 13 1 2.29
    -7 -13 -1 3.63
    7 13 1 5.4
    7 13 1 5.7
    -8 -13 -1 4.95
    -8 -13 -1 2.58
    8 13 1 3.38
    8 13 1 2.83
    -9 -13 -1 3.4
    -9 -13 -1 3.3
    9 13 1 2.91
    9 13 1 5.06
    -10 -13 -1 1.8
    -10 -13 -1 2.62
    10 13 1 2.53
    -11 -13 -1 -0.08
    11 13 1 0.49
    -11 14 1 0.92
    -10 14 1 4.44
    -10 14 1 5.06
    -9 14 1 0.89
    -9 14 1 -0.79
    -8 14 1 0.32
    -8 14 1 2.95
    -7 14 1 6.04
    -7 14 1 8.93
    -6 14 1 0.39
    -6 14 1 0.37
    -5 14 1 0.65
    -5 14 1 0.14
    -4 14 1 -0.39
    -4 14 1 -0.18
    -3 14 1 0.39
    -3 14 1 1.67
    -2 14 1 5.12
    -2 14 1 4.35
    -1 14 1 1.75
    -1 14 1 0.74
    -1 14 1 0.71
    0 14 1 13.12
    0 14 1 10.23
    0 14 1 11.67
    1 14 1 0.82
    1 14 1 1.98
    1 14 1 0.7
    2 14 1 7.03
    2 14 1 7.4
    2 14 1 9.21
    3 14 1 -0.31
    3 14 1 0.82
    3 14 1 -0.6
    4 14 1 14.77
    4 14 1 13.81
    -5 -14 -1 0.49
    5 14 1 0.61
    5 14 1 0.73
    -6 -14 -1 23.61
    6 14 1 23.84
    6 14 1 19.8
    -7 -14 -1 -0.33
    7 14 1 0.43
    -8 -14 -1 9.07
    -8 -14 -1 8.2
    8 14 1 10.18
    -9 -14 -1 6.47
    -9 -14 -1 7.6
    -10 -14 -1 2.01
    -10 15 1 6.56
    -9 15 1 13.59
    -9 15 1 8.1
    -8 15 1 18.04
    -8 15 1 9.63
    -7 15 1 9.77
    -7 15 1 14.42
    -6 15 1 37.91
    -6 15 1 36.71
    -5 15 1 3.61
    -5 15 1 4.59
    -4 15 1 52.55
    -4 15 1 57.99
    -3 15 1 1.43
    -3 15 1 4.41
    -2 15 1 45.97
    -2 15 1 48.4
    -1 15 1 21.56
    -1 15 1 18.76
    0 15 1 16.22
    0 15 1 18.26
    0 15 1 16.09
    1 15 1 42.32
    1 15 1 37.73
    1 15 1 39.06
    2 15 1 16.02
    2 15 1 16.04
    2 15 1 12.22
    3 15 1 35.79
    3 15 1 36.68
    3 15 1 38.5
    4 15 1 4.23
    4 15 1 4.18
    -5 -15 -1 37.27
    5 15 1 41.88
    5 15 1 40.32
    -6 -15 -1 1.49
    6 15 1 1.41
    6 15 1 2.25
    -7 -15 -1 14.59
    7 15 1 14.63
    -8 -15 -1 12.57
    -8 -15 -1 12.28
    -9 -15 -1 6.41
    -9 16 1 9.55
    -8 16 1 9.38
    -8 16 1 8.78
    -7 16 1 26.41
    -7 16 1 27.92
    -6 16 1 9.64
    -6 16 1 9.24
    -5 16 1 29.51
    -5 16 1 25.05
    -4 16 1 0.21
    -4 16 1 0.64
    -3 16 1 40.59
    -3 16 1 39.28
    -2 16 1 1.8
    -2 16 1 1.58
    -1 16 1 12.76
    -1 16 1 13.89
    0 16 1 5.14
    0 16 1 3.49
    0 16 1 3.83
    1 16 1 11.17
    1 16 1 7.76
    1 16 1 8.36
    2 16 1 2.63
    2 16 1 2.46
    2 16 1 1.86
    3 16 1 1.84
    3 16 1 5.6
    3 16 1 2.71
    4 16 1 3.46
    4 16 1 4.78
    -5 -16 -1 1.27
    5 16 1 -0.41
    5 16 1 0.4
    -6 -16 -1 1.2
    6 16 1 3.89
    -7 -16 -1 0.35
    -8 -16 -1 1.51
    -8 17 1 0.63
    -7 17 1 0.66
    -6 17 1 1.31
    -6 17 1 -0.23
    -5 17 1 0.85
    -5 17 1 0.64
    -4 17 1 3.63
    -4 17 1 0.7
    -3 17 1 0.95
    -3 17 1 -0.46
    -2 17 1 5.65
    -2 17 1 4.34
    -1 17 1 4.29
    -1 17 1 5.78
    0 17 1 3.9
    0 17 1 4.38
    1 17 1 5.1
    1 17 1 4.21
    1 17 1 4.54
    2 17 1 0.01
    2 17 1 1.5
    2 17 1 1.54
    3 17 1 10.77
    3 17 1 11.63
    3 17 1 12.83
    -4 -17 -1 3.76
    4 17 1 0.62
    4 17 1 0.7
    -5 -17 -1 17.52
    5 17 1 18.37
    6 17 1 0.94
    -6 18 1 3.57
    -5 18 1 33.22
    -4 18 1 0.57
    -4 18 1 -0.13
    -3 18 1 33.87
    -3 18 1 31.79
    -2 18 1 3.61
    -2 18 1 3.61
    -1 18 1 17
    -1 18 1 20.62
    0 18 1 9.69
    0 18 1 10.82
    1 18 1 9.68
    1 18 1 7.7
    2 18 1 8.45
    2 18 1 10.5
    2 18 1 14.33
    3 18 1 8.65
    3 18 1 7.4
    3 18 1 8.93
    4 18 1 16.49
    -4 19 1 6.09
    -3 19 1 0.87
    -2 19 1 10.64
    -1 19 1 0.09
    0 19 1 0.89
    1 19 1 0.75
    2 19 1 0.25
    -3 19 -2 3.92
    3 18 -2 -0.42
    0 18 -2 0.34
    -1 18 -2 0.27
    -2 18 -2 0.27
    -3 18 -2 0.41
    -4 18 -2 0.41
    -4 18 -2 -0.21
    -5 18 -2 0.42
    -5 18 -2 1.98
    -6 18 -2 -0.28
    5 17 -2 10.47
    4 17 -2 0.65
    3 17 -2 21.44
    3 17 -2 24.09
    2 17 -2 3.55
    2 17 -2 4
    1 17 -2 26.43
    0 17 -2 5.09
    0 17 -2 5.78
    -1 17 -2 16.66
    -1 17 -2 16.82
    -2 17 -2 27.05
    -2 17 -2 23.06
    -3 17 -2 12.41
    -3 17 -2 12.68
    -4 17 -2 31.88
    -4 17 -2 34.8
    -5 17 -2 1.09
    -5 17 -2 0.89
    -6 17 -2 12.29
    -6 17 -2 16.12
    -7 17 -2 3.11
    6 16 -2 28.69
    5 16 -2 6.01
    5 16 -2 5.01
    4 16 -2 20
    4 16 -2 25.41
    3 16 -2 0.72
    3 16 -2 -0.19
    3 16 -2 -0.35
    2 16 -2 46.34
    2 16 -2 42.58
    2 16 -2 46.72
    1 16 -2 -0.17
    1 16 -2 0.74
    1 16 -2 0.66
    0 16 -2 24.87
    0 16 -2 26.35
    -1 16 -2 6.98
    -1 16 -2 7.4
    -2 16 -2 14.26
    -2 16 -2 13.69
    -3 16 -2 22.4
    -3 16 -2 26.13
    -4 16 -2 0.31
    -4 16 -2 0.17
    -5 16 -2 8.86
    -5 16 -2 8.37
    -6 16 -2 0.77
    -6 16 -2 0.41
    -7 16 -2 5.79
    -7 16 -2 7.41
    -8 16 -2 0.66
    -8 16 -2 -0.33
    -9 16 -2 5.12
    9 15 -2 0.93
    8 15 -2 0.56
    7 15 -2 0.29
    7 15 -2 0.48
    6 15 -2 0.24
    6 15 -2 -0.05
    -6 -15 2 0.47
    5 15 -2 0.62
    5 15 -2 0.39
    -5 -15 2 0.06
    4 15 -2 0.42
    4 15 -2 0.84
    3 15 -2 -0.3
    3 15 -2 -0.3
    3 15 -2 0.28
    2 15 -2 0.64
    2 15 -2 -0.69
    2 15 -2 0.53
    1 15 -2 -0.21
    1 15 -2 0.13
    1 15 -2 0.98
    0 15 -2 0.08
    0 15 -2 -0.09
    0 15 -2 0.24
    -1 15 -2 7.8
    -1 15 -2 4.09
    -2 15 -2 -0.17
    -2 15 -2 1.38
    -3 15 -2 4.03
    -3 15 -2 5.55
    -4 15 -2 11.56
    -4 15 -2 14.19
    -5 15 -2 1.02
    -5 15 -2 0.77
    -6 15 -2 18.1
    -6 15 -2 19.15
    -7 15 -2 3.52
    -7 15 -2 1.01
    -8 15 -2 15.38
    -8 15 -2 16.39
    -9 15 -2 3.11
    -9 15 -2 1.81
    -10 15 -2 7.01
    10 14 -2 1.1
    10 14 -2 0.34
    -10 -14 2 -0.31
    9 14 -2 11.85
    9 14 -2 10.08
    -9 -14 2 10.05
    8 14 -2 11.68
    8 14 -2 9.65
    8 14 -2 13.13
    -8 -14 2 10.35
    -8 -14 2 12.25
    7 14 -2 20.29
    7 14 -2 16.04
    7 14 -2 18.86
    -7 -14 2 18.26
    6 14 -2 14.35
    6 14 -2 15.91
    6 14 -2 15.71
    6 14 -2 16.36
    -6 -14 2 18.4
    5 14 -2 6.19
    5 14 -2 4.4
    5 14 -2 5.23
    5 14 -2 3.9
    -5 -14 2 5.39
    4 14 -2 62.6
    4 14 -2 60.74
    4 14 -2 54.09
    4 14 -2 57.58
    4 14 -2 61.49
    3 14 -2 0.12
    3 14 -2 0.61
    3 14 -2 0.12
    3 14 -2 0.96
    3 14 -2 1.15
    2 14 -2 71.67
    2 14 -2 67.79
    2 14 -2 67.64
    2 14 -2 67.96
    2 14 -2 67.85
    1 14 -2 4.31
    1 14 -2 4.23
    1 14 -2 5.55
    1 14 -2 5.27
    1 14 -2 6.17
    0 14 -2 42.88
    0 14 -2 41.36
    0 14 -2 44.48
    0 14 -2 41.71
    0 14 -2 47.57
    -1 14 -2 44.2
    -1 14 -2 40.45
    -2 14 -2 64.78
    -2 14 -2 63.84
    -3 14 -2 36.5
    -3 14 -2 37.72
    -4 14 -2 7.4
    -4 14 -2 4.85
    -5 14 -2 36.85
    -5 14 -2 39.61
    -6 14 -2 0.19
    -6 14 -2 1.47
    -7 14 -2 47.42
    -7 14 -2 49.69
    -8 14 -2 3.59
    -8 14 -2 3.5
    -9 14 -2 25.65
    -9 14 -2 24.71
    -10 14 -2 10.43
    -11 14 -2 7.35
    11 13 -2 0.56
    -11 -13 2 0.94
    10 13 -2 16.25
    10 13 -2 17.12
    -10 -13 2 16.75
    -10 -13 2 18.14
    9 13 -2 9.71
    9 13 -2 7.9
    9 13 -2 10.49
    -9 -13 2 8.91
    -9 -13 2 9.1
    8 13 -2 28.66
    8 13 -2 26.1
    8 13 -2 25.75
    -8 -13 2 23.3
    -8 -13 2 25.36
    7 13 -2 9.55
    7 13 -2 10.53
    7 13 -2 8.88
    -7 -13 2 8.77
    6 13 -2 14.8
    6 13 -2 11.49
    6 13 -2 11.37
    6 13 -2 9.58
    -6 -13 2 13.13
    5 13 -2 31.66
    5 13 -2 35.62
    5 13 -2 31.3
    5 13 -2 30.98
    -5 -13 2 32.59
    4 13 -2 2.35
    4 13 -2 2.51
    4 13 -2 2.2
    4 13 -2 3.14
    4 13 -2 3.05
    3 13 -2 38.49
    3 13 -2 40.9
    3 13 -2 37.79
    3 13 -2 37.76
    3 13 -2 41.58
    2 13 -2 3.19
    2 13 -2 2.3
    2 13 -2 3.35
    2 13 -2 2.87
    2 13 -2 3.52
    1 13 -2 12.65
    1 13 -2 11.76
    1 13 -2 13.08
    1 13 -2 13.24
    1 13 -2 12.9
    0 13 -2 1.12
    0 13 -2 -0.32
    0 13 -2 0.01
    0 13 -2 0.23
    0 13 -2 -0.09
    -1 13 -2 16.69
    -1 13 -2 17.81
    -1 13 -2 18.62
    -1 13 -2 19.36
    -1 13 -2 19.69
    -2 13 -2 10.78
    -2 13 -2 9.93
    -2 13 -2 10.92
    -2 13 -2 10.92
    -3 13 -2 8.16
    -3 13 -2 10.67
    -3 13 -2 8.67
    -4 13 -2 6.3
    -4 13 -2 6.18
    -4 13 -2 6.82
    4 -13 2 5.27
    -5 13 -2 0.03
    -5 13 -2 0.34
    -5 13 -2 0.39
    5 -13 2 0.32
    -6 13 -2 0.38
    -6 13 -2 1.3
    6 -13 2 0.54
    6 -13 2 1.28
    -7 13 -2 2.64
    -7 13 -2 3.9
    7 -13 2 3.07
    7 -13 2 2.72
    -8 13 -2 2.8
    -8 13 -2 1.77
    8 -13 2 2.02
    -9 13 -2 -0.68
    -9 13 -2 -0.17
    -10 13 -2 0.69
    -10 13 -2 0.43
    -11 13 -2 1.17
    12 12 -2 -0.09
    -12 -12 2 -1.77
    11 12 -2 -0.31
    11 12 -2 0.66
    -11 -12 2 0.53
    -11 -12 2 0.13
    10 12 -2 -0.6
    10 12 -2 -0.01
    10 12 -2 -0.85
    -10 -12 2 1.03
    -10 -12 2 2.54
    9 12 -2 -0.07
    9 12 -2 1.06
    9 12 -2 0.43
    -9 -12 2 0.15
    -9 -12 2 0.08
    8 12 -2 1.73
    8 12 -2 1.39
    8 12 -2 0.24
    -8 -12 2 1.39
    -8 -12 2 1.22
    7 12 -2 -0.28
    7 12 -2 0.58
    7 12 -2 0.13
    -7 -12 2 -0.53
    -7 -12 2 0.23
    6 12 -2 0.2
    6 12 -2 0.63
    6 12 -2 0.3
    6 12 -2 0.44
    -6 -12 2 0.23
    5 12 -2 1.6
    5 12 -2 1.07
    5 12 -2 2.41
    5 12 -2 2.83
    -5 -12 2 2.63
    4 12 -2 9.24
    4 12 -2 9.19
    4 12 -2 9.09
    4 12 -2 9.82
    4 12 -2 10.89
    3 12 -2 16
    3 12 -2 13.05
    3 12 -2 16.66
    3 12 -2 14.55
    3 12 -2 15.57
    2 12 -2 23.57
    2 12 -2 23.43
    2 12 -2 23.06
    2 12 -2 24.96
    2 12 -2 24.62
    1 12 -2 0.37
    1 12 -2 0.27
    1 12 -2 0.27
    1 12 -2 0.64
    1 12 -2 0.58
    0 12 -2 7.51
    0 12 -2 8.97
    0 12 -2 7.99
    0 12 -2 7.15
    0 12 -2 7.65
    -1 12 -2 5.67
    -1 12 -2 7.25
    -1 12 -2 5.28
    -1 12 -2 5.78
    -1 12 -2 5.18
    -2 12 -2 29.75
    -2 12 -2 26.93
    -2 12 -2 28.86
    -2 12 -2 25.72
    -3 12 -2 14.04
    -3 12 -2 14.55
    -3 12 -2 15.77
    -4 12 -2 24.28
    -4 12 -2 20.05
    -4 12 -2 22.96
    4 -12 2 22.73
    -5 12 -2 37.96
    -5 12 -2 38.96
    -5 12 -2 36.8
    5 -12 2 35.87
    -6 12 -2 3.87
    -6 12 -2 3.99
    6 -12 2 4.22
    6 -12 2 5.64
    -7 12 -2 41.85
    -7 12 -2 44.93
    7 -12 2 42.51
    7 -12 2 46.54
    -8 12 -2 1.44
    -8 12 -2 1.58
    8 -12 2 0.05
    8 -12 2 1.36
    -9 12 -2 32.46
    -9 12 -2 32.37
    9 -12 2 32.63
    9 -12 2 34.3
    -10 12 -2 7.98
    -10 12 -2 6.63
    10 -12 2 6.48
    10 -12 2 8.11
    -11 12 -2 28.06
    -11 12 -2 29.6
    11 -12 2 28.79
    -12 12 -2 16.12
    12 -12 2 16.23
    12 11 -2 23.95
    -12 -11 2 18.61
    -12 -11 2 14.39
    11 11 -2 2.13
    11 11 -2 2.16
    11 11 -2 0.31
    -11 -11 2 0.06
    -11 -11 2 -0.64
    10 11 -2 27.86
    10 11 -2 25.74
    10 11 -2 25.98
    -10 -11 2 28.86
    -10 -11 2 27.93
    9 11 -2 2.68
    9 11 -2 6.33
    9 11 -2 4.92
    -9 -11 2 6.22
    -9 -11 2 4.21
    8 11 -2 36.49
    8 11 -2 37.06
    8 11 -2 40.65
    -8 -11 2 41.11
    -8 -11 2 39.26
    7 11 -2 7.49
    7 11 -2 6.01
    7 11 -2 5.14
    -7 -11 2 8.61
    -7 -11 2 5.19
    6 11 -2 31.26
    6 11 -2 26.05
    6 11 -2 26.26
    6 11 -2 27.47
    -6 -11 2 27.93
    5 11 -2 11.46
    5 11 -2 14.62
    5 11 -2 12.56
    5 11 -2 15.01
    -5 -11 2 16.02
    4 11 -2 3.54
    4 11 -2 4.21
    4 11 -2 5.71
    4 11 -2 3.08
    3 11 -2 214.22
    3 11 -2 206.99
    3 11 -2 195.84
    3 11 -2 202.3
    3 11 -2 208.47
    2 11 -2 0.21
    2 11 -2 -0.1
    2 11 -2 0.13
    2 11 -2 -0.15
    2 11 -2 0
    1 11 -2 120.1
    1 11 -2 127.35
    1 11 -2 128.49
    1 11 -2 125.76
    1 11 -2 126.18
    0 11 -2 2.2
    0 11 -2 2.1
    0 11 -2 0.63
    0 11 -2 1.38
    0 11 -2 0.87
    -1 11 -2 81.79
    -1 11 -2 82.99
    -1 11 -2 80.49
    -1 11 -2 85.92
    -1 11 -2 80.24
    -2 11 -2 34.12
    -2 11 -2 36.99
    -2 11 -2 36.82
    -2 11 -2 37.19
    -2 11 -2 39.09
    -3 11 -2 70.63
    -3 11 -2 69.11
    -3 11 -2 72.14
    -4 11 -2 48.23
    -4 11 -2 50.85
    -4 11 -2 46.67
    4 -11 2 46.78
    -5 11 -2 22.01
    -5 11 -2 21.81
    -5 11 -2 24.68
    5 -11 2 23.54
    -6 11 -2 42.35
    -6 11 -2 42.43
    6 -11 2 46.17
    6 -11 2 44.79
    -7 11 -2 1.24
    -7 11 -2 2.26
    7 -11 2 0.57
    7 -11 2 1.52
    -8 11 -2 26.61
    -8 11 -2 23.81
    8 -11 2 29.55
    8 -11 2 23.95
    -9 11 -2 7.29
    -9 11 -2 5.5
    9 -11 2 4.09
    9 -11 2 4.96
    -10 11 -2 4.86
    -10 11 -2 7.65
    10 -11 2 8.14
    10 -11 2 8.42
    -11 11 -2 5.62
    -11 11 -2 9.07
    11 -11 2 5.88
    11 -11 2 3.6
    -12 11 -2 6.98
    12 -11 2 7.3
    12 -11 2 7.56
    -13 11 -2 10.1
    13 -11 2 5.13
    13 10 -2 19.37
    -13 -10 2 20
    12 10 -2 4.79
    12 10 -2 2.8
    12 10 -2 2.68
    -12 -10 2 2.74
    -12 -10 2 1.21
    11 10 -2 21.13
    11 10 -2 30.88
    11 10 -2 32.59
    -11 -10 2 23.84
    -11 -10 2 19.42
    10 10 -2 0.42
    10 10 -2 0.42
    10 10 -2 -0.48
    -10 -10 2 -0.08
    -10 -10 2 -0.05
    9 10 -2 37.6
    9 10 -2 32.41
    9 10 -2 30.46
    -9 -10 2 30.78
    -9 -10 2 30.33
    8 10 -2 3.07
    8 10 -2 4.18
    8 10 -2 2.5
    -8 -10 2 2.27
    -8 -10 2 3.03
    7 10 -2 22.29
    7 10 -2 20.19
    7 10 -2 16.78
    -7 -10 2 18.83
    -7 -10 2 22.05
    6 10 -2 12.4
    6 10 -2 10.48
    6 10 -2 12.68
    6 10 -2 11.82
    -6 -10 2 7.39
    5 10 -2 9.93
    5 10 -2 11.66
    5 10 -2 11.45
    5 10 -2 8.95
    -5 -10 2 10.59
    4 10 -2 32.26
    4 10 -2 28.65
    4 10 -2 30.1
    4 10 -2 30.48
    3 10 -2 4.19
    3 10 -2 4.43
    3 10 -2 3.76
    3 10 -2 2.38
    3 10 -2 3.41
    2 10 -2 11.32
    2 10 -2 11.15
    2 10 -2 11.99
    2 10 -2 9.74
    2 10 -2 12.09
    1 10 -2 2.85
    1 10 -2 3.3
    1 10 -2 2.9
    1 10 -2 3.77
    1 10 -2 4.26
    0 10 -2 6.86
    0 10 -2 6.43
    0 10 -2 6.5
    0 10 -2 6.17
    0 10 -2 6.48
    -1 10 -2 1.87
    -1 10 -2 2.31
    -1 10 -2 1.85
    -1 10 -2 1.48
    -1 10 -2 2.11
    -2 10 -2 9.06
    -2 10 -2 9.07
    -2 10 -2 9.84
    -2 10 -2 9.91
    -2 10 -2 9.41
    -3 10 -2 9.74
    -3 10 -2 9.23
    -3 10 -2 8.35
    -3 10 -2 10.56
    -4 10 -2 1.41
    -4 10 -2 1.55
    -4 10 -2 1.34
    4 -10 2 1.08
    -5 10 -2 1.95
    -5 10 -2 1.43
    5 -10 2 0.59
    -6 10 -2 -0.07
    -6 10 -2 0.25
    6 -10 2 0.28
    6 -10 2 0.15
    -7 10 -2 5.87
    -7 10 -2 7.12
    7 -10 2 5.77
    7 -10 2 5.52
    -8 10 -2 2.15
    -8 10 -2 1.43
    8 -10 2 1.09
    8 -10 2 2.14
    -9 10 -2 0.64
    -9 10 -2 0.31
    9 -10 2 0.11
    9 -10 2 0.62
    -10 10 -2 -0.15
    -10 10 -2 -0.04
    10 -10 2 0.26
    10 -10 2 -0.01
    -11 10 -2 0
    -11 10 -2 0.08
    11 -10 2 1.12
    11 -10 2 0.66
    -12 10 -2 2.67
    -12 10 -2 4.02
    12 -10 2 1.74
    12 -10 2 0.68
    -13 10 -2 0.27
    13 -10 2 0.46
    14 9 -2 -0.75
    13 9 -2 0.89
    13 9 -2 -0.54
    -13 -9 2 -2.96
    -13 -9 2 -0.12
    12 9 -2 1.08
    12 9 -2 1.7
    12 9 -2 0.81
    -12 -9 2 -1.42
    -12 -9 2 -2.07
    11 9 -2 0.01
    11 9 -2 -0.87
    11 9 -2 -0.25
    -11 -9 2 -1.6
    -11 -9 2 -0.48
    10 9 -2 1.14
    10 9 -2 1.26
    10 9 -2 0.31
    -10 -9 2 0.52
    -10 -9 2 2.34
    9 9 -2 2.11
    9 9 -2 0.58
    9 9 -2 1.09
    -9 -9 2 1.51
    -9 -9 2 2.03
    8 9 -2 9.24
    8 9 -2 8.02
    8 9 -2 10.56
    -8 -9 2 7.88
    -8 -9 2 8.53
    7 9 -2 4.51
    7 9 -2 6.03
    7 9 -2 4.24
    -7 -9 2 6.18
    -7 -9 2 4.13
    6 9 -2 8.09
    6 9 -2 7.95
    6 9 -2 10.34
    -6 -9 2 9.27
    5 9 -2 6.34
    5 9 -2 6.91
    5 9 -2 8.39
    5 9 -2 7.76
    -5 -9 2 8.95
    4 9 -2 8.1
    4 9 -2 8.04
    4 9 -2 9.55
    4 9 -2 8.88
    -4 -9 2 9.68
    3 9 -2 56.77
    3 9 -2 60.42
    3 9 -2 59.75
    3 9 -2 60.13
    3 9 -2 55.71
    2 9 -2 0.32
    2 9 -2 0.84
    2 9 -2 0.61
    2 9 -2 0.85
    2 9 -2 0.3
    1 9 -2 50.68
    1 9 -2 52.62
    1 9 -2 53.8
    1 9 -2 52
    1 9 -2 52.76
    0 9 -2 11.55
    0 9 -2 12.66
    0 9 -2 14.02
    0 9 -2 12.9
    0 9 -2 12.75
    -1 9 -2 113.49
    -1 9 -2 113.07
    -1 9 -2 114.63
    -1 9 -2 115.27
    -1 9 -2 115.33
    -2 9 -2 14.27
    -2 9 -2 11.58
    -2 9 -2 12.62
    -2 9 -2 14.04
    -2 9 -2 11.85
    -3 9 -2 52.76
    -3 9 -2 51.93
    -3 9 -2 50.15
    -3 9 -2 53.36
    -4 9 -2 55.81
    -4 9 -2 56.26
    -4 9 -2 56.57
    4 -9 2 58.35
    -5 9 -2 6.07
    -5 9 -2 5.55
    5 -9 2 3.49
    -6 9 -2 162.61
    -6 9 -2 160.58
    6 -9 2 143.53
    6 -9 2 152.5
    -7 9 -2 0.77
    -7 9 -2 0.41
    7 -9 2 0.92
    7 -9 2 0.45
    -8 9 -2 105.35
    -8 9 -2 105.34
    8 -9 2 112.31
    8 -9 2 111.16
    -9 9 -2 0.75
    -9 9 -2 2.25
    9 -9 2 2
    9 -9 2 4.2
    -10 9 -2 30.78
    -10 9 -2 26.38
    10 -9 2 31.14
    10 -9 2 26.9
    -11 9 -2 8.48
    -11 9 -2 7.12
    11 -9 2 9.78
    11 -9 2 6.9
    -12 9 -2 14.56
    -12 9 -2 15
    12 -9 2 15.36
    12 -9 2 14.27
    -13 9 -2 11.37
    13 -9 2 13.52
    13 -9 2 12.04
    -14 9 -2 4.63
    14 -9 2 4.62
    14 8 -2 10.02
    14 8 -2 10.27
    -14 -8 2 6.49
    13 8 -2 23.35
    13 8 -2 16.8
    13 8 -2 15.85
    -13 -8 2 14.18
    -13 -8 2 13.58
    12 8 -2 14.17
    12 8 -2 16.04
    12 8 -2 10.51
    -12 -8 2 11.59
    -12 -8 2 10.66
    11 8 -2 44.76
    11 8 -2 49.55
    11 8 -2 56.33
    -11 -8 2 46.71
    -11 -8 2 49.1
    10 8 -2 5.07
    10 8 -2 3.38
    10 8 -2 2.31
    -10 -8 2 2.66
    -10 -8 2 6.04
    9 8 -2 61.07
    9 8 -2 56.88
    9 8 -2 57.4
    -9 -8 2 57.31
    -9 -8 2 58.37
    8 8 -2 23.09
    8 8 -2 23.44
    8 8 -2 22.28
    -8 -8 2 24.46
    -8 -8 2 21.9
    7 8 -2 57.1
    7 8 -2 47.69
    7 8 -2 58.25
    -7 -8 2 53.18
    -7 -8 2 54.1
    6 8 -2 25.14
    6 8 -2 21
    6 8 -2 21.93
    -6 -8 2 20.63
    -6 -8 2 22.77
    5 8 -2 52.02
    5 8 -2 51.88
    5 8 -2 55.66
    5 8 -2 53.25
    -5 -8 2 54.31
    4 8 -2 178.61
    4 8 -2 178.72
    4 8 -2 173.63
    4 8 -2 177.82
    -4 -8 2 181.44
    3 8 -2 28.64
    3 8 -2 25.75
    3 8 -2 27.78
    3 8 -2 26.35
    3 8 -2 25.82
    2 8 -2 219.85
    2 8 -2 220.55
    2 8 -2 222.37
    2 8 -2 217.01
    2 8 -2 215.84
    1 8 -2 12.29
    1 8 -2 12.99
    1 8 -2 12.22
    1 8 -2 11.67
    1 8 -2 12.66
    0 8 -2 131.42
    0 8 -2 131.1
    0 8 -2 137.99
    0 8 -2 134.29
    0 8 -2 134.9
    -1 8 -2 13.25
    -1 8 -2 14.51
    -1 8 -2 16.29
    -1 8 -2 15.03
    -1 8 -2 16.06
    -2 8 -2 71.28
    -2 8 -2 69.63
    -2 8 -2 68.42
    -2 8 -2 70.59
    -2 8 -2 67.95
    -3 8 -2 42.6
    -3 8 -2 43.42
    -3 8 -2 44.99
    -3 8 -2 45.75
    3 -8 2 42.96
    -4 8 -2 67.81
    -4 8 -2 72.95
    -4 8 -2 73.59
    4 -8 2 75.18
    -5 8 -2 49.78
    -5 8 -2 47.4
    5 -8 2 47.16
    5 -8 2 52.15
    -6 8 -2 13.66
    -6 8 -2 14.8
    6 -8 2 14.68
    6 -8 2 14.02
    -7 8 -2 111.46
    -7 8 -2 112.11
    7 -8 2 112.76
    7 -8 2 111.12
    -8 8 -2 1.9
    -8 8 -2 1.4
    8 -8 2 3.41
    8 -8 2 1.92
    -9 8 -2 44.95
    -9 8 -2 46.52
    9 -8 2 45.63
    9 -8 2 47.31
    -10 8 -2 0.1
    -10 8 -2 0.18
    10 -8 2 0.6
    10 -8 2 0.54
    -11 8 -2 13.04
    -11 8 -2 8.92
    11 -8 2 10.82
    11 -8 2 10.86
    -12 8 -2 1.19
    -12 8 -2 2.08
    12 -8 2 0.23
    12 -8 2 3.3
    -13 8 -2 6.48
    -13 8 -2 9.86
    13 -8 2 6.27
    13 -8 2 5.73
    -14 8 -2 4.99
    14 -8 2 3.68
    14 7 -2 7.69
    -14 -7 2 6.7
    -14 -7 2 8.04
    13 7 -2 4.12
    13 7 -2 5.25
    13 7 -2 4.7
    -13 -7 2 4.03
    -13 -7 2 6.39
    12 7 -2 22.12
    12 7 -2 21.02
    12 7 -2 26.66
    -12 -7 2 18.9
    -12 -7 2 19.55
    11 7 -2 1.99
    11 7 -2 2.55
    11 7 -2 2.02
    -11 -7 2 2.38
    -11 -7 2 1.49
    10 7 -2 33.59
    10 7 -2 27.52
    10 7 -2 32.75
    -10 -7 2 27.22
    -10 -7 2 31.29
    9 7 -2 0.53
    9 7 -2 0.11
    9 7 -2 0.44
    -9 -7 2 -1.47
    -9 -7 2 0.65
    8 7 -2 20.5
    8 7 -2 20.42
    8 7 -2 25.12
    -8 -7 2 24.69
    -8 -7 2 20.59
    7 7 -2 1.87
    7 7 -2 0.59
    7 7 -2 2.49
    -7 -7 2 0.42
    -7 -7 2 1.61
    6 7 -2 24.71
    6 7 -2 28.59
    6 7 -2 29.01
    -6 -7 2 25.16
    -6 -7 2 24.98
    5 7 -2 10.34
    5 7 -2 14.23
    5 7 -2 14.19
    5 7 -2 14.59
    -5 -7 2 13.53
    4 7 -2 30.01
    4 7 -2 29.98
    4 7 -2 27.92
    4 7 -2 30.36
    -4 -7 2 31.02
    3 7 -2 12.22
    3 7 -2 10.75
    3 7 -2 11.09
    3 7 -2 11.08
    3 7 -2 10.57
    2 7 -2 2.02
    2 7 -2 1.42
    2 7 -2 1.97
    2 7 -2 1.88
    2 7 -2 2.12
    1 7 -2 0.7
    1 7 -2 0.33
    1 7 -2 0.56
    1 7 -2 0.22
    1 7 -2 0.77
    0 7 -2 4.48
    0 7 -2 4.16
    0 7 -2 4.11
    0 7 -2 4.36
    0 7 -2 3.96
    -1 7 -2 1.67
    -1 7 -2 1.28
    -1 7 -2 1.52
    -1 7 -2 1.83
    -1 7 -2 1.52
    -2 7 -2 4.22
    -2 7 -2 3.88
    -2 7 -2 4.77
    -2 7 -2 3.51
    -2 7 -2 4.54
    -3 7 -2 4.16
    -3 7 -2 4.5
    -3 7 -2 5.45
    -3 7 -2 4.04
    3 -7 2 4.85
    -4 7 -2 -0.27
    -4 7 -2 0.16
    -4 7 -2 0.24
    -4 7 -2 0.12
    4 -7 2 -0.05
    -5 7 -2 0.55
    -5 7 -2 0.41
    5 -7 2 0.92
    5 -7 2 0.38
    -6 7 -2 11.72
    -6 7 -2 9.87
    6 -7 2 11.15
    6 -7 2 10.02
    -7 7 -2 4.78
    -7 7 -2 5.38
    7 -7 2 5.82
    7 -7 2 5.66
    -8 7 -2 20.81
    -8 7 -2 21.86
    8 -7 2 24.17
    8 -7 2 22.92
    -9 7 -2 0.37
    -9 7 -2 -0.11
    9 -7 2 -0.5
    9 -7 2 0.63
    -10 7 -2 23.8
    -10 7 -2 25.02
    10 -7 2 29.5
    10 -7 2 24.85
    -11 7 -2 10.16
    -11 7 -2 11.32
    11 -7 2 10.62
    11 -7 2 11.55
    -12 7 -2 14.58
    -12 7 -2 14.09
    12 -7 2 10.76
    12 -7 2 10.79
    -13 7 -2 11.78
    -13 7 -2 9.51
    13 -7 2 10.24
    13 -7 2 11.62
    -14 7 -2 4.89
    14 -7 2 4.26
    15 6 -2 2.77
    -15 -6 2 0.77
    14 6 -2 1.65
    -14 -6 2 0.7
    -14 -6 2 1.65
    13 6 -2 3.5
    13 6 -2 2.56
    13 6 -2 1.02
    -13 -6 2 1.48
    -13 -6 2 3.57
    12 6 -2 0.38
    12 6 -2 0.99
    12 6 -2 0.39
    -12 -6 2 -0.27
    -12 -6 2 0.49
    11 6 -2 11.06
    11 6 -2 13.1
    11 6 -2 12.32
    -11 -6 2 13.52
    -11 -6 2 9.74
    10 6 -2 1.05
    10 6 -2 1.24
    10 6 -2 1.38
    -10 -6 2 1.77
    -10 -6 2 2.62
    9 6 -2 12.06
    9 6 -2 12.09
    9 6 -2 12.25
    -9 -6 2 12.33
    -9 -6 2 13.37
    8 6 -2 13.65
    8 6 -2 12.34
    8 6 -2 13.65
    -8 -6 2 13.14
    -8 -6 2 12.5
    7 6 -2 41.69
    7 6 -2 47.68
    7 6 -2 45.88
    -7 -6 2 48.03
    -7 -6 2 39.88
    6 6 -2 5.72
    6 6 -2 5.3
    6 6 -2 4.46
    -6 -6 2 4.98
    -6 -6 2 4.27
    5 6 -2 45.07
    5 6 -2 47.03
    5 6 -2 47.04
    -5 -6 2 48.05
    -5 -6 2 46.7
    4 6 -2 15.86
    4 6 -2 16.32
    4 6 -2 16.68
    4 6 -2 17.56
    -4 -6 2 18.48
    3 6 -2 2.93
    3 6 -2 3.22
    3 6 -2 2.41
    3 6 -2 2.32
    3 6 -2 3.26
    2 6 -2 198.44
    2 6 -2 197.68
    2 6 -2 187.89
    2 6 -2 195.71
    2 6 -2 199.23
    1 6 -2 26.83
    1 6 -2 26.02
    1 6 -2 26.72
    1 6 -2 26.48
    0 6 -2 24.31
    0 6 -2 23.23
    0 6 -2 23.23
    0 6 -2 22.99
    -1 6 -2 107.87
    -1 6 -2 107.87
    -1 6 -2 110.47
    -1 6 -2 111.26
    -1 6 -2 113.24
    -2 6 -2 173.13
    -2 6 -2 172.71
    -2 6 -2 172.93
    -2 6 -2 173.88
    -2 6 -2 168.05
    -3 6 -2 92.97
    -3 6 -2 93.82
    -3 6 -2 90.65
    -3 6 -2 95.4
    3 -6 2 91.8
    -4 6 -2 50.44
    -4 6 -2 49.76
    4 -6 2 51.58
    -5 6 -2 117.49
    -5 6 -2 118.25
    5 -6 2 116.51
    5 -6 2 118.14
    -6 6 -2 71.87
    -6 6 -2 71.54
    6 -6 2 71.69
    6 -6 2 65.96
    -7 6 -2 121.7
    -7 6 -2 121.58
    7 -6 2 128.19
    7 -6 2 124.69
    -8 6 -2 7.13
    -8 6 -2 4.82
    8 -6 2 6.77
    8 -6 2 11.08
    -9 6 -2 145.07
    -9 6 -2 139.75
    9 -6 2 140.26
    9 -6 2 140.02
    -10 6 -2 0.09
    -10 6 -2 0.32
    10 -6 2 -0.14
    10 -6 2 0.43
    -11 6 -2 46.75
    -11 6 -2 44.93
    11 -6 2 45.39
    11 -6 2 47.54
    -12 6 -2 22.58
    -12 6 -2 23.26
    12 -6 2 25.14
    12 -6 2 23.64
    -13 6 -2 14.76
    -13 6 -2 14.53
    13 -6 2 14.29
    13 -6 2 17.05
    -14 6 -2 13.28
    14 -6 2 13.82
    15 5 -2 8.24
    -15 -5 2 6.91
    14 5 -2 18.16
    14 5 -2 21.48
    -14 -5 2 23.7
    -14 -5 2 22.04
    13 5 -2 24.75
    13 5 -2 27.69
    -13 -5 2 25.74
    -13 -5 2 26.56
    12 5 -2 34.67
    12 5 -2 34.98
    12 5 -2 37.08
    -12 -5 2 34.35
    -12 -5 2 36.57
    11 5 -2 15.77
    11 5 -2 16.23
    11 5 -2 17.92
    -11 -5 2 11.75
    -11 -5 2 15.32
    10 5 -2 89.94
    10 5 -2 90.05
    10 5 -2 88.77
    -10 -5 2 84.35
    -10 -5 2 92.71
    9 5 -2 4.78
    9 5 -2 3.9
    9 5 -2 3.65
    -9 -5 2 4.11
    -9 -5 2 5.72
    8 5 -2 77.72
    8 5 -2 75.55
    8 5 -2 74.05
    -8 -5 2 77.69
    -8 -5 2 86.73
    7 5 -2 8.93
    7 5 -2 8.51
    7 5 -2 10.14
    -7 -5 2 9.93
    -7 -5 2 11.64
    6 5 -2 173.01
    6 5 -2 171.61
    6 5 -2 165.33
    -6 -5 2 163.61
    -6 -5 2 166.26
    5 5 -2 7.1
    5 5 -2 8.24
    5 5 -2 6.98
    -5 -5 2 10.37
    -5 -5 2 9.31
    4 5 -2 49.67
    4 5 -2 47.76
    4 5 -2 46.81
    4 5 -2 48.11
    -4 -5 2 50.53
    3 5 -2 120.1
    3 5 -2 120.71
    3 5 -2 121.47
    -3 -5 2 119.94
    2 5 -2 31.08
    2 5 -2 31.77
    2 5 -2 30.6
    2 5 -2 30.4
    1 5 -2 33.49
    1 5 -2 33.63
    1 5 -2 34.69
    0 5 -2 1.1
    0 5 -2 1.56
    0 5 -2 1.27
    -1 5 -2 24.52
    -1 5 -2 23.33
    -1 5 -2 23.66
    -2 5 -2 16.02
    -2 5 -2 16.82
    -2 5 -2 16.14
    -2 5 -2 15.03
    -3 5 -2 25.52
    -3 5 -2 26.24
    -3 5 -2 24.17
    -3 5 -2 25.43
    3 -5 2 25.97
    -4 5 -2 2.21
    -4 5 -2 1.87
    4 -5 2 2.71
    4 -5 2 2.58
    -5 5 -2 5.4
    -5 5 -2 4.73
    5 -5 2 5.44
    5 -5 2 4.97
    -6 5 -2 53.74
    -6 5 -2 54.18
    6 -5 2 54.12
    6 -5 2 53.41
    -7 5 -2 0.15
    -7 5 -2 0.89
    7 -5 2 -0.05
    7 -5 2 0.03
    -8 5 -2 21.01
    -8 5 -2 21.31
    8 -5 2 21.07
    8 -5 2 22.98
    -9 5 -2 2.7
    -9 5 -2 2.5
    9 -5 2 2.18
    9 -5 2 2.76
    -10 5 -2 8.43
    -10 5 -2 8.33
    10 -5 2 11.32
    10 -5 2 10.05
    -11 5 -2 0.21
    -11 5 -2 0.29
    11 -5 2 0.62
    11 -5 2 0.56
    -12 5 -2 4.63
    -12 5 -2 3.87
    12 -5 2 3.37
    12 -5 2 2.44
    -13 5 -2 2.58
    -13 5 -2 1.33
    13 -5 2 3.22
    13 -5 2 3.63
    -14 5 -2 0.8
    14 -5 2 1.38
    14 -5 2 0.05
    -15 5 -2 -0.06
    15 -5 2 -0.01
    15 4 -2 1.64
    -15 -4 2 2.22
    14 4 -2 1.67
    14 4 -2 2.97
    -14 -4 2 2.2
    -14 -4 2 3.16
    13 4 -2 4.02
    13 4 -2 3.48
    -13 -4 2 4.34
    -13 -4 2 3.18
    12 4 -2 1.86
    12 4 -2 0.15
    12 4 -2 2.27
    -12 -4 2 2.26
    -12 -4 2 2.85
    11 4 -2 20.67
    11 4 -2 19.62
    11 4 -2 20.33
    -11 -4 2 19.32
    -11 -4 2 22.32
    10 4 -2 -0.58
    10 4 -2 -0.45
    10 4 -2 0.14
    -10 -4 2 0.11
    -10 -4 2 0.52
    9 4 -2 4.57
    9 4 -2 4.51
    9 4 -2 3.71
    -9 -4 2 2.93
    -9 -4 2 3.62
    8 4 -2 2.57
    8 4 -2 2.5
    8 4 -2 2.19
    -8 -4 2 3.41
    -8 -4 2 3.08
    7 4 -2 13.9
    7 4 -2 15.44
    7 4 -2 15.4
    -7 -4 2 16.87
    -7 -4 2 15.48
    6 4 -2 1.07
    6 4 -2 0.67
    6 4 -2 0.41
    -6 -4 2 0.98
    -6 -4 2 0.24
    5 4 -2 0.14
    5 4 -2 0.82
    5 4 -2 -0.28
    -5 -4 2 1
    -5 -4 2 0.69
    4 4 -2 8.53
    4 4 -2 8.15
    4 4 -2 7.46
    -4 -4 2 8.08
    -4 -4 2 8.06
    3 4 -2 -0.02
    3 4 -2 -0.04
    3 4 -2 0.11
    -3 -4 2 0.34
    2 4 -2 2.04
    2 4 -2 2.73
    2 4 -2 3.39
    1 4 -2 4.29
    1 4 -2 5.09
    1 4 -2 4.98
    0 4 -2 0.2
    0 4 -2 0.49
    0 4 -2 0.22
    -1 4 -2 -0.16
    -1 4 -2 -0.1
    -1 4 -2 -0.14
    -2 4 -2 4.25
    -2 4 -2 4.93
    -3 4 -2 8.98
    -3 4 -2 8.57
    -3 4 -2 11.07
    3 -4 2 10.64
    -4 4 -2 11.78
    -4 4 -2 9.57
    4 -4 2 10.95
    4 -4 2 10.95
    -5 4 -2 8.97
    -5 4 -2 6.21
    5 -4 2 7.05
    5 -4 2 5.25
    -6 4 -2 20.63
    -6 4 -2 21.08
    6 -4 2 19.86
    6 -4 2 20.36
    -7 4 -2 30.57
    -7 4 -2 26.39
    7 -4 2 28.37
    7 -4 2 30.52
    -8 4 -2 5.36
    -8 4 -2 3.94
    8 -4 2 4.39
    8 -4 2 4.44
    -9 4 -2 39.37
    -9 4 -2 32.84
    9 -4 2 36.22
    9 -4 2 38.67
    -10 4 -2 0.81
    -10 4 -2 0.57
    10 -4 2 0.78
    10 -4 2 0.19
    -11 4 -2 47.73
    -11 4 -2 46.5
    11 -4 2 44.33
    11 -4 2 42.17
    -12 4 -2 4.45
    -12 4 -2 4.59
    12 -4 2 3.96
    12 -4 2 4.07
    -13 4 -2 10.42
    -13 4 -2 11.58
    13 -4 2 14.4
    13 -4 2 14.09
    -14 4 -2 15.89
    14 -4 2 17.41
    14 -4 2 22.31
    -15 4 -2 9.51
    15 -4 2 7.29
    15 3 -2 3.94
    -15 -3 2 2.69
    14 3 -2 4.71
    14 3 -2 6.34
    -14 -3 2 7.69
    -14 -3 2 4.01
    13 3 -2 7.24
    13 3 -2 8.4
    -13 -3 2 7.76
    -13 -3 2 6.33
    12 3 -2 17.43
    12 3 -2 18.13
    -12 -3 2 16.31
    -12 -3 2 21.27
    11 3 -2 0.59
    11 3 -2 1.12
    11 3 -2 1.85
    -11 -3 2 1.34
    -11 -3 2 1.21
    10 3 -2 63.66
    10 3 -2 62.06
    10 3 -2 59.56
    -10 -3 2 61.66
    -10 -3 2 64.83
    9 3 -2 11.34
    9 3 -2 11.09
    9 3 -2 10.82
    -9 -3 2 10.92
    -9 -3 2 10.08
    8 3 -2 80.49
    8 3 -2 83.77
    8 3 -2 83.01
    -8 -3 2 85.58
    -8 -3 2 83.19
    7 3 -2 0.89
    7 3 -2 0.89
    7 3 -2 1.07
    -7 -3 2 1.47
    -7 -3 2 0.46
    6 3 -2 82.85
    6 3 -2 89.67
    6 3 -2 87.53
    -6 -3 2 89.45
    -6 -3 2 89.44
    5 3 -2 210.61
    5 3 -2 211.41
    5 3 -2 206.98
    -5 -3 2 216.48
    -5 -3 2 204.84
    4 3 -2 31.88
    4 3 -2 31.15
    4 3 -2 32.13
    -4 -3 2 33
    3 3 -2 150.12
    3 3 -2 153.83
    -3 -3 2 152.89
    2 3 -2 2.52
    2 3 -2 3.12
    -2 -3 2 3.58
    1 3 -2 49.92
    1 3 -2 49.42
    1 3 -2 48.22
    0 3 -2 130.2
    0 3 -2 127.48
    0 3 -2 127.43
    -1 3 -2 176.73
    -1 3 -2 176.34
    -1 3 -2 175.77
    -2 3 -2 72.29
    2 -3 2 73.93
    2 -3 2 72.44
    -3 3 -2 84.95
    3 -3 2 85.07
    -4 3 -2 40.33
    -4 3 -2 40.52
    4 -3 2 39.87
    4 -3 2 40.63
    -5 3 -2 4.35
    -5 3 -2 4.3
    -5 3 -2 4.32
    5 -3 2 4.9
    5 -3 2 3.86
    -6 3 -2 98.4
    -6 3 -2 95.38
    -6 3 -2 98.16
    6 -3 2 94.48
    6 -3 2 98.91
    -7 3 -2 28.15
    -7 3 -2 26.67
    7 -3 2 26.14
    7 -3 2 30.18
    -8 3 -2 102.01
    -8 3 -2 98.61
    8 -3 2 101.48
    8 -3 2 92.55
    -9 3 -2 -0.47
    -9 3 -2 -0.13
    9 -3 2 0.01
    9 -3 2 0.31
    -10 3 -2 107.66
    -10 3 -2 102.13
    10 -3 2 104.56
    10 -3 2 97.27
    -11 3 -2 4.45
    -11 3 -2 3.07
    11 -3 2 2.55
    11 -3 2 2.96
    -12 3 -2 25.55
    -12 3 -2 25.84
    12 -3 2 27.65
    12 -3 2 28.32
    -13 3 -2 18.24
    -13 3 -2 19.87
    13 -3 2 21.88
    13 -3 2 22.49
    -14 3 -2 9.09
    -14 3 -2 8.41
    14 -3 2 8.84
    14 -3 2 10.03
    -15 3 -2 14.19
    15 -3 2 11.49
    16 2 -2 34.22
    -16 -2 2 24.15
    15 2 -2 7.07
    -15 -2 2 8.92
    14 2 -2 20.39
    14 2 -2 23.09
    -14 -2 2 23.41
    -14 -2 2 21.27
    13 2 -2 17.76
    13 2 -2 23.69
    -13 -2 2 18.91
    -13 -2 2 21.97
    12 2 -2 12.1
    12 2 -2 12.37
    -12 -2 2 14.62
    -12 -2 2 15.16
    11 2 -2 58.18
    11 2 -2 54.68
    11 2 -2 50.91
    -11 -2 2 56.19
    -11 -2 2 56.1
    10 2 -2 5.11
    10 2 -2 5.01
    10 2 -2 5.43
    -10 -2 2 7.97
    -10 -2 2 4.98
    9 2 -2 149.37
    9 2 -2 158.65
    9 2 -2 158.66
    -9 -2 2 164.67
    -9 -2 2 152.56
    8 2 -2 1.89
    8 2 -2 0.95
    8 2 -2 1.64
    -8 -2 2 1.23
    -8 -2 2 2.24
    7 2 -2 161.93
    7 2 -2 164.08
    7 2 -2 165.94
    -7 -2 2 163.57
    -7 -2 2 166.9
    6 2 -2 74.24
    6 2 -2 74.77
    6 2 -2 74.92
    -6 -2 2 75.54
    -6 -2 2 79.69
    5 2 -2 240.02
    5 2 -2 237.15
    5 2 -2 247.67
    -5 -2 2 239.91
    -5 -2 2 245.59
    4 2 -2 362.45
    4 2 -2 371.34
    4 2 -2 373.36
    -4 -2 2 366.45
    3 2 -2 21.3
    3 2 -2 20.68
    -3 -2 2 22.39
    2 2 -2 225.71
    2 2 -2 231.05
    -2 -2 2 228.15
    1 2 -2 51.79
    1 2 -2 52.59
    1 2 -2 54.26
    0 2 -2 52.11
    0 2 -2 53.44
    0 2 -2 52.5
    -1 2 -2 1.05
    -1 2 -2 0.71
    1 -2 2 1.12
    -2 2 -2 23.78
    2 -2 2 22.25
    2 -2 2 23.2
    -3 2 -2 0.02
    3 -2 2 0.1
    3 -2 2 0.28
    -4 2 -2 36.29
    -4 2 -2 34.69
    4 -2 2 36.04
    4 -2 2 33.83
    4 -2 2 39.02
    -5 2 -2 4.28
    -5 2 -2 2.71
    5 -2 2 3.34
    5 -2 2 3.27
    5 -2 2 2.9
    -6 2 -2 24.45
    -6 2 -2 25.54
    6 -2 2 23.84
    6 -2 2 25.23
    6 -2 2 26.89
    -7 2 -2 6.7
    -7 2 -2 6.07
    7 -2 2 5.52
    7 -2 2 4.92
    7 -2 2 5.16
    -8 2 -2 0.99
    -8 2 -2 0.48
    8 -2 2 0.68
    8 -2 2 0.69
    -9 2 -2 0.62
    -9 2 -2 0.11
    9 -2 2 0.85
    9 -2 2 1.06
    -10 2 -2 1.29
    -10 2 -2 0.37
    10 -2 2 0.69
    10 -2 2 1.32
    -11 2 -2 -0.6
    -11 2 -2 -0.06
    11 -2 2 0.02
    11 -2 2 0.23
    -12 2 -2 -0.79
    -12 2 -2 1.21
    12 -2 2 -0.33
    12 -2 2 1.39
    -13 2 -2 0.1
    -13 2 -2 -0.44
    13 -2 2 0.51
    13 -2 2 -0.26
    -14 2 -2 -0.77
    -14 2 -2 -0.31
    14 -2 2 -0.11
    14 -2 2 0.81
    -15 2 -2 0.98
    15 -2 2 0.7
    16 1 -2 0.52
    -16 -1 2 -1.01
    15 1 -2 5.71
    -15 -1 2 2.84
    14 1 -2 0.69
    14 1 -2 0.53
    -14 -1 2 -0.65
    -14 -1 2 0.01
    13 1 -2 3.38
    13 1 -2 3.48
    -13 -1 2 4.14
    -13 -1 2 4.26
    12 1 -2 0.14
    12 1 -2 0.37
    -12 -1 2 -0.62
    -12 -1 2 -0.19
    11 1 -2 1.3
    11 1 -2 0.41
    -11 -1 2 1.65
    -11 -1 2 2.19
    10 1 -2 0.91
    10 1 -2 1.08
    10 1 -2 0.77
    -10 -1 2 1.2
    -10 -1 2 2.87
    9 1 -2 1.52
    9 1 -2 0.96
    9 1 -2 0.97
    -9 -1 2 1.07
    -9 -1 2 1.59
    8 1 -2 4.41
    8 1 -2 3.92
    8 1 -2 5.07
    -8 -1 2 4.41
    -8 -1 2 4.8
    7 1 -2 0.29
    7 1 -2 -0.15
    7 1 -2 0.68
    -7 -1 2 0.86
    -7 -1 2 0.38
    6 1 -2 0.01
    6 1 -2 -0.09
    6 1 -2 0.11
    -6 -1 2 0.63
    -6 -1 2 -0.63
    5 1 -2 4.18
    5 1 -2 4.18
    5 1 -2 3.19
    -5 -1 2 3.94
    -5 -1 2 3.71
    4 1 -2 0.25
    4 1 -2 0.37
    -4 -1 2 0.43
    3 1 -2 50.08
    3 1 -2 50.44
    -3 -1 2 51.85
    2 1 -2 9.98
    2 1 -2 10.12
    -2 -1 2 9.94
    1 1 -2 81.19
    -1 -1 2 81.14
    0 1 -2 4.72
    0 1 -2 4.39
    0 -1 2 5
    -1 1 -2 116.72
    1 -1 2 118.93
    1 -1 2 115.29
    -2 1 -2 2.35
    2 -1 2 2.85
    2 -1 2 3
    -3 1 -2 129.67
    3 -1 2 129.69
    3 -1 2 131.61
    -4 1 -2 16.62
    -4 1 -2 14.3
    4 -1 2 16.51
    4 -1 2 14.3
    4 -1 2 15.11
    -5 1 -2 46.43
    -5 1 -2 44.09
    5 -1 2 45.83
    5 -1 2 47.83
    5 -1 2 45.46
    -6 1 -2 90.07
    -6 1 -2 90.48
    6 -1 2 89.45
    6 -1 2 89.78
    6 -1 2 88.58
    -7 1 -2 19.86
    -7 1 -2 19.69
    7 -1 2 19.32
    7 -1 2 19.39
    7 -1 2 20.85
    -8 1 -2 60.35
    -8 1 -2 56.09
    8 -1 2 56.14
    8 -1 2 56.68
    8 -1 2 55.13
    -9 1 -2 1.01
    -9 1 -2 0.52
    9 -1 2 0.71
    9 -1 2 -0.01
    -10 1 -2 108.67
    -10 1 -2 116.61
    10 -1 2 117.69
    10 -1 2 112.4
    -11 1 -2 -0.37
    -11 1 -2 -0.73
    11 -1 2 0.82
    11 -1 2 1.5
    -12 1 -2 40.61
    -12 1 -2 45.15
    12 -1 2 45.35
    12 -1 2 48.52
    -13 1 -2 21.95
    -13 1 -2 18.03
    13 -1 2 19.62
    13 -1 2 20.59
    -14 1 -2 15.99
    -14 1 -2 17.86
    14 -1 2 17.54
    14 -1 2 18.02
    -15 1 -2 20.47
    15 -1 2 26.25
    16 0 -2 5.89
    -16 0 2 7.79
    15 0 -2 1.87
    -15 0 2 2
    -15 0 2 2.94
    14 0 -2 12.34
    14 0 -2 16.67
    -14 0 2 16.32
    -14 0 2 11.2
    13 0 -2 13.86
    13 0 -2 13.86
    -13 0 2 12.91
    -13 0 2 12.53
    12 0 -2 10.08
    12 0 -2 11.66
    -12 0 2 10.23
    -12 0 2 8.59
    11 0 -2 7.72
    11 0 -2 6.94
    -11 0 2 6.13
    -11 0 2 6.77
    10 0 -2 0.93
    10 0 -2 1.25
    -10 0 2 1.08
    -10 0 2 0.45
    9 0 -2 101.61
    9 0 -2 102.05
    9 0 -2 98.9
    -9 0 2 104.54
    -9 0 2 104.24
    8 0 -2 9.09
    8 0 -2 10.34
    8 0 -2 10.94
    -8 0 2 12.88
    -8 0 2 11.99
    7 0 -2 178.49
    7 0 -2 178.77
    7 0 -2 184.77
    -7 0 2 180.58
    -7 0 2 183.02
    6 0 -2 0.59
    6 0 -2 0.82
    6 0 -2 0.86
    -6 0 2 0.98
    -6 0 2 0.29
    5 0 -2 691.23
    5 0 -2 691.43
    5 0 -2 678.87
    -5 0 2 681.63
    -5 0 2 696.55
    4 0 -2 69.6
    4 0 -2 67.34
    -4 0 2 71.58
    3 0 -2 747.88
    3 0 -2 742.31
    -3 0 2 737.98
    -2 0 2 166.45
    -2 0 2 164.66
    1 0 -2 190.68
    -1 0 2 190.3
    -1 0 2 192.68
    0 0 -2 569.12
    0 0 -2 583.68
    0 0 2 570.96
    -1 0 -2 6.84
    1 0 2 7.55
    1 0 2 6.45
    -2 0 -2 587.52
    2 0 2 596.17
    2 0 2 604.58
    -3 0 -2 36.43
    3 0 2 39.85
    3 0 2 37.45
    -4 0 -2 132.48
    -4 0 -2 139.94
    4 0 2 141.61
    4 0 2 134.03
    4 0 2 138.19
    -5 0 -2 35.33
    -5 0 -2 32.36
    5 0 2 32.01
    5 0 2 31.89
    5 0 2 33.66
    -6 0 -2 105.53
    -6 0 -2 102.81
    6 0 2 101.61
    6 0 2 97.03
    6 0 2 99.99
    -7 0 -2 33.99
    -7 0 -2 35.04
    7 0 2 36.4
    7 0 2 35.8
    7 0 2 37.43
    -8 0 -2 46.99
    -8 0 -2 44.64
    8 0 2 47.75
    8 0 2 46.6
    8 0 2 48.17
    -9 0 -2 33.74
    -9 0 -2 37.46
    9 0 2 34.5
    9 0 2 36.19
    -10 0 -2 -0.22
    -10 0 -2 0.33
    10 0 2 -0.15
    10 0 2 -0.19
    -11 0 -2 34.64
    -11 0 -2 38.13
    11 0 2 40.69
    11 0 2 32.01
    -12 0 -2 4.28
    -12 0 -2 6.92
    12 0 2 5.06
    12 0 2 6.38
    -13 0 -2 2.61
    -13 0 -2 4.05
    13 0 2 6.01
    13 0 2 2.41
    -14 0 -2 2.39
    -14 0 -2 4.37
    14 0 2 2.75
    14 0 2 4.58
    -15 0 -2 3.36
    15 0 2 5.36
    16 -1 -2 -0.34
    -16 1 2 -0.27
    15 -1 -2 25.15
    -15 1 2 18.44
    14 -1 -2 0.07
    14 -1 -2 2.44
    -14 1 2 2.56
    -14 1 2 2.34
    13 -1 -2 28.28
    13 -1 -2 25.47
    -13 1 2 24.38
    -13 1 2 29.87
    12 -1 -2 6.49
    12 -1 -2 8.19
    -12 1 2 10.58
    -12 1 2 10.37
    11 -1 -2 13.75
    11 -1 -2 12.04
    -11 1 2 12.27
    -11 1 2 14.38
    10 -1 -2 27.4
    10 -1 -2 26.34
    -10 1 2 26.11
    -10 1 2 26.15
    9 -1 -2 7.59
    9 -1 -2 5.97
    -9 1 2 8.21
    -9 1 2 7.26
    -9 1 2 7.44
    8 -1 -2 34.56
    -8 1 2 32.68
    -8 1 2 38.31
    -8 1 2 36.83
    7 -1 -2 12.37
    7 -1 -2 14.02
    -7 1 2 13.64
    -7 1 2 13.67
    -7 1 2 14.25
    6 -1 -2 56.98
    6 -1 -2 56.83
    -6 1 2 58.44
    -6 1 2 56.92
    -6 1 2 55.86
    5 -1 -2 12.31
    5 -1 -2 11.37
    -5 1 2 11.97
    -5 1 2 12.85
    -5 1 2 12.44
    4 -1 -2 8.28
    -4 1 2 7.81
    -4 1 2 8.17
    3 -1 -2 11.07
    -3 1 2 11.83
    -3 1 2 12.16
    2 -1 -2 30.58
    -2 1 2 31.04
    -2 1 2 29.29
    1 -1 -2 87.28
    -1 1 2 85.56
    -1 1 2 85.61
    0 1 2 21.69
    0 1 2 21.3
    0 1 2 21.8
    -1 -1 -2 68.57
    1 1 2 68.07
    1 1 2 68.08
    -2 -1 -2 20.22
    2 1 2 21.55
    2 1 2 22.17
    -3 -1 -2 3.82
    3 1 2 3.1
    3 1 2 4
    -4 -1 -2 4.87
    -4 -1 -2 5.52
    4 1 2 3.67
    4 1 2 4.06
    4 1 2 5.77
    -5 -1 -2 5.3
    -5 -1 -2 4.91
    5 1 2 7.37
    5 1 2 4.96
    5 1 2 5.58
    -6 -1 -2 0.05
    -6 -1 -2 1.16
    6 1 2 0.1
    6 1 2 0.16
    6 1 2 0.17
    -7 -1 -2 7.23
    -7 -1 -2 8.19
    7 1 2 7.77
    7 1 2 7.64
    7 1 2 7.39
    -8 -1 -2 1.1
    -8 -1 -2 0.97
    8 1 2 0.32
    8 1 2 0.73
    8 1 2 0.73
    -9 -1 -2 4.54
    -9 -1 -2 3.09
    9 1 2 2.73
    9 1 2 5.22
    9 1 2 3.98
    -10 -1 -2 1.75
    -10 -1 -2 1.61
    10 1 2 0.83
    10 1 2 1.01
    -11 -1 -2 -0.18
    -11 -1 -2 0.38
    11 1 2 0.02
    11 1 2 0.11
    -12 -1 -2 14.57
    -12 -1 -2 15.1
    12 1 2 13.96
    12 1 2 11.73
    -13 -1 -2 1.84
    -13 -1 -2 1.62
    13 1 2 2.53
    13 1 2 1.72
    -14 -1 -2 6.22
    -14 -1 -2 3.96
    14 1 2 4.96
    14 1 2 5.23
    -15 -1 -2 2.31
    15 1 2 3.15
    16 -2 -2 1.7
    -16 2 2 1.74
    15 -2 -2 0.1
    15 -2 -2 -0.17
    -15 2 2 0.59
    14 -2 -2 0.55
    14 -2 -2 0.06
    -14 2 2 1.19
    -14 2 2 0.77
    13 -2 -2 0.46
    13 -2 -2 0.25
    -13 2 2 0.76
    -13 2 2 0.82
    12 -2 -2 -0.37
    12 -2 -2 -0.2
    -12 2 2 -0.16
    -12 2 2 0.93
    11 -2 -2 1.27
    11 -2 -2 0.13
    -11 2 2 0.91
    -11 2 2 0.52
    10 -2 -2 0.15
    10 -2 -2 -0.3
    -10 2 2 0.6
    -10 2 2 0.47
    9 -2 -2 6.69
    9 -2 -2 6.63
    -9 2 2 8.61
    -9 2 2 7.88
    8 -2 -2 0.28
    8 -2 -2 0.14
    -8 2 2 -0.18
    -8 2 2 0.06
    -8 2 2 -0.1
    7 -2 -2 2.97
    7 -2 -2 1.92
    -7 2 2 2.78
    -7 2 2 2.81
    -7 2 2 3.67
    6 -2 -2 1.38
    6 -2 -2 1.48
    -6 2 2 1.19
    -6 2 2 0.5
    -6 2 2 0.99
    5 -2 -2 58.94
    5 -2 -2 56.37
    -5 2 2 57.24
    -5 2 2 61.13
    -5 2 2 61.54
    4 -2 -2 29.32
    -4 2 2 27.56
    -4 2 2 28.45
    3 -2 -2 141.56
    -3 2 2 139.64
    -3 2 2 142.57
    2 -2 -2 9.77
    -2 2 2 9.88
    -2 2 2 10.19
    1 -2 -2 0.59
    -1 2 2 1.01
    -1 2 2 0.73
    0 2 2 218.69
    0 2 2 222.78
    0 2 2 222.06
    1 2 2 10.46
    1 2 2 10.89
    1 2 2 11.3
    -2 -2 -2 8.52
    2 2 2 9.01
    2 2 2 9.19
    -3 -2 -2 19.84
    3 2 2 17.69
    3 2 2 18.67
    -4 -2 -2 161.7
    -4 -2 -2 158.22
    4 2 2 160.01
    4 2 2 155.99
    4 2 2 159.25
    -5 -2 -2 8.57
    -5 -2 -2 6.9
    5 2 2 7.3
    5 2 2 6.73
    5 2 2 8.03
    -6 -2 -2 59.47
    -6 -2 -2 57.98
    6 2 2 58.27
    6 2 2 57.02
    6 2 2 57.32
    -7 -2 -2 85.11
    -7 -2 -2 90.4
    7 2 2 89.55
    7 2 2 90.27
    7 2 2 86.89
    -8 -2 -2 16.2
    -8 -2 -2 18.77
    8 2 2 16.69
    8 2 2 18.83
    8 2 2 15.12
    -9 -2 -2 15.1
    -9 -2 -2 16.1
    9 2 2 16.74
    9 2 2 15.66
    9 2 2 16.81
    -10 -2 -2 2.1
    -10 -2 -2 2.24
    10 2 2 0.53
    10 2 2 2.75
    10 2 2 2.07
    -11 -2 -2 92.47
    -11 -2 -2 98.28
    11 2 2 95.21
    11 2 2 99.33
    -12 -2 -2 11.11
    -12 -2 -2 13.84
    12 2 2 8.82
    12 2 2 9.84
    -13 -2 -2 46.88
    -13 -2 -2 48.93
    13 2 2 43.94
    13 2 2 46.07
    -14 -2 -2 14.84
    -14 -2 -2 16.99
    14 2 2 13.74
    14 2 2 17.96
    -15 -2 -2 12.04
    15 2 2 12.22
    16 -3 -2 1.95
    -16 3 2 2.54
    15 -3 -2 13.19
    15 -3 -2 19.8
    -15 3 2 13.2
    14 -3 -2 2.15
    14 -3 -2 -0.28
    -14 3 2 0.63
    -14 3 2 2.8
    13 -3 -2 38.02
    13 -3 -2 39.68
    -13 3 2 36.65
    -13 3 2 37.47
    12 -3 -2 17.62
    12 -3 -2 15.64
    -12 3 2 18.45
    -12 3 2 16.05
    11 -3 -2 9.72
    11 -3 -2 11.66
    -11 3 2 14.26
    -11 3 2 9.42
    10 -3 -2 39.22
    10 -3 -2 39.67
    -10 3 2 43.83
    -10 3 2 46.8
    9 -3 -2 10.23
    9 -3 -2 7.65
    -9 3 2 10.86
    -9 3 2 8.32
    8 -3 -2 55.56
    8 -3 -2 51.48
    -8 3 2 53.09
    -8 3 2 54.45
    -8 3 2 52.27
    7 -3 -2 3.82
    7 -3 -2 4.69
    -7 3 2 5.71
    -7 3 2 4.86
    -7 3 2 4.08
    6 -3 -2 234.81
    6 -3 -2 233.69
    -6 3 2 234.86
    -6 3 2 239.64
    -6 3 2 232.41
    5 -3 -2 82.06
    5 -3 -2 82
    -5 3 2 79.07
    -5 3 2 77.97
    -5 3 2 81.61
    4 -3 -2 58.14
    -4 3 2 55.25
    -4 3 2 57.83
    -4 3 2 55.58
    3 -3 -2 93.07
    -3 3 2 94.61
    -3 3 2 93.95
    2 -3 -2 16.9
    -2 3 2 17.67
    -2 3 2 17.25
    -1 3 2 259.62
    -1 3 2 260.35
    -1 3 2 257.02
    0 3 2 183.01
    0 3 2 176.7
    0 3 2 182.99
    1 3 2 781.93
    1 3 2 786.8
    1 3 2 792.52
    -2 -3 -2 48.91
    2 3 2 52.07
    2 3 2 51.08
    -3 -3 -2 435.41
    3 3 2 438.91
    3 3 2 427.17
    3 3 2 434.53
    -4 -3 -2 8.59
    -4 -3 -2 7.6
    4 3 2 6.68
    4 3 2 6.72
    4 3 2 7.97
    -5 -3 -2 70.82
    -5 -3 -2 72.4
    5 3 2 70.94
    5 3 2 70.69
    5 3 2 73.59
    -6 -3 -2 53.33
    -6 -3 -2 46.69
    6 3 2 48.02
    6 3 2 51.52
    6 3 2 50.24
    -7 -3 -2 33.43
    -7 -3 -2 31.17
    7 3 2 30.75
    7 3 2 32.96
    7 3 2 30.8
    -8 -3 -2 41.15
    -8 -3 -2 39.36
    8 3 2 40.16
    8 3 2 38.08
    8 3 2 35.13
    -9 -3 -2 23.55
    -9 -3 -2 21.69
    9 3 2 20.17
    9 3 2 18.58
    9 3 2 19.47
    -10 -3 -2 16.75
    -10 -3 -2 18.66
    10 3 2 17.73
    10 3 2 20.04
    10 3 2 19.71
    -11 -3 -2 3.25
    -11 -3 -2 3.79
    11 3 2 4.48
    11 3 2 2.65
    -12 -3 -2 9.72
    -12 -3 -2 12.19
    12 3 2 10.78
    12 3 2 12.51
    -13 -3 -2 2.12
    -13 -3 -2 2.77
    13 3 2 1.49
    13 3 2 3.36
    -14 -3 -2 0.85
    14 3 2 1.92
    -15 -3 -2 1.36
    15 3 2 0.64
    16 -4 -2 38.91
    15 -4 -2 0.07
    -15 4 2 0.14
    14 -4 -2 24.91
    14 -4 -2 29.45
    -14 4 2 26.78
    -14 4 2 24.69
    13 -4 -2 7.99
    13 -4 -2 7.93
    -13 4 2 9.6
    -13 4 2 11.06
    12 -4 -2 20.23
    12 -4 -2 19.93
    -12 4 2 21.03
    -12 4 2 21.42
    11 -4 -2 11.56
    11 -4 -2 8.89
    -11 4 2 8.58
    -11 4 2 10.31
    10 -4 -2 16.3
    10 -4 -2 13.52
    -10 4 2 11.96
    -10 4 2 9.98
    9 -4 -2 30.06
    9 -4 -2 30.74
    -9 4 2 32.27
    -9 4 2 28.86
    8 -4 -2 6.5
    8 -4 -2 7.22
    -8 4 2 7.13
    -8 4 2 5.86
    7 -4 -2 16.53
    7 -4 -2 17.86
    -7 4 2 19.36
    -7 4 2 17.55
    -7 4 2 17.99
    6 -4 -2 9.76
    6 -4 -2 10.18
    -6 4 2 9.59
    -6 4 2 9.4
    -6 4 2 10.06
    5 -4 -2 78.01
    5 -4 -2 80.75
    -5 4 2 81.18
    -5 4 2 81.97
    -5 4 2 80.2
    4 -4 -2 -0.01
    -4 4 2 -0.03
    -4 4 2 0.29
    -4 4 2 0.15
    3 -4 -2 0.49
    -3 4 2 0.53
    -3 4 2 0.25
    -3 4 2 0.17
    2 -4 -2 16.5
    -2 4 2 16.8
    -2 4 2 14.66
    -1 4 2 12.45
    -1 4 2 12.57
    -1 4 2 11.61
    0 4 2 2.45
    0 4 2 1.68
    0 4 2 2.2
    1 4 2 0.33
    1 4 2 0.62
    1 4 2 0.63
    2 4 2 -0.01
    2 4 2 0.33
    2 4 2 -0.17
    2 4 2 0.31
    -3 -4 -2 2.07
    3 4 2 2.33
    3 4 2 1.65
    3 4 2 2.01
    -4 -4 -2 0.46
    -4 -4 -2 0.7
    4 4 2 0.78
    4 4 2 0.27
    4 4 2 0.53
    -5 -4 -2 3.06
    -5 -4 -2 1.87
    5 4 2 2.14
    5 4 2 2.76
    5 4 2 2.39
    -6 -4 -2 10.23
    -6 -4 -2 8.77
    6 4 2 7.8
    6 4 2 7.46
    6 4 2 7.94
    -7 -4 -2 2.48
    -7 -4 -2 2.44
    7 4 2 3.03
    7 4 2 3.42
    7 4 2 2.63
    -8 -4 -2 1.03
    -8 -4 -2 0.66
    8 4 2 -0.44
    8 4 2 0.54
    8 4 2 0.66
    -9 -4 -2 15.81
    -9 -4 -2 13.3
    9 4 2 15.49
    9 4 2 17.75
    9 4 2 16.87
    -10 -4 -2 -0.59
    -10 -4 -2 1.82
    10 4 2 -0.08
    10 4 2 -0.08
    10 4 2 -0.48
    -11 -4 -2 11.82
    -11 -4 -2 16.86
    11 4 2 15.17
    11 4 2 13.19
    11 4 2 13.16
    -12 -4 -2 -0.26
    -12 -4 -2 -0.7
    12 4 2 -0.16
    12 4 2 0.52
    -13 -4 -2 17.12
    -13 -4 -2 16.11
    13 4 2 13.47
    13 4 2 14.79
    -14 -4 -2 4.67
    14 4 2 4.74
    -15 -4 -2 6.5
    15 4 2 7.55
    15 -5 -2 -0.42
    -15 5 2 0.15
    14 -5 -2 0.62
    14 -5 -2 0.53
    -14 5 2 1.73
    -14 5 2 -0.65
    13 -5 -2 0.55
    13 -5 -2 2.79
    -13 5 2 2.26
    -13 5 2 3.23
    12 -5 -2 2.83
    12 -5 -2 1.73
    -12 5 2 2.11
    -12 5 2 3.57
    11 -5 -2 9.01
    11 -5 -2 7.56
    -11 5 2 6.19
    -11 5 2 8.14
    10 -5 -2 9.08
    10 -5 -2 8.67
    -10 5 2 9.56
    -10 5 2 9.56
    9 -5 -2 -0.34
    9 -5 -2 0.99
    -9 5 2 -0.04
    -9 5 2 0.24
    8 -5 -2 39.75
    8 -5 -2 37.13
    -8 5 2 37.05
    -8 5 2 36.3
    7 -5 -2 1.49
    7 -5 -2 0.27
    -7 5 2 1.65
    -7 5 2 0.93
    6 -5 -2 40.03
    6 -5 -2 41.64
    -6 5 2 39.42
    -6 5 2 39.08
    -6 5 2 38.46
    5 -5 -2 12.79
    5 -5 -2 11.9
    -5 5 2 12.3
    -5 5 2 11.58
    -5 5 2 11.67
    4 -5 -2 115.21
    -4 5 2 115.51
    -4 5 2 113.24
    -4 5 2 116.67
    3 -5 -2 117.26
    -3 5 2 113.1
    -3 5 2 117.22
    -3 5 2 112.84
    2 -5 -2 224.01
    -2 5 2 230.36
    -2 5 2 226.98
    -2 5 2 226.05
    -1 5 2 155.19
    -1 5 2 159.95
    -1 5 2 158.52
    -1 5 2 158.93
    0 5 2 1.23
    0 5 2 2.23
    0 5 2 1.75
    0 5 2 1.63
    1 5 2 316
    1 5 2 307.47
    1 5 2 312.07
    1 5 2 310.48
    2 5 2 17.56
    2 5 2 16.94
    2 5 2 15.53
    2 5 2 15.64
    -3 -5 -2 115.05
    3 5 2 112.61
    3 5 2 115.13
    3 5 2 117.07
    -4 -5 -2 0.13
    4 5 2 0.32
    4 5 2 0.17
    4 5 2 0.97
    4 5 2 0
    -5 -5 -2 157.17
    -5 -5 -2 156.32
    5 5 2 156.32
    5 5 2 151.35
    5 5 2 155.54
    -6 -5 -2 52.28
    -6 -5 -2 50.56
    6 5 2 52.2
    6 5 2 49.32
    6 5 2 51.96
    -7 -5 -2 40.69
    -7 -5 -2 40.56
    7 5 2 41.76
    7 5 2 42.5
    7 5 2 38.31
    -8 -5 -2 38.54
    -8 -5 -2 41.82
    8 5 2 40.24
    8 5 2 38
    8 5 2 39.82
    -9 -5 -2 21.74
    -9 -5 -2 22.54
    9 5 2 25.71
    9 5 2 28.19
    9 5 2 23.28
    -10 -5 -2 46.92
    -10 -5 -2 52.74
    10 5 2 48.83
    10 5 2 49.85
    10 5 2 50.43
    -11 -5 -2 1.92
    -11 -5 -2 -0.19
    11 5 2 1.71
    11 5 2 2.71
    11 5 2 1.73
    -12 -5 -2 39.9
    -12 -5 -2 36.59
    12 5 2 41.02
    12 5 2 37.07
    -13 -5 -2 1.25
    -13 -5 -2 0.42
    13 5 2 -0.06
    13 5 2 1.84
    -14 -5 -2 16.61
    14 5 2 17.97
    15 -6 -2 -0.4
    -15 6 2 0.42
    14 -6 -2 42.34
    14 -6 -2 42.05
    -14 6 2 47
    -14 6 2 45.23
    13 -6 -2 2.67
    13 -6 -2 1.99
    -13 6 2 2.41
    -13 6 2 4.5
    12 -6 -2 51.88
    12 -6 -2 45.16
    -12 6 2 51.93
    -12 6 2 45.9
    11 -6 -2 18.81
    11 -6 -2 19.36
    -11 6 2 22.49
    -11 6 2 16.75
    10 -6 -2 20.65
    10 -6 -2 24.45
    -10 6 2 19.97
    -10 6 2 19.44
    9 -6 -2 75.85
    9 -6 -2 75.49
    -9 6 2 76.07
    -9 6 2 73.8
    8 -6 -2 22.79
    8 -6 -2 21.92
    -8 6 2 20.53
    -8 6 2 21.27
    7 -6 -2 89.58
    7 -6 -2 93.93
    -7 6 2 92.94
    -7 6 2 94.68
    6 -6 -2 23.59
    6 -6 -2 22.92
    -6 6 2 24.18
    -6 6 2 25.2
    -6 6 2 24.97
    5 -6 -2 178.24
    5 -6 -2 181.87
    -5 6 2 179
    -5 6 2 176.79
    -5 6 2 178.04
    4 -6 -2 47.89
    4 -6 -2 47.04
    -4 6 2 48.12
    -4 6 2 44.23
    -4 6 2 44.16
    3 -6 -2 303.81
    -3 6 2 302.05
    -3 6 2 302.29
    -3 6 2 305.87
    -2 6 2 64.59
    -2 6 2 65.33
    -2 6 2 64.82
    -2 6 2 62.94
    -1 6 2 17.67
    -1 6 2 18.36
    -1 6 2 17.34
    -1 6 2 17.04
    0 6 2 257.23
    0 6 2 262.13
    0 6 2 253.87
    0 6 2 257.58
    1 6 2 0.42
    1 6 2 -0.1
    1 6 2 0.54
    1 6 2 0.16
    2 6 2 122.99
    2 6 2 123.99
    2 6 2 118.11
    2 6 2 123.04
    3 6 2 2.15
    3 6 2 1.54
    3 6 2 2.02
    3 6 2 1.08
    -4 -6 -2 93.16
    4 6 2 98.35
    4 6 2 99.98
    4 6 2 96.14
    4 6 2 95.2
    -5 -6 -2 9.49
    5 6 2 10.88
    5 6 2 10.59
    5 6 2 10.15
    -6 -6 -2 19.12
    -6 -6 -2 19.59
    6 6 2 20.08
    6 6 2 20.19
    6 6 2 18.9
    -7 -6 -2 22.82
    -7 -6 -2 21.23
    7 6 2 22.09
    7 6 2 23.19
    7 6 2 23.01
    -8 -6 -2 21.38
    -8 -6 -2 19
    8 6 2 17.29
    8 6 2 17.45
    8 6 2 18.9
    -9 -6 -2 1.48
    -9 -6 -2 2.24
    9 6 2 0.67
    9 6 2 0.64
    9 6 2 1.03
    -10 -6 -2 -0.58
    -10 -6 -2 -0.15
    10 6 2 1.03
    10 6 2 1.69
    10 6 2 1.44
    -11 -6 -2 12.05
    -11 -6 -2 8.68
    11 6 2 7.59
    11 6 2 10.95
    11 6 2 11.39
    -12 -6 -2 -0.6
    -12 -6 -2 -2.26
    12 6 2 1.15
    12 6 2 0.15
    12 6 2 -0.43
    -13 -6 -2 0.02
    -13 -6 -2 0.52
    13 6 2 -0.16
    13 6 2 0.8
    -14 -6 -2 0.18
    14 6 2 1.63
    15 -7 -2 11.03
    -15 7 2 18.82
    14 -7 -2 1.06
    14 -7 -2 -0.8
    -14 7 2 0.9
    13 -7 -2 17.94
    13 -7 -2 19.18
    -13 7 2 19.61
    -13 7 2 17.07
    12 -7 -2 4.29
    12 -7 -2 5.41
    -12 7 2 5.33
    -12 7 2 5.81
    11 -7 -2 25.83
    11 -7 -2 25.36
    -11 7 2 26.64
    -11 7 2 26.68
    10 -7 -2 3
    10 -7 -2 1.47
    -10 7 2 1.26
    -10 7 2 3.28
    9 -7 -2 0.21
    9 -7 -2 0.81
    -9 7 2 0.74
    -9 7 2 0.87
    8 -7 -2 9.42
    8 -7 -2 10.21
    -8 7 2 6.74
    -8 7 2 8.81
    7 -7 -2 1.89
    7 -7 -2 2.08
    -7 7 2 1.77
    -7 7 2 1.39
    6 -7 -2 5.2
    6 -7 -2 5.03
    -6 7 2 5.78
    -6 7 2 4.88
    5 -7 -2 0.72
    5 -7 -2 0.66
    -5 7 2 1.42
    -5 7 2 1.54
    -5 7 2 1.43
    4 -7 -2 0.74
    4 -7 -2 0.59
    -4 7 2 0.62
    -4 7 2 0.2
    -4 7 2 0.38
    -3 7 2 0.18
    -3 7 2 0.26
    -3 7 2 0.11
    -2 7 2 12.19
    -2 7 2 12.03
    -2 7 2 11.08
    -2 7 2 10.07
    -1 7 2 7.79
    -1 7 2 7.12
    -1 7 2 6.26
    -1 7 2 7.27
    0 7 2 0.59
    0 7 2 0.4
    0 7 2 0.59
    0 7 2 0.7
    1 7 2 12.48
    1 7 2 12.89
    1 7 2 13.56
    1 7 2 13.53
    2 7 2 0.73
    2 7 2 0.92
    2 7 2 0.44
    2 7 2 0.96
    2 7 2 0.66
    3 7 2 39.94
    3 7 2 34.86
    3 7 2 38.7
    3 7 2 40.52
    3 7 2 36.8
    -4 -7 -2 -0.54
    4 7 2 0.67
    4 7 2 -0.19
    4 7 2 0.25
    4 7 2 0.14
    -5 -7 -2 25.58
    5 7 2 25.12
    5 7 2 25.15
    5 7 2 27.79
    5 7 2 25.41
    -6 -7 -2 4.31
    -6 -7 -2 4.25
    6 7 2 4.06
    6 7 2 2.77
    6 7 2 3.74
    -7 -7 -2 20.61
    -7 -7 -2 22.08
    7 7 2 21.55
    7 7 2 20.55
    7 7 2 21.8
    -8 -7 -2 14.99
    -8 -7 -2 17.09
    8 7 2 14.37
    8 7 2 13.54
    8 7 2 17.07
    -9 -7 -2 9.06
    -9 -7 -2 10.55
    9 7 2 11.68
    9 7 2 12.38
    9 7 2 9.17
    -10 -7 -2 31.35
    -10 -7 -2 26.67
    10 7 2 26.55
    10 7 2 29.68
    10 7 2 25.53
    -11 -7 -2 0.53
    -11 -7 -2 1.81
    11 7 2 -0.02
    11 7 2 0.94
    11 7 2 -0.13
    -12 -7 -2 10.75
    -12 -7 -2 11.74
    12 7 2 11.09
    12 7 2 12.68
    12 7 2 10.87
    -13 -7 -2 -1.01
    13 7 2 0.62
    13 7 2 0.62
    -14 -7 -2 9.46
    14 7 2 10.22
    15 -8 -2 0.4
    -15 8 2 -0.24
    14 -8 -2 10.45
    14 -8 -2 11.42
    -14 8 2 12.75
    13 -8 -2 -0.07
    13 -8 -2 -0.62
    -13 8 2 -0.11
    -13 8 2 -0.39
    12 -8 -2 11.29
    12 -8 -2 15.13
    -12 8 2 14.89
    -12 8 2 16.45
    11 -8 -2 5.37
    11 -8 -2 4.64
    -11 8 2 6.67
    -11 8 2 5.08
    10 -8 -2 13.67
    10 -8 -2 13.04
    -10 8 2 10.21
    -10 8 2 12.77
    9 -8 -2 44.97
    9 -8 -2 50.29
    -9 8 2 47.79
    -9 8 2 42.12
    8 -8 -2 5.01
    8 -8 -2 6.48
    -8 8 2 7.3
    -8 8 2 5.9
    7 -8 -2 46.8
    7 -8 -2 41.83
    -7 8 2 39.21
    -7 8 2 44.78
    6 -8 -2 0.81
    6 -8 -2 0.29
    -6 8 2 0.27
    -6 8 2 0.56
    5 -8 -2 29.81
    5 -8 -2 32.32
    -5 8 2 30.44
    -5 8 2 31.99
    -5 8 2 31.59
    4 -8 -2 0.51
    4 -8 -2 0.16
    -4 8 2 0.41
    -4 8 2 -0.01
    -4 8 2 -0.1
    3 -8 -2 86.97
    -3 8 2 86.35
    -3 8 2 85.2
    -3 8 2 86.71
    -3 8 2 88.42
    -2 8 2 29.29
    -2 8 2 30.58
    -2 8 2 29.4
    -2 8 2 28.19
    -1 8 2 23.72
    -1 8 2 23.26
    -1 8 2 23.21
    -1 8 2 24.42
    0 8 2 176.69
    0 8 2 175.86
    0 8 2 184.51
    0 8 2 183.92
    1 8 2 5.34
    1 8 2 5.96
    1 8 2 5.07
    1 8 2 6.91
    1 8 2 6.21
    2 8 2 127.26
    2 8 2 126.86
    2 8 2 129.87
    2 8 2 126.37
    2 8 2 128.51
    3 8 2 26.3
    3 8 2 27.45
    3 8 2 30.1
    3 8 2 28.6
    3 8 2 29.05
    -4 -8 -2 175.71
    4 8 2 167.83
    4 8 2 175.82
    4 8 2 170.7
    4 8 2 172.29
    -5 -8 -2 7.47
    5 8 2 5.92
    5 8 2 5.45
    5 8 2 6.89
    5 8 2 6.43
    -6 -8 -2 127.07
    -6 -8 -2 114
    6 8 2 121.3
    6 8 2 113.96
    6 8 2 122.12
    -7 -8 -2 66.47
    -7 -8 -2 63.69
    7 8 2 63.15
    7 8 2 64.14
    7 8 2 66.95
    -8 -8 -2 30.88
    -8 -8 -2 30.06
    8 8 2 31.49
    8 8 2 30.23
    8 8 2 27.03
    -9 -8 -2 50.07
    -9 -8 -2 45.62
    9 8 2 48.44
    9 8 2 47.23
    9 8 2 53.34
    -10 -8 -2 10.36
    -10 -8 -2 10.46
    10 8 2 8.5
    10 8 2 9.62
    10 8 2 7.09
    -11 -8 -2 17.21
    -11 -8 -2 18.94
    11 8 2 19.67
    11 8 2 20.27
    11 8 2 22.7
    -12 -8 -2 2.96
    -12 -8 -2 0.65
    12 8 2 1.48
    12 8 2 1.24
    12 8 2 0.24
    -13 -8 -2 28
    13 8 2 26.41
    14 -9 -2 0.27
    -14 9 2 -0.14
    13 -9 -2 35.99
    13 -9 -2 31.58
    -13 9 2 39.7
    -13 9 2 34.91
    12 -9 -2 12.16
    12 -9 -2 15.94
    -12 9 2 13.09
    -12 9 2 11.85
    11 -9 -2 35.29
    11 -9 -2 35.3
    -11 9 2 42.71
    -11 9 2 34.57
    10 -9 -2 33.25
    10 -9 -2 29.59
    -10 9 2 31.27
    -10 9 2 38.88
    9 -9 -2 12.91
    9 -9 -2 14.66
    -9 9 2 12.18
    -9 9 2 12.52
    8 -9 -2 58.92
    8 -9 -2 58.9
    -8 9 2 57.35
    -8 9 2 63.32
    7 -9 -2 21.56
    7 -9 -2 21.05
    -7 9 2 23.3
    -7 9 2 20.37
    6 -9 -2 69.7
    6 -9 -2 72.22
    -6 9 2 72.53
    -6 9 2 67.57
    5 -9 -2 2.21
    5 -9 -2 3.19
    -5 9 2 2.94
    -5 9 2 2.66
    4 -9 -2 44.61
    -4 9 2 43.78
    -4 9 2 44.2
    -4 9 2 46.28
    3 -9 -2 15.6
    -3 9 2 14.55
    -3 9 2 15.57
    -3 9 2 15.66
    -3 9 2 13.66
    -2 9 2 44.24
    -2 9 2 44.45
    -2 9 2 44.82
    -2 9 2 44.27
    -2 9 2 44.84
    -1 9 2 8.85
    -1 9 2 7.83
    -1 9 2 8.33
    -1 9 2 8.12
    -1 9 2 10.22
    0 9 2 10.54
    0 9 2 11.12
    0 9 2 11.25
    0 9 2 11.82
    0 9 2 10.43
    1 9 2 32.21
    1 9 2 34.2
    1 9 2 31.36
    1 9 2 34.71
    1 9 2 35.21
    2 9 2 0.34
    2 9 2 0.32
    2 9 2 0.21
    2 9 2 0.42
    2 9 2 0.37
    3 9 2 33.59
    3 9 2 34.56
    3 9 2 36.7
    3 9 2 33.64
    3 9 2 35.55
    -4 -9 -2 -1
    4 9 2 0.2
    4 9 2 0.14
    4 9 2 -0.27
    4 9 2 -0.21
    -5 -9 -2 11.6
    5 9 2 12.56
    5 9 2 12.64
    5 9 2 11.99
    5 9 2 11.98
    -6 -9 -2 9.11
    6 9 2 11.08
    6 9 2 10.05
    6 9 2 10.12
    -7 -9 -2 0.01
    -7 -9 -2 1.17
    7 9 2 1.48
    7 9 2 0.93
    7 9 2 1.39
    -8 -9 -2 6.86
    -8 -9 -2 5.16
    8 9 2 5.87
    8 9 2 2.97
    8 9 2 4.3
    -9 -9 -2 1.35
    -9 -9 -2 2.9
    9 9 2 0.36
    9 9 2 0.07
    9 9 2 0.07
    -10 -9 -2 -0.94
    -10 -9 -2 1.33
    10 9 2 0.19
    10 9 2 0.82
    10 9 2 0.07
    -11 -9 -2 -0.41
    -11 -9 -2 0.14
    11 9 2 0.94
    11 9 2 -0.45
    11 9 2 0.1
    -12 -9 -2 0.38
    -12 -9 -2 0.46
    12 9 2 1.15
    12 9 2 -0.95
    12 9 2 -0.24
    -13 -9 -2 0.31
    13 9 2 1.34
    -14 10 2 4.81
    -13 10 2 -1.06
    -12 10 2 3.44
    -12 10 2 1.92
    11 -10 -2 2.42
    -11 10 2 1.5
    -11 10 2 1.01
    10 -10 -2 0.88
    10 -10 -2 0.25
    -10 10 2 -0.18
    -10 10 2 0.48
    9 -10 -2 5.99
    9 -10 -2 6.72
    -9 10 2 5.66
    -9 10 2 6.68
    8 -10 -2 1.91
    8 -10 -2 4.02
    -8 10 2 0.67
    -8 10 2 2.42
    7 -10 -2 0.74
    7 -10 -2 1.18
    -7 10 2 0.25
    -7 10 2 0.12
    6 -10 -2 0.3
    6 -10 -2 0.6
    -6 10 2 1.04
    -6 10 2 0.83
    5 -10 -2 0.69
    5 -10 -2 0.44
    -5 10 2 0.62
    -5 10 2 0.58
    4 -10 -2 0.44
    -4 10 2 -0.06
    -4 10 2 -0.36
    -4 10 2 0.65
    -4 10 2 0.09
    3 -10 -2 6.09
    -3 10 2 5.54
    -3 10 2 6.22
    -3 10 2 5.24
    -3 10 2 6.6
    -2 10 2 0.02
    -2 10 2 0.09
    -2 10 2 0.02
    -2 10 2 0.09
    -2 10 2 -0.21
    -1 10 2 7.39
    -1 10 2 7.82
    -1 10 2 7.3
    -1 10 2 6.62
    -1 10 2 7.2
    0 10 2 32.13
    0 10 2 34.65
    0 10 2 34.79
    0 10 2 31.96
    0 10 2 31.77
    1 10 2 0.78
    1 10 2 0.94
    1 10 2 0.06
    1 10 2 0.79
    1 10 2 0.31
    2 10 2 60.77
    2 10 2 57.22
    2 10 2 67.07
    2 10 2 63.42
    2 10 2 65.62
    3 10 2 -0.14
    3 10 2 0
    3 10 2 -0.29
    3 10 2 0.21
    3 10 2 0.18
    -4 -10 -2 28.42
    4 10 2 29.86
    4 10 2 28.08
    4 10 2 35.24
    4 10 2 33.27
    -5 -10 -2 6.12
    5 10 2 7.51
    5 10 2 8
    5 10 2 6.43
    5 10 2 6.16
    -6 -10 -2 36.01
    6 10 2 42.12
    6 10 2 42.55
    6 10 2 40.56
    6 10 2 41.3
    -7 -10 -2 8.65
    -7 -10 -2 8.55
    7 10 2 8.38
    7 10 2 9.02
    7 10 2 8.58
    -8 -10 -2 34.52
    -8 -10 -2 31.13
    8 10 2 33.7
    8 10 2 34.29
    8 10 2 34.03
    -9 -10 -2 39.98
    -9 -10 -2 43.89
    9 10 2 45.58
    9 10 2 41.33
    9 10 2 40.8
    -10 -10 -2 8.2
    -10 -10 -2 7.25
    10 10 2 7.92
    10 10 2 7.97
    10 10 2 9.73
    -11 -10 -2 18.35
    -11 -10 -2 23.78
    11 10 2 26.67
    11 10 2 23.99
    11 10 2 28.15
    -12 -10 -2 0.06
    12 10 2 -0.08
    12 10 2 1.17
    -13 11 2 16.34
    -12 11 2 3.22
    -12 11 2 4.29
    -11 11 2 28.85
    -11 11 2 36.09
    -10 11 2 11.48
    -10 11 2 11.45
    -9 11 2 47.98
    -9 11 2 45.87
    -8 11 2 50.51
    -8 11 2 47.73
    -7 11 2 15.25
    -7 11 2 16.76
    -6 11 2 39.18
    -6 11 2 38.66
    -5 11 2 0.84
    -5 11 2 0.69
    -4 11 2 70.99
    -4 11 2 71.82
    3 -11 -2 2.39
    -3 11 2 4.39
    -3 11 2 2.33
    -3 11 2 2.59
    -2 11 2 108.27
    -2 11 2 111.47
    -2 11 2 112.62
    -2 11 2 104.01
    -1 11 2 52.2
    -1 11 2 46.43
    -1 11 2 51.74
    -1 11 2 49.52
    0 11 2 24.41
    0 11 2 26.44
    0 11 2 26.41
    0 11 2 28.52
    1 11 2 65.06
    1 11 2 63.15
    1 11 2 59.57
    1 11 2 66.93
    1 11 2 58.92
    2 11 2 17.69
    2 11 2 19.5
    2 11 2 19.04
    2 11 2 19.85
    2 11 2 17.57
    3 11 2 28.9
    3 11 2 30.98
    3 11 2 33.11
    3 11 2 30.96
    3 11 2 34.32
    4 11 2 2.09
    4 11 2 2.83
    4 11 2 1.22
    4 11 2 2.78
    -5 -11 -2 67.36
    5 11 2 71.9
    5 11 2 64.63
    5 11 2 65.42
    5 11 2 71.58
    -6 -11 -2 8.53
    6 11 2 11.02
    6 11 2 10.6
    6 11 2 9.28
    6 11 2 10.06
    -7 -11 -2 21.53
    -7 -11 -2 25.17
    7 11 2 23.28
    7 11 2 23.79
    7 11 2 24.43
    -8 -11 -2 22.2
    -8 -11 -2 21.46
    8 11 2 18.38
    8 11 2 16.7
    8 11 2 18.36
    -9 -11 -2 14.09
    -9 -11 -2 13.01
    9 11 2 12.82
    9 11 2 13.01
    9 11 2 13.29
    -10 -11 -2 20.89
    -10 -11 -2 22.96
    10 11 2 15.49
    10 11 2 24.89
    10 11 2 14.44
    -11 -11 -2 1.78
    -11 -11 -2 1.1
    11 11 2 0.98
    11 11 2 2.22
    11 11 2 1.17
    -12 -11 -2 20.86
    12 11 2 18.17
    -13 12 2 0.24
    -12 12 2 27.64
    -11 12 2 2.37
    -11 12 2 4.86
    -10 12 2 27.41
    -10 12 2 28.6
    -9 12 2 18.5
    -9 12 2 20.73
    -8 12 2 4.82
    -8 12 2 5.55
    -7 12 2 49.13
    -7 12 2 55.1
    -6 12 2 11.7
    -6 12 2 11.95
    -5 12 2 17.53
    -5 12 2 16.83
    -4 12 2 0.56
    -4 12 2 0.6
    -3 12 2 23.19
    -3 12 2 25.25
    -3 12 2 24.38
    -2 12 2 4.75
    -2 12 2 4.42
    -2 12 2 4
    -1 12 2 15.38
    -1 12 2 17.64
    -1 12 2 15.22
    0 12 2 3.39
    0 12 2 2.71
    0 12 2 4.69
    1 12 2 0.45
    1 12 2 0.48
    1 12 2 -0.36
    2 12 2 0.57
    2 12 2 0.02
    2 12 2 0.04
    3 12 2 2.05
    3 12 2 1.69
    3 12 2 1.3
    4 12 2 5.03
    4 12 2 4.38
    4 12 2 5.71
    -5 -12 -2 1.78
    5 12 2 0.24
    5 12 2 -0.22
    5 12 2 0.45
    5 12 2 0.58
    -6 -12 -2 4.16
    6 12 2 1.67
    6 12 2 2.37
    6 12 2 1.61
    6 12 2 1.99
    -7 -12 -2 2.41
    -7 -12 -2 1.22
    7 12 2 0.83
    7 12 2 0.7
    7 12 2 1.29
    -8 -12 -2 4.22
    -8 -12 -2 4.07
    8 12 2 2.04
    8 12 2 3.24
    8 12 2 3.31
    -9 -12 -2 0.76
    -9 -12 -2 0.11
    9 12 2 -0.12
    9 12 2 -0.01
    9 12 2 1.33
    -10 -12 -2 0.3
    -10 -12 -2 2.95
    10 12 2 0.48
    10 12 2 1.95
    -11 -12 -2 3.6
    11 12 2 3.98
    -12 13 2 -0.08
    -11 13 2 -0.37
    -10 13 2 -1.08
    -10 13 2 1.07
    -9 13 2 2.01
    -9 13 2 5.54
    -8 13 2 0.43
    -8 13 2 2.46
    -7 13 2 5.16
    -7 13 2 5.86
    -6 13 2 13.55
    -6 13 2 9.55
    -5 13 2 0.34
    -5 13 2 0.24
    -4 13 2 17.53
    -4 13 2 17.32
    -3 13 2 2.12
    -3 13 2 1.74
    -2 13 2 13.29
    -2 13 2 12.69
    -2 13 2 12.32
    -1 13 2 3.73
    -1 13 2 4.18
    -1 13 2 4.31
    0 13 2 21.23
    0 13 2 22.65
    0 13 2 18.71
    1 13 2 7.13
    1 13 2 11.77
    1 13 2 11.5
    2 13 2 15.76
    2 13 2 12.1
    2 13 2 12.24
    3 13 2 31.59
    3 13 2 33.1
    3 13 2 31.49
    4 13 2 0.17
    4 13 2 0.29
    -5 -13 -2 20.28
    5 13 2 14.71
    5 13 2 20.83
    -6 -13 -2 6.94
    6 13 2 4.6
    6 13 2 7.16
    -7 -13 -2 36.68
    7 13 2 37.42
    -8 -13 -2 9.95
    -8 -13 -2 8.21
    8 13 2 5.13
    -9 -13 -2 14.42
    -9 -13 -2 11.13
    9 13 2 14.28
    -10 -13 -2 18.06
    -11 14 2 3.75
    -10 14 2 32.68
    -10 14 2 27.13
    -9 14 2 16.66
    -9 14 2 14.12
    -8 14 2 12.98
    -8 14 2 21.31
    -7 14 2 54.83
    -7 14 2 58.65
    -6 14 2 5.75
    -6 14 2 9.25
    -5 14 2 59.54
    -5 14 2 65.05
    -4 14 2 0.53
    -4 14 2 1.73
    -3 14 2 71.74
    -3 14 2 72.73
    -2 14 2 12.72
    -2 14 2 13.03
    -1 14 2 71.74
    -1 14 2 72.04
    -1 14 2 75.56
    0 14 2 19.77
    0 14 2 22.14
    0 14 2 20.74
    1 14 2 14.17
    1 14 2 10.7
    1 14 2 7.87
    2 14 2 44.95
    2 14 2 39.8
    2 14 2 43.96
    3 14 2 20.38
    3 14 2 23
    3 14 2 19.52
    4 14 2 21.72
    4 14 2 24.35
    -5 -14 -2 2.02
    5 14 2 1.07
    5 14 2 -0.5
    -6 -14 -2 23.5
    6 14 2 23.11
    6 14 2 24.7
    -7 -14 -2 6.94
    7 14 2 6.44
    -8 -14 -2 8.5
    -8 -14 -2 11.24
    8 14 2 7.79
    -9 -14 -2 1.54
    -10 -14 -2 -0.04
    -10 15 2 1.41
    -9 15 2 8.1
    -9 15 2 4.51
    -8 15 2 9.02
    -8 15 2 6.94
    -7 15 2 4.36
    -7 15 2 8.19
    -6 15 2 7.44
    -6 15 2 7.96
    -5 15 2 0.31
    -5 15 2 -0.4
    -4 15 2 1.75
    -4 15 2 2
    -3 15 2 0.03
    -3 15 2 -0.83
    -2 15 2 9.79
    -2 15 2 7.99
    -1 15 2 -0.11
    -1 15 2 -0.48
    -1 15 2 0.22
    0 15 2 1.1
    0 15 2 0.83
    0 15 2 2.14
    1 15 2 1.77
    1 15 2 0.18
    1 15 2 1.07
    2 15 2 -0.44
    2 15 2 0.79
    2 15 2 -0.05
    3 15 2 0.16
    3 15 2 0.18
    3 15 2 -0.24
    4 15 2 1.54
    4 15 2 0.76
    -5 -15 -2 0
    5 15 2 0.01
    5 15 2 0.94
    -6 -15 -2 0.68
    6 15 2 -0.14
    6 15 2 0.52
    -7 -15 -2 1.28
    -8 -15 -2 1.09
    -9 -15 -2 3.47
    -9 16 2 4.34
    -8 16 2 4.99
    -7 16 2 13.5
    -7 16 2 5.39
    -6 16 2 1.78
    -6 16 2 2.43
    -5 16 2 26.13
    -5 16 2 27.49
    -4 16 2 -0.25
    -4 16 2 -0.26
    -3 16 2 34.9
    -3 16 2 35.14
    -2 16 2 0.03
    -2 16 2 0.03
    -1 16 2 23.96
    -1 16 2 24.02
    0 16 2 14.59
    0 16 2 13.43
    0 16 2 13.66
    1 16 2 39.22
    1 16 2 39.06
    1 16 2 39.18
    2 16 2 22.39
    2 16 2 25.33
    2 16 2 28.05
    3 16 2 6.38
    3 16 2 3.78
    3 16 2 5.47
    4 16 2 37.74
    4 16 2 33.96
    -5 -16 -2 1.12
    5 16 2 0.48
    5 16 2 1.86
    -6 -16 -2 28.47
    6 16 2 24.42
    -8 17 2 5.34
    -7 17 2 5.66
    -6 17 2 23.35
    -6 17 2 24.47
    -5 17 2 0.31
    -5 17 2 1.92
    -4 17 2 31.12
    -4 17 2 26.02
    -3 17 2 -0.27
    -3 17 2 0.04
    -2 17 2 25.34
    -2 17 2 27.17
    -1 17 2 5.91
    -1 17 2 3.28
    0 17 2 23.33
    0 17 2 24.83
    1 17 2 13.46
    1 17 2 11.81
    1 17 2 10.8
    2 17 2 17.04
    2 17 2 15.55
    2 17 2 19.89
    3 17 2 19.07
    3 17 2 17.44
    3 17 2 18.5
    -4 -17 -2 0.54
    4 17 2 1.01
    4 17 2 -0.99
    -5 -17 -2 14.75
    5 17 2 14.1
    6 17 2 -0.65
    -6 18 2 0.86
    -5 18 2 0.36
    -4 18 2 1.83
    -4 18 2 1.05
    -3 18 2 -0.35
    -3 18 2 0.46
    -2 18 2 -1
    -2 18 2 0.24
    -1 18 2 0.04
    -1 18 2 0.29
    0 18 2 -0.52
    0 18 2 0.48
    1 18 2 -0.34
    1 18 2 1.3
    2 18 2 0.74
    2 18 2 0.35
    2 18 2 0.1
    3 18 2 0.91
    3 18 2 3.38
    4 18 2 0.27
    -4 19 2 22.23
    -3 19 2 0.74
    -2 19 2 20.15
    -1 19 2 1.03
    0 19 2 19.46
    1 19 2 4.27
    3 18 -3 1.15
    -4 18 -3 3.25
    -5 18 -3 13.65
    5 17 -3 10.32
    4 17 -3 3.26
    3 17 -3 17.07
    2 17 -3 3.51
    -1 17 -3 2.75
    -2 17 -3 1.56
    -3 17 -3 4.58
    -4 17 -3 4.64
    -4 17 -3 6.38
    -5 17 -3 0.21
    -5 17 -3 0.65
    -6 17 -3 2.1
    -6 17 -3 1.42
    -7 17 -3 -0.23
    6 16 -3 2.33
    5 16 -3 0.08
    4 16 -3 4.28
    3 16 -3 1.59
    2 16 -3 19.24
    2 16 -3 17.79
    1 16 -3 0.12
    0 16 -3 28.88
    0 16 -3 28.31
    -1 16 -3 8.35
    -1 16 -3 8.45
    -2 16 -3 15.86
    -2 16 -3 16.07
    -3 16 -3 16.26
    -3 16 -3 18.96
    -4 16 -3 4.17
    -4 16 -3 4.61
    -5 16 -3 13.81
    -5 16 -3 13.53
    -6 16 -3 0.81
    -6 16 -3 -0.43
    -7 16 -3 38.68
    -7 16 -3 36.03
    -8 16 -3 1.12
    -8 16 -3 0.54
    9 15 -3 1.61
    8 15 -3 18.43
    7 15 -3 23.86
    7 15 -3 24.12
    6 15 -3 14.58
    6 15 -3 16.58
    6 15 -3 14.67
    5 15 -3 25.22
    5 15 -3 28.34
    5 15 -3 24
    5 15 -3 29.23
    4 15 -3 4.42
    4 15 -3 4.69
    4 15 -3 5.18
    3 15 -3 57.19
    3 15 -3 56.64
    3 15 -3 56.55
    3 15 -3 56.31
    2 15 -3 1.95
    2 15 -3 2.48
    2 15 -3 2.23
    2 15 -3 1.3
    1 15 -3 68.4
    1 15 -3 69.98
    1 15 -3 69.39
    0 15 -3 9.54
    0 15 -3 9.07
    -1 15 -3 48.67
    -1 15 -3 51.5
    -2 15 -3 22.92
    -2 15 -3 23.18
    -3 15 -3 18.52
    -3 15 -3 20.83
    -4 15 -3 33.51
    -4 15 -3 38.99
    -5 15 -3 1.32
    -5 15 -3 2.47
    -6 15 -3 20.97
    -6 15 -3 28.67
    -7 15 -3 0.47
    -7 15 -3 0.18
    -8 15 -3 25.7
    -8 15 -3 25.65
    -9 15 -3 0.27
    -9 15 -3 1.03
    -10 15 -3 2.67
    10 14 -3 1.41
    10 14 -3 1.13
    9 14 -3 15.77
    9 14 -3 15.34
    8 14 -3 4.58
    8 14 -3 4.08
    8 14 -3 6.58
    7 14 -3 8.18
    7 14 -3 7.16
    7 14 -3 7.62
    6 14 -3 5.03
    6 14 -3 3.48
    6 14 -3 4.79
    6 14 -3 2.18
    -6 -14 3 4.94
    5 14 -3 4.59
    5 14 -3 5.86
    5 14 -3 5.37
    5 14 -3 4.1
    -5 -14 3 6.48
    4 14 -3 0.17
    4 14 -3 1.15
    4 14 -3 1.02
    4 14 -3 1.62
    4 14 -3 0.25
    3 14 -3 -0.17
    3 14 -3 -0.12
    3 14 -3 0.55
    3 14 -3 -0.17
    3 14 -3 -0.52
    2 14 -3 5.14
    2 14 -3 4.35
    2 14 -3 5.23
    2 14 -3 4.01
    2 14 -3 4.98
    1 14 -3 2.45
    1 14 -3 3.42
    1 14 -3 1.94
    1 14 -3 2.11
    1 14 -3 3.53
    0 14 -3 1.39
    0 14 -3 0.8
    0 14 -3 -0.09
    0 14 -3 0.71
    0 14 -3 0.04
    -1 14 -3 0.04
    -1 14 -3 0.05
    -1 14 -3 0.67
    -1 14 -3 -0.01
    -2 14 -3 0.96
    -2 14 -3 1.7
    -2 14 -3 1.87
    -2 14 -3 2.33
    -3 14 -3 0.29
    -3 14 -3 0.43
    -3 14 -3 0.49
    -4 14 -3 0.56
    -4 14 -3 0.09
    -4 14 -3 -0.21
    4 -14 3 -0.24
    -5 14 -3 0.54
    -5 14 -3 0.75
    -5 14 -3 1.11
    -6 14 -3 0.51
    -6 14 -3 0.64
    6 -14 3 1.73
    -7 14 -3 0.99
    -7 14 -3 3.58
    -8 14 -3 -0.5
    -8 14 -3 1.37
    -9 14 -3 6.19
    -9 14 -3 6.82
    -10 14 -3 1.29
    11 13 -3 0.13
    10 13 -3 2.11
    10 13 -3 3.27
    9 13 -3 -0.07
    9 13 -3 -0.32
    9 13 -3 -0.81
    -9 -13 3 -0.61
    8 13 -3 6.02
    8 13 -3 7.55
    8 13 -3 7.87
    -8 -13 3 6.11
    -8 -13 3 5.16
    7 13 -3 6.07
    7 13 -3 2.92
    7 13 -3 3.89
    -7 -13 3 6.1
    -7 -13 3 4.92
    6 13 -3 4.89
    6 13 -3 4.67
    6 13 -3 3.17
    6 13 -3 5.81
    -6 -13 3 3.46
    5 13 -3 20.74
    5 13 -3 21.97
    5 13 -3 22.38
    5 13 -3 20.55
    -5 -13 3 20.12
    4 13 -3 6.93
    4 13 -3 6.77
    4 13 -3 6.02
    4 13 -3 5.25
    4 13 -3 7.33
    3 13 -3 18.29
    3 13 -3 17.12
    3 13 -3 15.98
    3 13 -3 17.31
    3 13 -3 18.67
    2 13 -3 0.92
    2 13 -3 1.04
    2 13 -3 1.1
    2 13 -3 0.04
    2 13 -3 1.2
    1 13 -3 22.71
    1 13 -3 27.01
    1 13 -3 24.57
    1 13 -3 26.21
    1 13 -3 23.51
    0 13 -3 3.64
    0 13 -3 3.86
    0 13 -3 3.8
    0 13 -3 2.54
    0 13 -3 4.91
    -1 13 -3 88.73
    -1 13 -3 89.02
    -1 13 -3 91.23
    -1 13 -3 91.32
    -1 13 -3 88.98
    -2 13 -3 15.81
    -2 13 -3 12.51
    -2 13 -3 11.87
    -2 13 -3 16.06
    -3 13 -3 48.5
    -3 13 -3 44.95
    -3 13 -3 43.1
    -4 13 -3 48.53
    -4 13 -3 48.56
    -4 13 -3 49.94
    4 -13 3 46.89
    -5 13 -3 15.33
    -5 13 -3 17.32
    -5 13 -3 16.19
    5 -13 3 16.22
    -6 13 -3 45.17
    -6 13 -3 46.43
    6 -13 3 44.88
    6 -13 3 48.66
    -7 13 -3 1.31
    -7 13 -3 1.28
    7 -13 3 1.16
    7 -13 3 0.75
    -8 13 -3 58.27
    -8 13 -3 57.47
    8 -13 3 56.27
    8 -13 3 57.63
    -9 13 -3 4.39
    -9 13 -3 3.67
    9 -13 3 3.21
    9 -13 3 3.07
    -10 13 -3 37.6
    -10 13 -3 39.4
    10 -13 3 39.98
    -11 13 -3 8.59
    11 -13 3 7.61
    12 12 -3 1.32
    11 12 -3 21.55
    11 12 -3 25.85
    -11 -12 3 16.99
    10 12 -3 4.28
    10 12 -3 1.5
    10 12 -3 2.29
    -10 -12 3 3.24
    -10 -12 3 4.57
    9 12 -3 28.09
    9 12 -3 35.68
    9 12 -3 29.91
    -9 -12 3 26.53
    -9 -12 3 28.2
    8 12 -3 6.32
    8 12 -3 6.62
    8 12 -3 5.89
    -8 -12 3 5.31
    -8 -12 3 6.78
    7 12 -3 35.03
    7 12 -3 36.99
    7 12 -3 38.01
    -7 -12 3 39.56
    -7 -12 3 36.23
    6 12 -3 14.46
    6 12 -3 14.79
    6 12 -3 13.74
    6 12 -3 13.67
    -6 -12 3 12.34
    5 12 -3 6.17
    5 12 -3 8.38
    5 12 -3 8.38
    5 12 -3 8.18
    -5 -12 3 7.91
    4 12 -3 52.87
    4 12 -3 50.61
    4 12 -3 50.52
    4 12 -3 50.78
    4 12 -3 50
    3 12 -3 13.74
    3 12 -3 14.86
    3 12 -3 12.52
    3 12 -3 11.71
    3 12 -3 15.06
    2 12 -3 45.6
    2 12 -3 47.53
    2 12 -3 44.82
    2 12 -3 45.74
    2 12 -3 43.18
    1 12 -3 0.44
    1 12 -3 0.42
    1 12 -3 -0.07
    1 12 -3 0.63
    1 12 -3 0.52
    0 12 -3 50.87
    0 12 -3 47.92
    0 12 -3 52.75
    0 12 -3 53.57
    0 12 -3 51.77
    -1 12 -3 3.14
    -1 12 -3 3.78
    -1 12 -3 3.17
    -1 12 -3 2.33
    -1 12 -3 2.1
    -2 12 -3 36.82
    -2 12 -3 38.16
    -2 12 -3 32.01
    -2 12 -3 33.93
    -3 12 -3 42.04
    -3 12 -3 41.19
    -3 12 -3 35.11
    -4 12 -3 7.26
    -4 12 -3 6.25
    -4 12 -3 6.45
    4 -12 3 5.87
    -5 12 -3 20.84
    -5 12 -3 20.54
    -5 12 -3 22.13
    5 -12 3 18.97
    -6 12 -3 1.16
    -6 12 -3 2.81
    6 -12 3 1.92
    6 -12 3 1.89
    -7 12 -3 20.03
    -7 12 -3 21.48
    7 -12 3 18.19
    7 -12 3 21.52
    -8 12 -3 1.47
    -8 12 -3 2.42
    8 -12 3 3.86
    8 -12 3 1.94
    -9 12 -3 10.77
    -9 12 -3 11.88
    9 -12 3 10.19
    9 -12 3 9.13
    -10 12 -3 3.61
    -10 12 -3 3.74
    10 -12 3 4.32
    10 -12 3 3.37
    -11 12 -3 1.4
    -11 12 -3 3.49
    11 -12 3 0.67
    11 -12 3 1.28
    -12 12 -3 1.24
    12 -12 3 0.61
    13 11 -3 0.31
    -13 -11 3 0.33
    12 11 -3 11.01
    -12 -11 3 11.19
    11 11 -3 2.07
    11 11 -3 0.73
    11 11 -3 -0.15
    -11 -11 3 -0.2
    -11 -11 3 -0.2
    10 11 -3 10.84
    10 11 -3 10.8
    10 11 -3 10.33
    -10 -11 3 14.18
    -10 -11 3 10.57
    9 11 -3 5.03
    9 11 -3 5.03
    9 11 -3 4.06
    -9 -11 3 4.22
    -9 -11 3 5.21
    8 11 -3 11.61
    8 11 -3 12.73
    8 11 -3 8.84
    -8 -11 3 10.82
    -8 -11 3 9.99
    7 11 -3 0.52
    7 11 -3 1.68
    7 11 -3 1.22
    -7 -11 3 1.04
    -7 -11 3 1.18
    6 11 -3 0.83
    6 11 -3 0.53
    6 11 -3 0.05
    6 11 -3 0.71
    -6 -11 3 0.34
    5 11 -3 2.4
    5 11 -3 1.63
    5 11 -3 3.17
    5 11 -3 2.43
    -5 -11 3 2.68
    4 11 -3 12.98
    4 11 -3 12.16
    4 11 -3 10.93
    4 11 -3 14.67
    3 11 -3 1.07
    3 11 -3 0.56
    3 11 -3 0.84
    3 11 -3 1.44
    3 11 -3 -0.05
    2 11 -3 0.38
    2 11 -3 0.19
    2 11 -3 0.75
    2 11 -3 0.11
    2 11 -3 0.03
    1 11 -3 0.18
    1 11 -3 0.27
    1 11 -3 0.44
    1 11 -3 -0.12
    1 11 -3 0.71
    0 11 -3 3.38
    0 11 -3 2.87
    0 11 -3 3.52
    0 11 -3 2.91
    0 11 -3 2.87
    -1 11 -3 2.71
    -1 11 -3 2.8
    -1 11 -3 2.37
    -1 11 -3 2.93
    -1 11 -3 2.92
    -2 11 -3 6.36
    -2 11 -3 6.55
    -2 11 -3 8.36
    -2 11 -3 5.5
    -2 11 -3 7.16
    -3 11 -3 9.44
    -3 11 -3 10
    -3 11 -3 8.58
    -4 11 -3 6.51
    -4 11 -3 6.53
    -4 11 -3 6.05
    4 -11 3 7.31
    -5 11 -3 10.02
    -5 11 -3 8.09
    -5 11 -3 9.78
    5 -11 3 9.29
    -6 11 -3 5.95
    -6 11 -3 6.45
    6 -11 3 5.6
    6 -11 3 4.66
    -7 11 -3 0.63
    -7 11 -3 1.5
    7 -11 3 1.41
    7 -11 3 0.97
    -8 11 -3 8.01
    -8 11 -3 7.53
    8 -11 3 6.99
    8 -11 3 6.86
    -9 11 -3 0.11
    -9 11 -3 0.69
    9 -11 3 -0.3
    9 -11 3 0.41
    -10 11 -3 27.44
    -10 11 -3 26.75
    10 -11 3 26.84
    10 -11 3 21.4
    -11 11 -3 0.38
    -11 11 -3 -0.48
    11 -11 3 0.81
    11 -11 3 1.37
    -12 11 -3 12.16
    12 -11 3 11.96
    12 -11 3 10.77
    13 10 -3 2.57
    -13 -10 3 4.4
    -13 -10 3 2.13
    12 10 -3 0.72
    12 10 -3 0.55
    12 10 -3 0.11
    -12 -10 3 -0.13
    -12 -10 3 2.13
    11 10 -3 8.8
    11 10 -3 12.67
    11 10 -3 13.77
    -11 -10 3 8.93
    -11 -10 3 7.73
    10 10 -3 0.36
    10 10 -3 0.31
    10 10 -3 0.37
    -10 -10 3 0.52
    -10 -10 3 -0.96
    9 10 -3 14.73
    9 10 -3 16.52
    9 10 -3 18.89
    -9 -10 3 20.73
    -9 -10 3 17.03
    8 10 -3 0.43
    8 10 -3 0.36
    8 10 -3 0.08
    -8 -10 3 -0.67
    -8 -10 3 0.82
    7 10 -3 32.09
    7 10 -3 32.15
    7 10 -3 35.47
    -7 -10 3 31.47
    -7 -10 3 35.28
    6 10 -3 10.32
    6 10 -3 8.77
    6 10 -3 11.87
    6 10 -3 9.19
    -6 -10 3 10.24
    5 10 -3 45.6
    5 10 -3 44.41
    5 10 -3 45.92
    5 10 -3 46.67
    -5 -10 3 44.47
    4 10 -3 61.28
    4 10 -3 58.8
    4 10 -3 57.1
    4 10 -3 56.25
    3 10 -3 3.66
    3 10 -3 3.25
    3 10 -3 5.18
    3 10 -3 3.82
    3 10 -3 3.78
    2 10 -3 150.39
    2 10 -3 162.93
    2 10 -3 157.55
    2 10 -3 163.02
    2 10 -3 164.54
    1 10 -3 1.95
    1 10 -3 1.73
    1 10 -3 3.28
    1 10 -3 2.56
    1 10 -3 1.91
    0 10 -3 59.79
    0 10 -3 58.74
    0 10 -3 58.5
    0 10 -3 59.77
    0 10 -3 63.43
    -1 10 -3 13.67
    -1 10 -3 14.54
    -1 10 -3 13.45
    -1 10 -3 14.44
    -1 10 -3 13.51
    -2 10 -3 72.66
    -2 10 -3 72.45
    -2 10 -3 70.15
    -2 10 -3 73.86
    -2 10 -3 73.71
    -3 10 -3 73.94
    -3 10 -3 69.42
    -3 10 -3 71.69
    -4 10 -3 21.39
    -4 10 -3 21.12
    -4 10 -3 22.63
    4 -10 3 20.87
    -5 10 -3 152.19
    -5 10 -3 159.53
    -5 10 -3 149.93
    5 -10 3 150.34
    -6 10 -3 20.94
    -6 10 -3 24.07
    6 -10 3 22.61
    6 -10 3 23.8
    -7 10 -3 95.15
    -7 10 -3 93.97
    7 -10 3 98.56
    7 -10 3 89.35
    -8 10 -3 -0.08
    -8 10 -3 0.31
    8 -10 3 -0.01
    8 -10 3 -0.1
    -9 10 -3 47.31
    -9 10 -3 53.45
    9 -10 3 50.96
    9 -10 3 46.08
    -10 10 -3 -0.33
    -10 10 -3 0.26
    10 -10 3 -0.38
    10 -10 3 0.44
    -11 10 -3 16.48
    -11 10 -3 17.46
    11 -10 3 17.01
    11 -10 3 15.44
    -12 10 -3 7.05
    -12 10 -3 5.1
    12 -10 3 7.48
    12 -10 3 5.71
    -13 10 -3 9.24
    13 -10 3 8.95
    14 9 -3 9.86
    -14 -9 3 15.06
    13 9 -3 10.05
    13 9 -3 12.01
    -13 -9 3 13.2
    -13 -9 3 10.34
    12 9 -3 28.34
    12 9 -3 26.89
    12 9 -3 28.17
    -12 -9 3 29.63
    -12 -9 3 21.57
    11 9 -3 4.01
    11 9 -3 4.77
    11 9 -3 3.86
    -11 -9 3 5.97
    -11 -9 3 5.16
    10 9 -3 54.75
    10 9 -3 54.34
    10 9 -3 54.36
    -10 -9 3 54.26
    -10 -9 3 49.1
    9 9 -3 -0.22
    9 9 -3 0.32
    9 9 -3 0.4
    -9 -9 3 0.78
    -9 -9 3 0.59
    8 9 -3 78.97
    8 9 -3 81.46
    8 9 -3 81.76
    -8 -9 3 73.4
    -8 -9 3 86.78
    7 9 -3 38.81
    7 9 -3 37.99
    7 9 -3 37.1
    -7 -9 3 37.32
    -7 -9 3 35.86
    6 9 -3 127.24
    6 9 -3 135.98
    6 9 -3 123.25
    -6 -9 3 122.33
    -6 -9 3 123.83
    5 9 -3 39.02
    5 9 -3 33.99
    5 9 -3 34.06
    5 9 -3 36.7
    -5 -9 3 34.42
    4 9 -3 6.1
    4 9 -3 7.13
    4 9 -3 4.71
    4 9 -3 3.91
    -4 -9 3 6.44
    3 9 -3 77.61
    3 9 -3 84.14
    3 9 -3 74.8
    3 9 -3 82.07
    3 9 -3 82.3
    2 9 -3 4.13
    2 9 -3 3.94
    2 9 -3 3.37
    2 9 -3 3.77
    2 9 -3 3.44
    1 9 -3 26.49
    1 9 -3 28.81
    1 9 -3 28.34
    1 9 -3 27.59
    1 9 -3 27.65
    0 9 -3 29.15
    0 9 -3 28.44
    0 9 -3 26.89
    0 9 -3 25.81
    0 9 -3 28.28
    -1 9 -3 80.94
    -1 9 -3 81.34
    -1 9 -3 83.64
    -1 9 -3 79.81
    -1 9 -3 80.37
    -2 9 -3 7.45
    -2 9 -3 7.48
    -2 9 -3 8.39
    -2 9 -3 9.06
    -2 9 -3 7.8
    -3 9 -3 19.02
    -3 9 -3 18.02
    -3 9 -3 18.73
    -3 9 -3 17.38
    -4 9 -3 3.22
    -4 9 -3 2.78
    -4 9 -3 2.97
    4 -9 3 3.45
    -5 9 -3 2.09
    -5 9 -3 1.64
    5 -9 3 1.78
    -6 9 -3 1.08
    -6 9 -3 1.66
    6 -9 3 1.56
    6 -9 3 1.45
    -7 9 -3 6.51
    -7 9 -3 5.7
    7 -9 3 5.81
    7 -9 3 5.61
    -8 9 -3 17.79
    -8 9 -3 16.96
    8 -9 3 12.41
    8 -9 3 15.54
    -9 9 -3 1.06
    -9 9 -3 0.95
    9 -9 3 0.72
    9 -9 3 0.29
    -10 9 -3 2.73
    -10 9 -3 3.68
    10 -9 3 4.57
    10 -9 3 6.18
    -11 9 -3 0.77
    -11 9 -3 -0.18
    11 -9 3 0.07
    11 -9 3 0.53
    -12 9 -3 -0.05
    -12 9 -3 -0.58
    12 -9 3 0.1
    12 -9 3 1.26
    -13 9 -3 -0.21
    13 -9 3 -0.95
    14 8 -3 2.54
    14 8 -3 2.71
    -14 -8 3 0.43
    13 8 -3 1.71
    13 8 -3 1.22
    13 8 -3 1.25
    -13 -8 3 -0.89
    -13 -8 3 0.59
    12 8 -3 -0.75
    12 8 -3 0.64
    12 8 -3 0.37
    -12 -8 3 -0.24
    -12 -8 3 1.69
    11 8 -3 1.24
    11 8 -3 0.95
    11 8 -3 0.48
    -11 -8 3 -0.37
    -11 -8 3 1.74
    10 8 -3 0.5
    10 8 -3 0.19
    10 8 -3 0.31
    -10 -8 3 1.19
    -10 -8 3 -0.05
    9 8 -3 2.52
    9 8 -3 3.13
    9 8 -3 2.5
    -9 -8 3 2.65
    -9 -8 3 2.09
    8 8 -3 0.15
    8 8 -3 1.74
    8 8 -3 0.76
    -8 -8 3 2.79
    -8 -8 3 1.41
    7 8 -3 2.27
    7 8 -3 2.79
    7 8 -3 1.58
    -7 -8 3 2.39
    -7 -8 3 3.82
    6 8 -3 0.83
    6 8 -3 1.34
    6 8 -3 1.35
    -6 -8 3 0.99
    -6 -8 3 -0.19
    5 8 -3 5.06
    5 8 -3 5.94
    5 8 -3 6.55
    5 8 -3 6.32
    -5 -8 3 5.32
    4 8 -3 0.41
    4 8 -3 -0.02
    4 8 -3 0.03
    4 8 -3 0.39
    -4 -8 3 0.43
    3 8 -3 4.01
    3 8 -3 3.2
    3 8 -3 2.91
    3 8 -3 4.41
    3 8 -3 2.46
    2 8 -3 32.83
    2 8 -3 34.63
    2 8 -3 33.06
    2 8 -3 33.69
    2 8 -3 32.77
    1 8 -3 8.53
    1 8 -3 8.77
    1 8 -3 7.9
    1 8 -3 8.09
    1 8 -3 7.24
    0 8 -3 39.02
    0 8 -3 38.81
    0 8 -3 37.38
    0 8 -3 40.88
    0 8 -3 36.81
    -1 8 -3 1.92
    -1 8 -3 1.85
    -1 8 -3 2.11
    -1 8 -3 2.03
    -1 8 -3 2.63
    -2 8 -3 18.72
    -2 8 -3 17.78
    -2 8 -3 19.3
    -2 8 -3 17.25
    -2 8 -3 18.76
    -3 8 -3 8.24
    -3 8 -3 7.03
    -3 8 -3 8.7
    -3 8 -3 7.9
    -4 8 -3 39.97
    -4 8 -3 37.39
    -4 8 -3 39.09
    4 -8 3 40.69
    -5 8 -3 47.92
    -5 8 -3 47.02
    5 -8 3 47.28
    5 -8 3 46.98
    -6 8 -3 25.97
    -6 8 -3 23.45
    6 -8 3 24.89
    6 -8 3 24.61
    -7 8 -3 84.11
    -7 8 -3 88.01
    7 -8 3 83.84
    7 -8 3 85.74
    -8 8 -3 1.03
    -8 8 -3 -0.18
    8 -8 3 1.09
    8 -8 3 0.11
    -9 8 -3 81.5
    -9 8 -3 85.4
    9 -8 3 85.35
    9 -8 3 83.73
    -10 8 -3 4.12
    -10 8 -3 4.59
    10 -8 3 4.6
    10 -8 3 4.36
    -11 8 -3 19.85
    -11 8 -3 15.67
    11 -8 3 16.73
    11 -8 3 16.67
    -12 8 -3 11.55
    -12 8 -3 10.77
    12 -8 3 10.71
    12 -8 3 14.67
    -13 8 -3 10.44
    13 -8 3 15.13
    13 -8 3 13.93
    -14 8 -3 19.79
    14 -8 3 15.14
    14 7 -3 1.89
    -14 -7 3 -0.52
    -14 -7 3 1.02
    13 7 -3 13.36
    13 7 -3 12.44
    13 7 -3 15.91
    -13 -7 3 10.88
    -13 -7 3 15.82
    12 7 -3 24.13
    12 7 -3 19.22
    12 7 -3 17.17
    -12 -7 3 18.4
    -12 -7 3 18.91
    11 7 -3 3.8
    11 7 -3 4.4
    11 7 -3 5.05
    -11 -7 3 3.95
    -11 -7 3 5.03
    10 7 -3 57.71
    10 7 -3 56.32
    10 7 -3 55.29
    -10 -7 3 55.46
    -10 -7 3 55.09
    9 7 -3 1.23
    9 7 -3 0.28
    9 7 -3 0.35
    -9 -7 3 0.41
    -9 -7 3 2.19
    8 7 -3 67.76
    8 7 -3 65.37
    8 7 -3 64.86
    -8 -7 3 60.4
    -8 -7 3 65.5
    7 7 -3 10.78
    7 7 -3 14.13
    7 7 -3 13.66
    -7 -7 3 13.13
    -7 -7 3 12.52
    6 7 -3 122.56
    6 7 -3 121.81
    6 7 -3 116.65
    -6 -7 3 126
    -6 -7 3 116.94
    5 7 -3 23.9
    5 7 -3 25.54
    5 7 -3 25.23
    -5 -7 3 26.07
    4 7 -3 108.48
    4 7 -3 108.56
    4 7 -3 109.38
    4 7 -3 106.39
    -4 -7 3 107.96
    3 7 -3 48.76
    3 7 -3 46.13
    3 7 -3 47.12
    3 7 -3 48.19
    3 7 -3 47.18
    2 7 -3 3.51
    2 7 -3 5.42
    2 7 -3 4.24
    2 7 -3 4.9
    2 7 -3 3.58
    1 7 -3 129.47
    1 7 -3 127.02
    1 7 -3 123.5
    1 7 -3 134.19
    1 7 -3 128.64
    0 7 -3 0.95
    0 7 -3 0.56
    0 7 -3 0.56
    0 7 -3 0.21
    0 7 -3 0.89
    -1 7 -3 159.78
    -1 7 -3 165.23
    -1 7 -3 160.75
    -1 7 -3 159.76
    -1 7 -3 164.18
    -2 7 -3 68.22
    -2 7 -3 70.45
    -2 7 -3 69.84
    -2 7 -3 67.72
    -2 7 -3 66.4
    -3 7 -3 240.29
    -3 7 -3 240.67
    -3 7 -3 241.54
    -3 7 -3 238.93
    3 -7 3 238.94
    -4 7 -3 70.9
    -4 7 -3 71.8
    -4 7 -3 73.44
    4 -7 3 69.72
    -5 7 -3 46.12
    -5 7 -3 44.34
    5 -7 3 46.65
    5 -7 3 45.8
    -6 7 -3 114.41
    -6 7 -3 112.57
    6 -7 3 109.89
    6 -7 3 111.79
    -7 7 -3 7.73
    -7 7 -3 9.1
    7 -7 3 7.29
    7 -7 3 7.7
    -8 7 -3 76.32
    -8 7 -3 77.08
    8 -7 3 73.07
    8 -7 3 76.15
    -9 7 -3 0.25
    -9 7 -3 0.21
    9 -7 3 0.01
    9 -7 3 0.4
    -10 7 -3 37.36
    -10 7 -3 36.8
    10 -7 3 34.13
    10 -7 3 36.71
    -11 7 -3 9.87
    -11 7 -3 8.38
    11 -7 3 10.99
    11 -7 3 10.14
    -12 7 -3 25.38
    -12 7 -3 24.84
    12 -7 3 23.26
    12 -7 3 22.83
    -13 7 -3 14.68
    -13 7 -3 11.43
    13 -7 3 12.31
    13 -7 3 15.37
    -14 7 -3 2.35
    14 -7 3 4
    15 6 -3 5.03
    -15 -6 3 1.51
    14 6 -3 15.87
    -14 -6 3 15.23
    -14 -6 3 18.4
    13 6 -3 17.64
    13 6 -3 16.59
    13 6 -3 12.56
    -13 -6 3 14.67
    -13 -6 3 14.26
    12 6 -3 12.54
    12 6 -3 12.79
    12 6 -3 12.79
    -12 -6 3 11.93
    -12 -6 3 9.81
    11 6 -3 34.78
    11 6 -3 34.38
    11 6 -3 36.84
    -11 -6 3 33.27
    -11 -6 3 39.76
    10 6 -3 4.67
    10 6 -3 6.47
    10 6 -3 5.23
    -10 -6 3 6.3
    -10 -6 3 5.29
    9 6 -3 40.16
    9 6 -3 40.63
    9 6 -3 39.83
    -9 -6 3 39.02
    -9 -6 3 37.22
    8 6 -3 6.48
    8 6 -3 4.46
    8 6 -3 4.37
    -8 -6 3 4.98
    -8 -6 3 5.19
    7 6 -3 67.37
    7 6 -3 64.13
    7 6 -3 64.85
    -7 -6 3 65.46
    -7 -6 3 66.5
    6 6 -3 24.5
    6 6 -3 23.29
    6 6 -3 24.3
    -6 -6 3 23.52
    -6 -6 3 25.48
    5 6 -3 78.74
    5 6 -3 75.22
    5 6 -3 80.83
    -5 -6 3 77.11
    -5 -6 3 81.95
    4 6 -3 39.63
    4 6 -3 37.79
    4 6 -3 38.49
    4 6 -3 39.96
    -4 -6 3 38.84
    3 6 -3 0.46
    3 6 -3 0.14
    3 6 -3 0.26
    3 6 -3 0.43
    2 6 -3 48.68
    2 6 -3 47.82
    2 6 -3 49.15
    2 6 -3 52.45
    1 6 -3 13.29
    1 6 -3 12.47
    1 6 -3 12.94
    1 6 -3 13.56
    0 6 -3 52.97
    0 6 -3 53.83
    0 6 -3 54.23
    0 6 -3 54.2
    -1 6 -3 2.52
    -1 6 -3 2.03
    -1 6 -3 1.96
    -1 6 -3 1.94
    -2 6 -3 30.37
    -2 6 -3 30.38
    -2 6 -3 31.45
    -2 6 -3 33.29
    -2 6 -3 31.07
    -3 6 -3 19
    -3 6 -3 20.72
    -3 6 -3 21.6
    -3 6 -3 20.58
    3 -6 3 21.49
    -4 6 -3 4.24
    -4 6 -3 4.52
    -4 6 -3 4.83
    4 -6 3 5.23
    -5 6 -3 0.72
    -5 6 -3 0.33
    5 -6 3 0.41
    5 -6 3 0.02
    -6 6 -3 7.98
    -6 6 -3 6.88
    6 -6 3 8.44
    6 -6 3 7.79
    -7 6 -3 0.17
    -7 6 -3 0.98
    7 -6 3 0.19
    7 -6 3 0
    -8 6 -3 -0.43
    -8 6 -3 0.78
    8 -6 3 -0.06
    8 -6 3 -0.18
    -9 6 -3 0.36
    -9 6 -3 -0.32
    9 -6 3 0.58
    9 -6 3 -0.29
    -10 6 -3 0.38
    -10 6 -3 0.26
    10 -6 3 -0.05
    10 -6 3 0.44
    -11 6 -3 4.76
    -11 6 -3 2.95
    11 -6 3 3.99
    11 -6 3 3.73
    -12 6 -3 1.3
    -12 6 -3 0.11
    12 -6 3 -0.07
    12 -6 3 1.14
    -13 6 -3 2.19
    -13 6 -3 0.73
    13 -6 3 0.3
    13 -6 3 0.56
    -14 6 -3 3.76
    14 -6 3 3.5
    15 5 -3 1.65
    -15 -5 3 0.05
    14 5 -3 -0.31
    14 5 -3 0.23
    -14 -5 3 -0.01
    -14 -5 3 0.14
    13 5 -3 0.5
    13 5 -3 0.79
    13 5 -3 -0.53
    -13 -5 3 0.51
    -13 -5 3 0.66
    12 5 -3 0.11
    12 5 -3 0.89
    12 5 -3 0.56
    -12 -5 3 -0.02
    -12 -5 3 -0.63
    11 5 -3 -0.94
    11 5 -3 0.15
    11 5 -3 -0.34
    -11 -5 3 -0.61
    -11 -5 3 -0.05
    10 5 -3 -0.16
    10 5 -3 -0.26
    10 5 -3 -0.19
    -10 -5 3 0.62
    -10 -5 3 0.1
    9 5 -3 0.26
    9 5 -3 -0.06
    9 5 -3 0.02
    -9 -5 3 0.21
    -9 -5 3 -0.56
    8 5 -3 5.69
    8 5 -3 8.89
    8 5 -3 4.18
    -8 -5 3 6.74
    -8 -5 3 4.55
    7 5 -3 1.95
    7 5 -3 1.41
    7 5 -3 2.14
    -7 -5 3 2.36
    -7 -5 3 2.15
    6 5 -3 22.82
    6 5 -3 22.23
    6 5 -3 24.83
    -6 -5 3 22.14
    -6 -5 3 22.66
    5 5 -3 0.15
    5 5 -3 0.57
    5 5 -3 0.1
    -5 -5 3 0.54
    -5 -5 3 0.81
    4 5 -3 10.57
    4 5 -3 11.55
    4 5 -3 10.21
    -4 -5 3 10.87
    3 5 -3 12.66
    3 5 -3 12.71
    3 5 -3 12.04
    -3 -5 3 12.15
    2 5 -3 12.44
    2 5 -3 13.41
    2 5 -3 12.68
    2 5 -3 14.1
    1 5 -3 47.08
    1 5 -3 49.37
    1 5 -3 47.83
    1 5 -3 49.46
    0 5 -3 0.55
    0 5 -3 0.72
    0 5 -3 0.85
    -1 5 -3 53.41
    -1 5 -3 52.61
    -1 5 -3 52.02
    -1 5 -3 52.99
    -2 5 -3 3.52
    -2 5 -3 3.42
    -2 5 -3 3.03
    -2 5 -3 3.28
    -3 5 -3 80.97
    -3 5 -3 79.18
    -3 5 -3 78.62
    3 -5 3 73.31
    3 -5 3 78.02
    -4 5 -3 14.46
    -4 5 -3 17.07
    4 -5 3 14.81
    4 -5 3 16.95
    -5 5 -3 33.19
    -5 5 -3 32.08
    5 -5 3 31.31
    5 -5 3 32.66
    -6 5 -3 94.89
    -6 5 -3 89.77
    6 -5 3 92.71
    6 -5 3 91.3
    -7 5 -3 9.49
    -7 5 -3 8.92
    7 -5 3 8.95
    7 -5 3 11.08
    -8 5 -3 50.75
    -8 5 -3 57.51
    8 -5 3 51.66
    8 -5 3 50.98
    -9 5 -3 -0.11
    -9 5 -3 -0.44
    9 -5 3 -0.1
    9 -5 3 0.2
    -10 5 -3 67.73
    -10 5 -3 76.12
    10 -5 3 70.98
    10 -5 3 74.99
    -11 5 -3 3.11
    -11 5 -3 5.97
    11 -5 3 4.17
    11 -5 3 4.3
    -12 5 -3 61.26
    -12 5 -3 55.74
    12 -5 3 55.02
    12 -5 3 59.92
    -13 5 -3 20.82
    -13 5 -3 24.57
    13 -5 3 21.24
    13 -5 3 23.93
    -14 5 -3 22.18
    14 -5 3 25.01
    15 4 -3 2.24
    -15 -4 3 1.89
    14 4 -3 7.77
    14 4 -3 6.84
    -14 -4 3 8.44
    -14 -4 3 6.75
    13 4 -3 14.24
    13 4 -3 12.25
    -13 -4 3 11.11
    -13 -4 3 11.07
    12 4 -3 33.79
    12 4 -3 33.97
    12 4 -3 36.2
    -12 -4 3 35.74
    -12 -4 3 34.14
    11 4 -3 60.57
    11 4 -3 61.03
    11 4 -3 67.31
    -11 -4 3 64.78
    -11 -4 3 63.02
    10 4 -3 14.04
    10 4 -3 19
    10 4 -3 18.17
    -10 -4 3 18.82
    -10 -4 3 15.22
    9 4 -3 53.77
    9 4 -3 56.09
    9 4 -3 58.14
    -9 -4 3 57.61
    -9 -4 3 59.24
    8 4 -3 21.77
    8 4 -3 22.46
    8 4 -3 22.11
    -8 -4 3 19.74
    -8 -4 3 23.3
    7 4 -3 113.69
    7 4 -3 114.74
    7 4 -3 110.66
    -7 -4 3 114.75
    -7 -4 3 117.17
    6 4 -3 24.86
    6 4 -3 22.88
    6 4 -3 23.31
    -6 -4 3 25.1
    -6 -4 3 25.38
    5 4 -3 273.63
    5 4 -3 272.72
    5 4 -3 268.7
    -5 -4 3 264.96
    -5 -4 3 267.86
    4 4 -3 37.8
    4 4 -3 37.89
    4 4 -3 40.7
    -4 -4 3 40.43
    3 4 -3 68.31
    3 4 -3 72.86
    3 4 -3 72.73
    -3 -4 3 72.42
    2 4 -3 431.87
    2 4 -3 428.55
    2 4 -3 426.91
    1 4 -3 29.77
    1 4 -3 29.85
    1 4 -3 30.34
    0 4 -3 129.63
    0 4 -3 130.47
    0 4 -3 134.74
    -1 4 -3 4.66
    -1 4 -3 4.03
    -1 4 -3 3.28
    -2 4 -3 82.28
    -2 4 -3 85.86
    2 -4 3 81.44
    -3 4 -3 1.1
    -3 4 -3 1.32
    -3 4 -3 0.62
    3 -4 3 1.32
    -4 4 -3 94.33
    -4 4 -3 95.69
    4 -4 3 90.62
    4 -4 3 96.75
    -5 4 -3 48.49
    -5 4 -3 44.84
    5 -4 3 47.41
    5 -4 3 48.07
    -6 4 -3 64.99
    -6 4 -3 65.06
    6 -4 3 65.2
    6 -4 3 62.8
    -7 4 -3 42.08
    -7 4 -3 44.32
    7 -4 3 44.1
    7 -4 3 46.6
    -8 4 -3 2.07
    -8 4 -3 1.82
    8 -4 3 1.84
    8 -4 3 1.14
    -9 4 -3 19.6
    -9 4 -3 22.53
    9 -4 3 22.02
    9 -4 3 19.82
    -10 4 -3 -0.28
    -10 4 -3 0.47
    10 -4 3 -0.23
    10 -4 3 0.5
    -11 4 -3 17.12
    -11 4 -3 18.6
    11 -4 3 18.48
    11 -4 3 21
    -12 4 -3 6.64
    -12 4 -3 4.46
    12 -4 3 5.59
    12 -4 3 2.57
    -13 4 -3 3.9
    -13 4 -3 2.11
    13 -4 3 2.16
    13 -4 3 3.94
    -14 4 -3 4.64
    14 -4 3 8.23
    -15 4 -3 1.01
    15 -4 3 1.98
    15 3 -3 17
    -15 -3 3 18.34
    -15 -3 3 16.68
    14 3 -3 5.32
    14 3 -3 6.09
    -14 -3 3 6.2
    -14 -3 3 5.46
    13 3 -3 36.03
    13 3 -3 36.6
    -13 -3 3 35.13
    -13 -3 3 34.21
    12 3 -3 27.98
    12 3 -3 24.46
    12 3 -3 28.62
    -12 -3 3 24.74
    -12 -3 3 25.72
    11 3 -3 19.06
    11 3 -3 21.3
    11 3 -3 21.29
    -11 -3 3 19.52
    -11 -3 3 15.73
    10 3 -3 29.94
    10 3 -3 34.31
    10 3 -3 32.81
    -10 -3 3 33.19
    -10 -3 3 31.92
    9 3 -3 1.61
    9 3 -3 2.2
    9 3 -3 1.94
    -9 -3 3 0.78
    -9 -3 3 0.51
    8 3 -3 79.88
    8 3 -3 76.82
    8 3 -3 78.08
    -8 -3 3 76.95
    -8 -3 3 79
    7 3 -3 0.29
    7 3 -3 0.96
    7 3 -3 0.77
    -7 -3 3 0.94
    -7 -3 3 1.54
    6 3 -3 49.25
    6 3 -3 51.86
    6 3 -3 47.86
    -6 -3 3 48.52
    -6 -3 3 52.12
    5 3 -3 63.14
    5 3 -3 62.44
    5 3 -3 59.66
    -5 -3 3 66.01
    -5 -3 3 61.78
    4 3 -3 13.07
    4 3 -3 15.1
    4 3 -3 11.71
    -4 -3 3 15.51
    3 3 -3 18.62
    3 3 -3 17.49
    -3 -3 3 18.54
    2 3 -3 5.38
    2 3 -3 6.93
    -2 -3 3 7.02
    1 3 -3 0.46
    1 3 -3 0.65
    1 3 -3 0.78
    0 3 -3 6.97
    0 3 -3 7.11
    0 3 -3 6.93
    -1 3 -3 -0.03
    -1 3 -3 0.18
    1 -3 3 -0.09
    -2 3 -3 12.77
    2 -3 3 11.88
    2 -3 3 11.93
    -3 3 -3 4.02
    3 -3 3 4.84
    3 -3 3 5.82
    -4 3 -3 0.64
    -4 3 -3 0.53
    4 -3 3 0.33
    4 -3 3 -0.04
    -5 3 -3 0.3
    -5 3 -3 1.03
    5 -3 3 0.54
    5 -3 3 1.25
    5 -3 3 0.81
    -6 3 -3 5.07
    -6 3 -3 3.36
    6 -3 3 3.94
    6 -3 3 4.72
    6 -3 3 3.71
    -7 3 -3 0.56
    -7 3 -3 0.86
    7 -3 3 0.04
    7 -3 3 0.09
    -8 3 -3 7.24
    -8 3 -3 7.54
    8 -3 3 6.41
    8 -3 3 5.9
    -9 3 -3 0.54
    -9 3 -3 0.56
    9 -3 3 0.32
    9 -3 3 0.34
    -10 3 -3 6.03
    -10 3 -3 6.89
    10 -3 3 5.92
    10 -3 3 7.8
    -11 3 -3 0.23
    -11 3 -3 0.4
    11 -3 3 0.76
    11 -3 3 0.67
    -12 3 -3 12.34
    -12 3 -3 11.46
    12 -3 3 10.04
    12 -3 3 10.56
    -13 3 -3 4.35
    -13 3 -3 3.07
    13 -3 3 5.26
    13 -3 3 3.49
    -14 3 -3 8.59
    14 -3 3 9.45
    -15 3 -3 4.39
    15 -3 3 5.93
    16 2 -3 0.62
    -16 -2 3 0.73
    15 2 -3 -0.52
    -15 -2 3 -0.24
    -15 -2 3 -0.15
    14 2 -3 0.68
    14 2 -3 0.3
    -14 -2 3 -0.06
    -14 -2 3 -0.81
    13 2 -3 0.82
    13 2 -3 2.08
    -13 -2 3 0.47
    -13 -2 3 2.43
    12 2 -3 0.59
    12 2 -3 0.2
    -12 -2 3 -0.92
    -12 -2 3 0.13
    11 2 -3 14.84
    11 2 -3 15.12
    11 2 -3 14.73
    -11 -2 3 12.89
    -11 -2 3 14.51
    10 2 -3 2.47
    10 2 -3 2.69
    10 2 -3 3.66
    -10 -2 3 4.7
    -10 -2 3 2.42
    9 2 -3 20.28
    9 2 -3 20.39
    9 2 -3 19.12
    -9 -2 3 17.63
    -9 -2 3 21.03
    8 2 -3 8.96
    8 2 -3 7.97
    8 2 -3 7.76
    -8 -2 3 9.15
    -8 -2 3 7.56
    7 2 -3 34.91
    7 2 -3 33.9
    7 2 -3 33.06
    -7 -2 3 37.02
    -7 -2 3 36.63
    6 2 -3 7.37
    6 2 -3 8.79
    6 2 -3 9.07
    -6 -2 3 9.64
    -6 -2 3 9.89
    5 2 -3 102.14
    5 2 -3 95.66
    5 2 -3 96.03
    -5 -2 3 98.82
    -5 -2 3 99.92
    4 2 -3 81.56
    4 2 -3 81.1
    4 2 -3 78.12
    -4 -2 3 80.05
    3 2 -3 18.82
    3 2 -3 19.13
    -3 -2 3 20.84
    2 2 -3 120.02
    -2 -2 3 122.84
    1 2 -3 11.99
    1 2 -3 11.34
    1 2 -3 12.05
    0 2 -3 155.33
    0 2 -3 156.09
    0 -2 3 155.34
    -1 2 -3 154.05
    -1 2 -3 153.87
    1 -2 3 149.96
    -2 2 -3 17.72
    2 -2 3 18.58
    2 -2 3 18.27
    -3 2 -3 82.06
    3 -2 3 78.74
    3 -2 3 83.29
    3 -2 3 84.57
    -4 2 -3 187.53
    -4 2 -3 187.04
    4 -2 3 186.1
    4 -2 3 189.72
    4 -2 3 192.37
    -5 2 -3 4.56
    -5 2 -3 4.71
    5 -2 3 5.4
    5 -2 3 3.62
    5 -2 3 5.1
    -6 2 -3 108.98
    -6 2 -3 109.42
    6 -2 3 110.23
    6 -2 3 109.31
    6 -2 3 111.41
    -7 2 -3 72.03
    -7 2 -3 77.18
    7 -2 3 70.72
    7 -2 3 74.03
    7 -2 3 75.67
    -8 2 -3 13.86
    -8 2 -3 13.86
    8 -2 3 9.55
    8 -2 3 11.78
    -9 2 -3 90.01
    -9 2 -3 99.49
    9 -2 3 94.63
    9 -2 3 94.56
    -10 2 -3 -0.03
    -10 2 -3 1.34
    10 -2 3 -0.38
    10 -2 3 0.43
    -11 2 -3 46.55
    -11 2 -3 43.93
    11 -2 3 45.68
    11 -2 3 40.3
    -12 2 -3 5.17
    -12 2 -3 8.32
    12 -2 3 8.62
    12 -2 3 9.72
    -13 2 -3 18.12
    -13 2 -3 16.76
    13 -2 3 17.36
    13 -2 3 16.49
    -14 2 -3 15.48
    14 -2 3 17.78
    -15 2 -3 12.75
    15 -2 3 18.05
    16 1 -3 -0.82
    -16 -1 3 -0.61
    15 1 -3 19.62
    -15 -1 3 15.99
    -15 -1 3 16.59
    14 1 -3 -0.18
    14 1 -3 0.59
    -14 -1 3 -0.19
    -14 -1 3 -0.11
    13 1 -3 39.82
    13 1 -3 39.01
    -13 -1 3 38.67
    -13 -1 3 38.67
    12 1 -3 8.63
    12 1 -3 7.24
    -12 -1 3 9.19
    -12 -1 3 10.26
    11 1 -3 4.83
    11 1 -3 5.17
    -11 -1 3 2.04
    -11 -1 3 1.96
    10 1 -3 113.54
    10 1 -3 108
    10 1 -3 119.57
    -10 -1 3 117.48
    -10 -1 3 111.27
    9 1 -3 8.22
    9 1 -3 7.97
    9 1 -3 9.88
    -9 -1 3 8.34
    -9 -1 3 8.96
    8 1 -3 163.26
    8 1 -3 162.1
    8 1 -3 165.09
    -8 -1 3 160.38
    -8 -1 3 167.06
    7 1 -3 24.51
    7 1 -3 23.54
    7 1 -3 23.18
    -7 -1 3 23.97
    -7 -1 3 25.39
    6 1 -3 271.99
    6 1 -3 272.92
    6 1 -3 273.35
    -6 -1 3 279.52
    -6 -1 3 277.93
    5 1 -3 5.83
    5 1 -3 2.83
    5 1 -3 5.29
    -5 -1 3 2.71
    -5 -1 3 3.62
    4 1 -3 336.81
    4 1 -3 336.77
    -4 -1 3 336.57
    3 1 -3 410.65
    3 1 -3 411.4
    -3 -1 3 408.68
    2 1 -3 42.78
    -2 -1 3 41.91
    -2 -1 3 43.47
    1 1 -3 363.95
    -1 -1 3 360.72
    0 1 -3 2.06
    0 1 -3 1.94
    0 -1 3 1.95
    -1 1 -3 302.75
    1 -1 3 302.55
    1 -1 3 304.91
    -2 1 -3 6.17
    2 -1 3 5.76
    2 -1 3 6.18
    -3 1 -3 246.74
    3 -1 3 243.42
    3 -1 3 248.07
    -4 1 -3 7.33
    -4 1 -3 7.47
    4 -1 3 6.51
    4 -1 3 6.37
    4 -1 3 6.31
    -5 1 -3 125.12
    -5 1 -3 126.99
    5 -1 3 122.38
    5 -1 3 122.18
    5 -1 3 120.29
    -6 1 -3 81.85
    -6 1 -3 82.82
    6 -1 3 83.1
    6 -1 3 83.27
    6 -1 3 80.18
    -7 1 -3 8.68
    -7 1 -3 8.67
    7 -1 3 9.31
    7 -1 3 10.51
    7 -1 3 8.58
    -8 1 -3 28.76
    -8 1 -3 25.94
    8 -1 3 23.25
    8 -1 3 25.96
    -9 1 -3 2.75
    -9 1 -3 2.19
    9 -1 3 2.02
    9 -1 3 1.62
    -10 1 -3 8.2
    -10 1 -3 8.78
    10 -1 3 8.49
    10 -1 3 8.62
    -11 1 -3 2.63
    -11 1 -3 2.93
    11 -1 3 6.99
    11 -1 3 3.63
    -12 1 -3 12.82
    -12 1 -3 9.66
    12 -1 3 9.64
    12 -1 3 9.28
    -13 1 -3 0.12
    -13 1 -3 -0.97
    13 -1 3 -0.76
    13 -1 3 -0.14
    -14 1 -3 0.14
    14 -1 3 2.1
    14 -1 3 2.25
    -15 1 -3 -0.17
    15 -1 3 -0.1
    16 0 -3 14.05
    -16 0 3 14.67
    15 0 -3 1.16
    15 0 -3 0.94
    -15 0 3 1.2
    -15 0 3 -1.03
    14 0 -3 21.07
    14 0 -3 20.56
    -14 0 3 17.88
    -14 0 3 17.99
    13 0 -3 6.56
    13 0 -3 5.23
    -13 0 3 4.59
    -13 0 3 7.37
    12 0 -3 17.34
    12 0 -3 22.25
    -12 0 3 20.75
    -12 0 3 23.63
    11 0 -3 9.87
    11 0 -3 9.83
    -11 0 3 7.47
    -11 0 3 10.22
    10 0 -3 1.56
    10 0 -3 0.37
    -10 0 3 -0.12
    -10 0 3 0.32
    -10 0 3 0.43
    9 0 -3 22.66
    9 0 -3 23.12
    -9 0 3 22.37
    -9 0 3 23.12
    -9 0 3 22.24
    8 0 -3 11.62
    8 0 -3 10.39
    -8 0 3 10.25
    -8 0 3 11.19
    7 0 -3 -0.08
    7 0 -3 0.54
    -7 0 3 1.32
    -7 0 3 0.58
    6 0 -3 2.62
    6 0 -3 1.55
    -6 0 3 2.24
    -6 0 3 2.61
    5 0 -3 59.69
    5 0 -3 61.38
    -5 0 3 61.36
    -5 0 3 63.84
    -5 0 3 61.48
    4 0 -3 0.37
    -4 0 3 0.11
    -4 0 3 0.17
    3 0 -3 3.84
    -3 0 3 3.78
    -3 0 3 4.05
    2 0 -3 0.29
    -2 0 3 0.75
    -2 0 3 0.43
    1 0 -3 0.2
    -1 0 3 0.18
    -1 0 3 0.08
    0 0 -3 2.39
    0 0 -3 1.36
    0 0 3 1.5
    -1 0 -3 0.23
    1 0 3 0.14
    1 0 3 0.19
    -2 0 -3 19.83
    2 0 3 20.94
    2 0 3 20.81
    -3 0 -3 0.36
    3 0 3 0.2
    3 0 3 0.14
    -4 0 -3 5.85
    -4 0 -3 5.67
    4 0 3 5.69
    4 0 3 5.09
    4 0 3 5.19
    -5 0 -3 21.94
    -5 0 -3 20.81
    5 0 3 22.3
    5 0 3 23.52
    5 0 3 20.1
    -6 0 -3 34.05
    -6 0 -3 33.53
    6 0 3 31.9
    6 0 3 33.7
    6 0 3 31.36
    -7 0 -3 1.32
    -7 0 -3 2.71
    7 0 3 3.78
    7 0 3 1.96
    7 0 3 2.57
    -8 0 -3 5.82
    -8 0 -3 5.55
    8 0 3 6.76
    8 0 3 5.67
    8 0 3 5.46
    -9 0 -3 47.06
    -9 0 -3 44.92
    9 0 3 43.24
    9 0 3 44.28
    -10 0 -3 7.73
    -10 0 -3 5.47
    10 0 3 5.01
    10 0 3 5.63
    -11 0 -3 34.48
    -11 0 -3 32.47
    11 0 3 31.89
    11 0 3 35.55
    -12 0 -3 3.27
    -12 0 -3 4.54
    12 0 3 5.78
    12 0 3 5.82
    -13 0 -3 20.58
    -13 0 -3 16.65
    13 0 3 21.12
    13 0 3 16.98
    -14 0 -3 4.72
    14 0 3 7.17
    -15 0 -3 9.24
    15 0 3 4.2
    16 -1 -3 1.9
    -16 1 3 0.6
    15 -1 -3 2.99
    15 -1 -3 3.69
    -15 1 3 3.56
    -15 1 3 4.57
    14 -1 -3 0.36
    14 -1 -3 -0.91
    -14 1 3 0.01
    -14 1 3 0.05
    13 -1 -3 6.5
    13 -1 -3 5.67
    -13 1 3 4.47
    -13 1 3 5.39
    12 -1 -3 3.9
    12 -1 -3 3.58
    -12 1 3 3.46
    -12 1 3 2.54
    11 -1 -3 1.82
    11 -1 -3 1.04
    -11 1 3 0.62
    -11 1 3 -0.26
    10 -1 -3 11.17
    10 -1 -3 10.03
    -10 1 3 9.7
    -10 1 3 12.47
    9 -1 -3 9.65
    9 -1 -3 8.7
    -9 1 3 8.24
    -9 1 3 9.54
    -9 1 3 8.18
    8 -1 -3 61.24
    8 -1 -3 62.76
    -8 1 3 62.5
    -8 1 3 63.99
    -8 1 3 59.33
    7 -1 -3 0.61
    7 -1 -3 0.97
    -7 1 3 0.61
    -7 1 3 0.62
    -7 1 3 0.33
    6 -1 -3 143.68
    6 -1 -3 147.14
    -6 1 3 143.46
    -6 1 3 146.49
    -6 1 3 140.27
    5 -1 -3 11.97
    5 -1 -3 14.38
    -5 1 3 13.87
    -5 1 3 14.45
    -5 1 3 14.19
    4 -1 -3 12.28
    -4 1 3 13.3
    -4 1 3 12.91
    3 -1 -3 112.64
    -3 1 3 113.88
    -3 1 3 110.3
    2 -1 -3 64.29
    -2 1 3 63.26
    -2 1 3 62.8
    1 -1 -3 185.04
    -1 1 3 184.16
    -1 1 3 184.15
    0 1 3 72.58
    0 1 3 70.94
    0 1 3 71.15
    -1 -1 -3 427.67
    1 1 3 422.53
    1 1 3 422.56
    -2 -1 -3 6.91
    2 1 3 5.57
    2 1 3 5.89
    -3 -1 -3 242.3
    3 1 3 241.69
    3 1 3 249.11
    -4 -1 -3 0.26
    -4 -1 -3 0.38
    4 1 3 0.73
    4 1 3 0.49
    4 1 3 0.66
    -5 -1 -3 180.51
    -5 -1 -3 182.98
    5 1 3 176.7
    5 1 3 175.07
    5 1 3 178.41
    -6 -1 -3 6.68
    -6 -1 -3 7.66
    6 1 3 4.52
    6 1 3 5.23
    6 1 3 5.14
    -7 -1 -3 72.37
    -7 -1 -3 74.8
    7 1 3 74.04
    7 1 3 72.94
    7 1 3 74.67
    -8 -1 -3 64.98
    -8 -1 -3 69.83
    8 1 3 71.14
    8 1 3 70.14
    8 1 3 65.64
    -9 -1 -3 8.84
    -9 -1 -3 8.17
    9 1 3 8.12
    9 1 3 8.5
    9 1 3 8.16
    -10 -1 -3 167.03
    -10 -1 -3 151.68
    10 1 3 158.34
    10 1 3 156.37
    -11 -1 -3 1.02
    -11 -1 -3 2.07
    11 1 3 -0.59
    11 1 3 0.95
    -12 -1 -3 62.71
    -12 -1 -3 56.99
    12 1 3 61.78
    12 1 3 55.59
    -13 -1 -3 1.33
    -13 -1 -3 -0.22
    13 1 3 1.08
    13 1 3 1.38
    -14 -1 -3 25.43
    14 1 3 25.63
    -15 -1 -3 2.63
    15 1 3 3.05
    16 -2 -3 10.99
    -16 2 3 16.68
    15 -2 -3 1.17
    15 -2 -3 2.78
    -15 2 3 3.36
    -15 2 3 4.1
    14 -2 -3 36.75
    14 -2 -3 36.39
    -14 2 3 33.27
    -14 2 3 34.12
    13 -2 -3 7.31
    13 -2 -3 6.82
    -13 2 3 8.02
    -13 2 3 6.98
    12 -2 -3 50.47
    12 -2 -3 46.46
    -12 2 3 50.06
    -12 2 3 48.69
    11 -2 -3 30.14
    11 -2 -3 26.04
    -11 2 3 31
    -11 2 3 30.52
    10 -2 -3 34.93
    10 -2 -3 37.9
    -10 2 3 36.1
    -10 2 3 32.63
    9 -2 -3 98.65
    9 -2 -3 95.69
    -9 2 3 94.63
    -9 2 3 97.37
    -9 2 3 97.28
    8 -2 -3 10.92
    8 -2 -3 11.02
    -8 2 3 9.56
    -8 2 3 11.35
    -8 2 3 11.63
    7 -2 -3 103.14
    7 -2 -3 100.08
    -7 2 3 98.65
    -7 2 3 99.44
    -7 2 3 96.7
    6 -2 -3 20.16
    6 -2 -3 20.33
    -6 2 3 19.34
    -6 2 3 20.2
    -6 2 3 21.21
    5 -2 -3 100.51
    5 -2 -3 100.26
    -5 2 3 97.03
    -5 2 3 98.96
    -5 2 3 97.38
    4 -2 -3 46.15
    -4 2 3 46.03
    -4 2 3 48.98
    3 -2 -3 224.78
    -3 2 3 219.5
    -3 2 3 219.01
    2 -2 -3 61.48
    -2 2 3 60.89
    -2 2 3 59.33
    -1 2 3 1.46
    -1 2 3 2.05
    0 2 3 25.96
    0 2 3 26.98
    0 2 3 27.23
    1 2 3 22.54
    1 2 3 22.88
    1 2 3 22.91
    -2 -2 -3 9.43
    2 2 3 9.11
    2 2 3 9.24
    -3 -2 -3 2.79
    -3 -2 -3 3.82
    3 2 3 2.13
    3 2 3 2.47
    -4 -2 -3 58.61
    -4 -2 -3 58.27
    4 2 3 63.47
    4 2 3 60.13
    4 2 3 59.81
    -5 -2 -3 5.08
    -5 -2 -3 4.85
    5 2 3 4.46
    5 2 3 5.35
    5 2 3 6.01
    -6 -2 -3 30.53
    -6 -2 -3 25.47
    6 2 3 29.35
    6 2 3 29.81
    6 2 3 28.69
    -7 -2 -3 18.45
    -7 -2 -3 21.64
    7 2 3 17.57
    7 2 3 20.67
    7 2 3 19.71
    -8 -2 -3 5.55
    -8 -2 -3 4.4
    8 2 3 6.36
    8 2 3 6.66
    8 2 3 6.45
    -9 -2 -3 2.97
    -9 -2 -3 2.63
    9 2 3 2.73
    9 2 3 3.23
    9 2 3 3.65
    -10 -2 -3 1.55
    -10 -2 -3 3.39
    10 2 3 3.42
    10 2 3 4.13
    -11 -2 -3 1.69
    -11 -2 -3 5.07
    11 2 3 4.16
    11 2 3 3.78
    -12 -2 -3 -0.03
    -12 -2 -3 -0.24
    12 2 3 1.38
    12 2 3 0.2
    -13 -2 -3 -0.85
    -13 -2 -3 0.14
    13 2 3 0.74
    13 2 3 0.03
    -14 -2 -3 -0.92
    14 2 3 0.13
    -15 -2 -3 -0.47
    15 2 3 -1.53
    16 -3 -3 -0.34
    -16 3 3 0.47
    15 -3 -3 5.4
    15 -3 -3 2.6
    -15 3 3 3.83
    14 -3 -3 0.2
    14 -3 -3 0.54
    -14 3 3 0.3
    -14 3 3 0.14
    13 -3 -3 4.65
    13 -3 -3 5.8
    -13 3 3 7.21
    -13 3 3 5.5
    12 -3 -3 1.97
    12 -3 -3 2.29
    -12 3 3 3.51
    -12 3 3 2.63
    11 -3 -3 1.1
    11 -3 -3 2.64
    -11 3 3 1.52
    -11 3 3 3.74
    10 -3 -3 2.49
    10 -3 -3 3
    -10 3 3 3.03
    -10 3 3 2.88
    9 -3 -3 0.77
    9 -3 -3 0.41
    -9 3 3 0.46
    -9 3 3 0.44
    8 -3 -3 7.02
    8 -3 -3 6.77
    -8 3 3 7.02
    -8 3 3 7.52
    -8 3 3 6.14
    7 -3 -3 0.25
    7 -3 -3 0.31
    -7 3 3 0.28
    -7 3 3 0.48
    -7 3 3 -0.17
    6 -3 -3 0.82
    6 -3 -3 1.15
    -6 3 3 1.16
    -6 3 3 0.92
    -6 3 3 1.54
    5 -3 -3 0.75
    5 -3 -3 0.73
    -5 3 3 0.85
    -5 3 3 0.63
    -5 3 3 0.73
    4 -3 -3 1.11
    -4 3 3 1.16
    -4 3 3 0.94
    -4 3 3 0.82
    3 -3 -3 12.06
    -3 3 3 10.97
    -3 3 3 12.32
    2 -3 -3 10.01
    -2 3 3 9.62
    -2 3 3 10.03
    1 -3 -3 20.45
    -1 3 3 21.18
    -1 3 3 19.99
    0 3 3 21.38
    0 3 3 20.7
    0 3 3 21.38
    1 3 3 46.1
    1 3 3 46.02
    1 3 3 45.98
    -2 -3 -3 1.57
    2 3 3 1.43
    2 3 3 1.32
    -3 -3 -3 95.57
    3 3 3 98.44
    3 3 3 99.9
    3 3 3 99.86
    -4 -3 -3 0.77
    -4 -3 -3 1.32
    4 3 3 0.64
    4 3 3 1.08
    4 3 3 1.18
    -5 -3 -3 68.69
    -5 -3 -3 73.23
    5 3 3 71.02
    5 3 3 69.26
    5 3 3 70.8
    -6 -3 -3 24.84
    -6 -3 -3 23.91
    6 3 3 21.76
    6 3 3 27.07
    6 3 3 24.56
    -7 -3 -3 30.49
    -7 -3 -3 26.97
    7 3 3 29.41
    7 3 3 25.82
    7 3 3 30.09
    -8 -3 -3 18.18
    -8 -3 -3 21.68
    8 3 3 18.19
    8 3 3 18.77
    8 3 3 19.48
    -9 -3 -3 24.75
    -9 -3 -3 27.53
    9 3 3 28.62
    9 3 3 23.6
    9 3 3 21.22
    -10 -3 -3 47.58
    -10 -3 -3 46.58
    10 3 3 44.46
    10 3 3 42.34
    10 3 3 47.9
    -11 -3 -3 1.7
    -11 -3 -3 1.14
    11 3 3 0.35
    11 3 3 -0.31
    -12 -3 -3 38.27
    -12 -3 -3 43.34
    12 3 3 41.1
    12 3 3 44.35
    -13 -3 -3 2.26
    -13 -3 -3 3.03
    13 3 3 2.23
    13 3 3 1.82
    -14 -3 -3 18.97
    14 3 3 19.04
    15 3 3 3.73
    16 -4 -3 5.39
    -16 4 3 4.22
    15 -4 -3 -0.6
    15 -4 -3 -0.99
    -15 4 3 -0.36
    14 -4 -3 29.41
    14 -4 -3 23.46
    -14 4 3 25.36
    -14 4 3 26.84
    13 -4 -3 4.6
    13 -4 -3 4.43
    -13 4 3 7.53
    -13 4 3 4.87
    12 -4 -3 24.56
    12 -4 -3 24.06
    -12 4 3 23.18
    -12 4 3 22.36
    11 -4 -3 10.99
    11 -4 -3 9.22
    -11 4 3 8.79
    -11 4 3 10.44
    10 -4 -3 27.04
    10 -4 -3 29.74
    -10 4 3 26.11
    -10 4 3 25.3
    9 -4 -3 25.09
    9 -4 -3 24.92
    -9 4 3 25.95
    -9 4 3 26.01
    8 -4 -3 49.89
    8 -4 -3 45.21
    -8 4 3 48.93
    -8 4 3 47
    7 -4 -3 102.4
    7 -4 -3 101.54
    -7 4 3 100.19
    -7 4 3 106.03
    -7 4 3 98.6
    6 -4 -3 0.83
    6 -4 -3 0.71
    -6 4 3 0.52
    -6 4 3 0.32
    -6 4 3 0.62
    5 -4 -3 257.72
    5 -4 -3 255.2
    -5 4 3 258.03
    -5 4 3 257.51
    -5 4 3 255.13
    4 -4 -3 29.71
    -4 4 3 30.1
    -4 4 3 29.29
    -4 4 3 30.44
    3 -4 -3 20.37
    -3 4 3 19.94
    -3 4 3 22.43
    -3 4 3 19.45
    2 -4 -3 95.14
    -2 4 3 93.46
    -2 4 3 97.5
    -1 4 3 215.48
    -1 4 3 212.05
    -1 4 3 211.86
    0 4 3 42.17
    0 4 3 41.18
    0 4 3 41.26
    1 4 3 4.92
    1 4 3 5.92
    1 4 3 4.99
    2 4 3 220.66
    2 4 3 225.7
    2 4 3 219.9
    2 4 3 222.01
    -3 -4 -3 6.08
    3 4 3 7.42
    3 4 3 7.89
    3 4 3 6.83
    -4 -4 -3 34.38
    -4 -4 -3 38.24
    4 4 3 37.39
    4 4 3 36.08
    4 4 3 39.46
    -5 -4 -3 57.53
    -5 -4 -3 53.88
    5 4 3 52.28
    5 4 3 56.73
    5 4 3 52.32
    -6 -4 -3 90.54
    -6 -4 -3 89.36
    6 4 3 88.08
    6 4 3 89.15
    6 4 3 88.92
    -7 -4 -3 80.4
    -7 -4 -3 81.86
    7 4 3 83.38
    7 4 3 87.14
    7 4 3 79.47
    -8 -4 -3 59.68
    -8 -4 -3 57.7
    8 4 3 57.68
    8 4 3 55.37
    8 4 3 58.4
    -9 -4 -3 45.34
    -9 -4 -3 42.69
    9 4 3 47.29
    9 4 3 45.29
    9 4 3 42.65
    -10 -4 -3 0.84
    -10 -4 -3 0.37
    10 4 3 0.33
    10 4 3 -0.09
    10 4 3 0.19
    -11 -4 -3 40.07
    -11 -4 -3 41.5
    11 4 3 42.13
    11 4 3 42.06
    -12 -4 -3 -1.64
    -12 -4 -3 0.47
    12 4 3 0.04
    12 4 3 0.41
    -13 -4 -3 12.5
    -13 -4 -3 12.77
    13 4 3 12.39
    13 4 3 15.12
    -14 -4 -3 0.16
    14 4 3 -0.66
    15 -5 -3 27.05
    15 -5 -3 28.41
    -15 5 3 30.17
    14 -5 -3 2.58
    14 -5 -3 2.57
    -14 5 3 1.63
    -14 5 3 1.17
    13 -5 -3 40.11
    13 -5 -3 34.67
    -13 5 3 37.61
    -13 5 3 37.6
    12 -5 -3 10.87
    12 -5 -3 17.06
    -12 5 3 14.79
    -12 5 3 14.81
    11 -5 -3 27.67
    11 -5 -3 25.98
    -11 5 3 24.39
    -11 5 3 24.02
    10 -5 -3 34.58
    10 -5 -3 32.09
    -10 5 3 32.86
    -10 5 3 36.73
    9 -5 -3 27.31
    9 -5 -3 28.4
    -9 5 3 26.62
    -9 5 3 29.25
    8 -5 -3 112.79
    8 -5 -3 120.61
    -8 5 3 112.18
    -8 5 3 117.76
    7 -5 -3 9.73
    7 -5 -3 8.92
    -7 5 3 8.41
    -7 5 3 12.02
    -7 5 3 9.57
    6 -5 -3 186.64
    6 -5 -3 186.24
    -6 5 3 184.6
    -6 5 3 186.87
    -6 5 3 189.93
    5 -5 -3 3.55
    5 -5 -3 3.52
    -5 5 3 3.33
    -5 5 3 3.01
    -5 5 3 3.55
    4 -5 -3 82.41
    -4 5 3 85.33
    -4 5 3 87.99
    -4 5 3 83.79
    3 -5 -3 53.19
    -3 5 3 53.13
    -3 5 3 51.63
    -3 5 3 54.33
    2 -5 -3 182.89
    -2 5 3 187.13
    -2 5 3 176.67
    -2 5 3 181.33
    -1 5 3 44.85
    -1 5 3 45.59
    -1 5 3 42.84
    -1 5 3 45
    0 5 3 66.7
    0 5 3 71.25
    0 5 3 70.3
    0 5 3 67.92
    1 5 3 87.2
    1 5 3 89.14
    1 5 3 93.24
    1 5 3 91.75
    2 5 3 -0.22
    2 5 3 0.16
    2 5 3 0.04
    2 5 3 0.34
    -3 -5 -3 24.43
    3 5 3 23.83
    3 5 3 24.32
    3 5 3 24.7
    3 5 3 23.27
    -4 -5 -3 5.23
    4 5 3 5.85
    4 5 3 4.07
    4 5 3 4.82
    4 5 3 5.7
    -5 -5 -3 1.11
    -5 -5 -3 2.68
    5 5 3 1.85
    5 5 3 1.6
    5 5 3 2.08
    -6 -5 -3 1.4
    -6 -5 -3 -0.24
    6 5 3 0.21
    6 5 3 0.27
    6 5 3 0.82
    -7 -5 -3 0.84
    -7 -5 -3 1.3
    7 5 3 0.34
    7 5 3 1.64
    7 5 3 1.07
    -8 -5 -3 2.34
    -8 -5 -3 4.93
    8 5 3 2.37
    8 5 3 3.82
    8 5 3 3.28
    -9 -5 -3 -1.42
    -9 -5 -3 -0.08
    9 5 3 -0.37
    9 5 3 -0.29
    9 5 3 0.89
    -10 -5 -3 -2.35
    -10 -5 -3 -0.82
    10 5 3 0.57
    10 5 3 0.52
    10 5 3 1.23
    -11 -5 -3 2.39
    -11 -5 -3 -0.62
    11 5 3 0.55
    11 5 3 1.58
    11 5 3 0.84
    -12 -5 -3 1.4
    -12 -5 -3 0.48
    12 5 3 1.05
    12 5 3 1.34
    -13 -5 -3 -0.42
    -13 -5 -3 -1.67
    13 5 3 1.3
    13 5 3 0.14
    -14 -5 -3 0.78
    14 5 3 1
    15 -6 -3 0.31
    15 -6 -3 -0.57
    -15 6 3 -0.16
    14 -6 -3 3.31
    14 -6 -3 2.92
    -14 6 3 1.47
    -14 6 3 3
    13 -6 -3 0.38
    13 -6 -3 -0.63
    -13 6 3 -0.22
    -13 6 3 0.15
    12 -6 -3 0.75
    12 -6 -3 0.82
    -12 6 3 0.93
    -12 6 3 0.52
    11 -6 -3 0.2
    11 -6 -3 0.14
    -11 6 3 -0.31
    -11 6 3 0.44
    10 -6 -3 0.33
    10 -6 -3 -0.31
    -10 6 3 0.05
    -10 6 3 0.07
    9 -6 -3 0.05
    9 -6 -3 0.51
    -9 6 3 -0.16
    -9 6 3 -0.17
    8 -6 -3 1.8
    8 -6 -3 2.31
    -8 6 3 2.24
    -8 6 3 2.8
    7 -6 -3 0.94
    7 -6 -3 2.05
    -7 6 3 0.9
    -7 6 3 1.6
    6 -6 -3 4.7
    6 -6 -3 5.06
    -6 6 3 3.1
    -6 6 3 4.35
    -6 6 3 3.49
    5 -6 -3 15.46
    5 -6 -3 14.98
    -5 6 3 13.89
    -5 6 3 16.31
    -5 6 3 15.71
    4 -6 -3 3.71
    -4 6 3 3.7
    -4 6 3 3.62
    -4 6 3 2.77
    3 -6 -3 61.01
    -3 6 3 58.94
    -3 6 3 60.37
    -3 6 3 61.48
    2 -6 -3 72.59
    -2 6 3 72.97
    -2 6 3 73.46
    -2 6 3 74.08
    -1 6 3 32.25
    -1 6 3 31.55
    -1 6 3 32.35
    -1 6 3 29.79
    0 6 3 54.9
    0 6 3 51.45
    0 6 3 57.84
    0 6 3 52.8
    1 6 3 2.44
    1 6 3 2.21
    1 6 3 3.11
    1 6 3 2.67
    2 6 3 47.38
    2 6 3 48.78
    2 6 3 48.64
    2 6 3 49.37
    3 6 3 7.72
    3 6 3 6.18
    3 6 3 6.91
    3 6 3 5.64
    -4 -6 -3 130.93
    4 6 3 128
    4 6 3 127.11
    4 6 3 125.68
    4 6 3 130.53
    -5 -6 -3 27.79
    5 6 3 30.58
    5 6 3 29.13
    5 6 3 30.25
    -6 -6 -3 73.87
    -6 -6 -3 78.71
    6 6 3 81.83
    6 6 3 77.61
    6 6 3 72.92
    -7 -6 -3 42.1
    -7 -6 -3 44.43
    7 6 3 41.61
    7 6 3 44.65
    7 6 3 42.6
    -8 -6 -3 23.26
    -8 -6 -3 22.36
    8 6 3 20.11
    8 6 3 18.5
    8 6 3 21.1
    -9 -6 -3 31.17
    -9 -6 -3 31.44
    9 6 3 27.05
    9 6 3 28.89
    9 6 3 29.04
    -10 -6 -3 12.43
    -10 -6 -3 10.11
    10 6 3 7.05
    10 6 3 8.62
    10 6 3 8.28
    -11 -6 -3 60.78
    -11 -6 -3 58.93
    11 6 3 60.39
    11 6 3 56.86
    11 6 3 58.69
    -12 -6 -3 0.56
    -12 -6 -3 -0.34
    12 6 3 -0.67
    12 6 3 -0.17
    -13 -6 -3 14.83
    13 6 3 24.36
    13 6 3 18.78
    -14 -6 -3 1.34
    14 6 3 0.31
    15 -7 -3 19.29
    -15 7 3 18.03
    14 -7 -3 -0.32
    14 -7 -3 0.63
    -14 7 3 0.76
    -14 7 3 0.97
    13 -7 -3 31.82
    13 -7 -3 30.47
    -13 7 3 35.3
    -13 7 3 31.47
    12 -7 -3 15.97
    12 -7 -3 14.09
    -12 7 3 14.91
    -12 7 3 18.28
    11 -7 -3 29.45
    11 -7 -3 29.67
    -11 7 3 35.56
    -11 7 3 27
    10 -7 -3 20.24
    10 -7 -3 20.62
    -10 7 3 24.2
    -10 7 3 23.31
    9 -7 -3 33.46
    9 -7 -3 37.19
    -9 7 3 36.13
    -9 7 3 32.79
    8 -7 -3 113.56
    8 -7 -3 115.76
    -8 7 3 115.12
    -8 7 3 112
    7 -7 -3 50.12
    7 -7 -3 48.23
    -7 7 3 53.41
    -7 7 3 44.39
    6 -7 -3 186.46
    6 -7 -3 188.87
    -6 7 3 193.8
    -6 7 3 188.9
    -6 7 3 189.18
    5 -7 -3 0.06
    5 -7 -3 -0.18
    -5 7 3 -0.09
    -5 7 3 0
    -5 7 3 -0.05
    4 -7 -3 65.8
    -4 7 3 67.13
    -4 7 3 66.09
    -4 7 3 68.22
    3 -7 -3 55.3
    -3 7 3 54.65
    -3 7 3 56.19
    -3 7 3 55.71
    -2 7 3 221.79
    -2 7 3 224.5
    -2 7 3 230.92
    -2 7 3 226.5
    -1 7 3 91.13
    -1 7 3 92.73
    -1 7 3 91.95
    -1 7 3 96.71
    0 7 3 255.93
    0 7 3 250.39
    0 7 3 257.09
    0 7 3 250.9
    1 7 3 294.74
    1 7 3 288.21
    1 7 3 283.23
    1 7 3 283.38
    2 7 3 28.91
    2 7 3 29.81
    2 7 3 26.13
    2 7 3 27.42
    2 7 3 30.58
    3 7 3 156.79
    3 7 3 151.23
    3 7 3 156.96
    3 7 3 150.03
    3 7 3 154.6
    -4 -7 -3 0.11
    4 7 3 0.19
    4 7 3 -0.28
    4 7 3 0.05
    4 7 3 0.17
    -5 -7 -3 82.61
    5 7 3 80.83
    5 7 3 78.03
    5 7 3 79.47
    5 7 3 79.16
    -6 -7 -3 2.81
    -6 -7 -3 2.42
    6 7 3 2.78
    6 7 3 3.68
    6 7 3 3.12
    -7 -7 -3 29.18
    -7 -7 -3 28.94
    7 7 3 28.57
    7 7 3 28.52
    7 7 3 30.04
    -8 -7 -3 8.64
    -8 -7 -3 7.41
    8 7 3 6.3
    8 7 3 6.76
    8 7 3 7.85
    -9 -7 -3 23.83
    -9 -7 -3 22.93
    9 7 3 22.3
    9 7 3 20.93
    9 7 3 19.27
    -10 -7 -3 30.07
    -10 -7 -3 27.15
    10 7 3 28.63
    10 7 3 28.51
    10 7 3 24.88
    -11 -7 -3 -0.72
    -11 -7 -3 -0.1
    11 7 3 2.76
    11 7 3 0.64
    11 7 3 0.98
    -12 -7 -3 12.96
    -12 -7 -3 7.66
    12 7 3 10.5
    12 7 3 8.08
    12 7 3 9.92
    -13 -7 -3 -2.11
    13 7 3 0.13
    15 -8 -3 0.43
    -15 8 3 -0.01
    14 -8 -3 25.99
    14 -8 -3 32.1
    -14 8 3 22.92
    13 -8 -3 -0.6
    13 -8 -3 0.4
    -13 8 3 0.13
    -13 8 3 0.22
    12 -8 -3 20.33
    12 -8 -3 20.96
    -12 8 3 18.48
    -12 8 3 20.77
    11 -8 -3 0.25
    11 -8 -3 -0.12
    -11 8 3 -0.31
    -11 8 3 0.2
    10 -8 -3 16.46
    10 -8 -3 13.83
    -10 8 3 14.74
    -10 8 3 15.02
    9 -8 -3 42.66
    9 -8 -3 37.25
    -9 8 3 38.51
    -9 8 3 39.05
    8 -8 -3 14.29
    8 -8 -3 14.02
    -8 8 3 16.12
    -8 8 3 11.66
    7 -8 -3 23.62
    7 -8 -3 22.53
    -7 8 3 25.52
    -7 8 3 23.93
    6 -8 -3 -0.24
    6 -8 -3 0.1
    -6 8 3 0.26
    -6 8 3 0.12
    5 -8 -3 42.92
    5 -8 -3 41.2
    -5 8 3 39.42
    -5 8 3 40.71
    -5 8 3 41.44
    4 -8 -3 4.98
    4 -8 -3 5.56
    -4 8 3 6.2
    -4 8 3 4.88
    -4 8 3 5.78
    3 -8 -3 15.68
    -3 8 3 16.34
    -3 8 3 17.55
    -3 8 3 16.87
    -2 8 3 0.54
    -2 8 3 0.13
    -2 8 3 0.78
    -2 8 3 0.42
    -1 8 3 0.59
    -1 8 3 0.06
    -1 8 3 0.58
    -1 8 3 0.24
    0 8 3 9.38
    0 8 3 8.21
    0 8 3 10.5
    0 8 3 9.46
    1 8 3 1.69
    1 8 3 1.81
    1 8 3 2.41
    1 8 3 2.02
    2 8 3 11.77
    2 8 3 10.91
    2 8 3 11.36
    2 8 3 11.39
    2 8 3 11.79
    3 8 3 -0.17
    3 8 3 0.09
    3 8 3 0.04
    3 8 3 0
    3 8 3 -0.13
    -4 -8 -3 1.89
    4 8 3 1.5
    4 8 3 2.14
    4 8 3 1.45
    4 8 3 3.11
    -5 -8 -3 0.97
    5 8 3 0.92
    5 8 3 0.77
    5 8 3 0.32
    5 8 3 1.72
    -6 -8 -3 2.56
    -6 -8 -3 -0.48
    6 8 3 0.94
    6 8 3 0.38
    6 8 3 0.43
    -7 -8 -3 3.41
    -7 -8 -3 4.39
    7 8 3 3.53
    7 8 3 2.55
    7 8 3 0.83
    -8 -8 -3 1.55
    -8 -8 -3 2.62
    8 8 3 2.52
    8 8 3 2.97
    8 8 3 2.37
    -9 -8 -3 8.33
    -9 -8 -3 5.51
    9 8 3 10.74
    9 8 3 7.88
    9 8 3 8.02
    -10 -8 -3 1
    -10 -8 -3 0.76
    10 8 3 1.08
    10 8 3 0.39
    10 8 3 2.15
    -11 -8 -3 9.65
    -11 -8 -3 12.55
    11 8 3 7.58
    11 8 3 13.38
    11 8 3 12.56
    -12 -8 -3 -1.57
    -12 -8 -3 -0.72
    12 8 3 0.15
    12 8 3 -1.38
    12 8 3 0.66
    -13 -8 -3 6.92
    13 8 3 8.61
    -14 9 3 -0.11
    13 -9 -3 0.71
    -13 9 3 2.12
    -13 9 3 1.68
    12 -9 -3 0.41
    -12 9 3 -0.04
    -12 9 3 0.64
    11 -9 -3 1.38
    11 -9 -3 3.99
    -11 9 3 2.8
    -11 9 3 2.88
    10 -9 -3 1.73
    10 -9 -3 1.43
    -10 9 3 1.6
    -10 9 3 2.27
    9 -9 -3 0.92
    9 -9 -3 1.55
    -9 9 3 0.25
    -9 9 3 0.5
    8 -9 -3 10.62
    8 -9 -3 12.05
    -8 9 3 12.43
    -8 9 3 9.07
    7 -9 -3 7.09
    7 -9 -3 5.12
    -7 9 3 3.79
    -7 9 3 5.67
    6 -9 -3 22.02
    6 -9 -3 21.17
    -6 9 3 17.76
    -6 9 3 21.08
    5 -9 -3 3.18
    5 -9 -3 3.6
    -5 9 3 3.54
    -5 9 3 3.12
    -5 9 3 3.69
    4 -9 -3 51.98
    4 -9 -3 47.39
    -4 9 3 46.84
    -4 9 3 49.59
    -4 9 3 48.09
    3 -9 -3 5.21
    -3 9 3 3.05
    -3 9 3 4.93
    -3 9 3 4.96
    -3 9 3 3.75
    -2 9 3 87.81
    -2 9 3 91.45
    -2 9 3 86.43
    -2 9 3 88.41
    -1 9 3 19.59
    -1 9 3 17.45
    -1 9 3 16.52
    -1 9 3 16.99
    0 9 3 33.53
    0 9 3 33.58
    0 9 3 32.05
    0 9 3 31.11
    1 9 3 13.83
    1 9 3 13.05
    1 9 3 13.17
    1 9 3 12.32
    1 9 3 12.99
    2 9 3 9.12
    2 9 3 8.4
    2 9 3 8.96
    2 9 3 11.27
    2 9 3 10.18
    3 9 3 157.07
    3 9 3 156.13
    3 9 3 161.13
    3 9 3 158.57
    3 9 3 155.18
    -4 -9 -3 13.88
    4 9 3 15.85
    4 9 3 14.85
    4 9 3 14.86
    4 9 3 16.78
    -5 -9 -3 61.04
    5 9 3 56.94
    5 9 3 59.82
    5 9 3 63.11
    5 9 3 57.61
    -6 -9 -3 21.29
    6 9 3 21.52
    6 9 3 22.03
    6 9 3 23.55
    -7 -9 -3 27.32
    -7 -9 -3 25.93
    7 9 3 24.83
    7 9 3 27.15
    7 9 3 25.17
    -8 -9 -3 22.44
    -8 -9 -3 25.82
    8 9 3 25.97
    8 9 3 28.89
    8 9 3 22.36
    -9 -9 -3 31.63
    -9 -9 -3 30.73
    9 9 3 25.93
    9 9 3 27.15
    9 9 3 28.94
    -10 -9 -3 36.87
    -10 -9 -3 35.72
    10 9 3 35.15
    10 9 3 41.79
    10 9 3 33.69
    -11 -9 -3 3.07
    -11 -9 -3 4.18
    11 9 3 5.19
    11 9 3 4.14
    11 9 3 8.93
    -12 -9 -3 19.59
    12 9 3 20.39
    12 9 3 30.18
    12 9 3 24.35
    -13 -9 -3 0.77
    13 9 3 -0.48
    -14 10 3 25.22
    -13 10 3 0.24
    -12 10 3 35.33
    -12 10 3 35.15
    -11 10 3 2.44
    -11 10 3 2.39
    -10 10 3 32.17
    -10 10 3 33.66
    -9 10 3 20.48
    -9 10 3 18.83
    -8 10 3 32
    -8 10 3 36.2
    -7 10 3 22.24
    -7 10 3 21.54
    6 -10 -3 1.39
    -6 10 3 2.73
    -6 10 3 1.65
    5 -10 -3 120.35
    -5 10 3 117.74
    -5 10 3 118.09
    4 -10 -3 17.13
    -4 10 3 19.23
    -4 10 3 16.96
    -4 10 3 16.99
    3 -10 -3 107.81
    -3 10 3 105.82
    -3 10 3 109.77
    -3 10 3 105.19
    -2 10 3 36.03
    -2 10 3 37.01
    -2 10 3 36.84
    -2 10 3 35.88
    -1 10 3 129.6
    -1 10 3 120.67
    -1 10 3 133.89
    -1 10 3 129.45
    0 10 3 25.58
    0 10 3 25.87
    0 10 3 24.83
    0 10 3 25.79
    0 10 3 22.25
    1 10 3 4.24
    1 10 3 5.24
    1 10 3 4.86
    1 10 3 2.53
    1 10 3 4.4
    2 10 3 123.76
    2 10 3 124.76
    2 10 3 127.99
    2 10 3 128.93
    2 10 3 119.46
    3 10 3 3.97
    3 10 3 2.99
    3 10 3 2.61
    3 10 3 1.52
    3 10 3 2.84
    -4 -10 -3 91.36
    4 10 3 91.05
    4 10 3 86.94
    4 10 3 87.75
    4 10 3 90.95
    -5 -10 -3 1.69
    5 10 3 1
    5 10 3 1.76
    5 10 3 0.51
    5 10 3 1.05
    -6 -10 -3 25.32
    6 10 3 25.02
    6 10 3 21.43
    6 10 3 24.51
    6 10 3 27.8
    -7 -10 -3 3.08
    -7 -10 -3 4.66
    7 10 3 2.08
    7 10 3 3.01
    7 10 3 2.72
    -8 -10 -3 7.65
    -8 -10 -3 14.4
    8 10 3 13.49
    8 10 3 13.79
    8 10 3 12.31
    -9 -10 -3 4.65
    -9 -10 -3 3.46
    9 10 3 4.69
    9 10 3 5.86
    9 10 3 6.63
    -10 -10 -3 2.54
    -10 -10 -3 2.29
    10 10 3 1.53
    10 10 3 0.31
    10 10 3 1.56
    -11 -10 -3 2.97
    -11 -10 -3 4.26
    11 10 3 3.41
    11 10 3 2.08
    11 10 3 2.52
    -12 -10 -3 0.53
    12 10 3 0.7
    12 10 3 0.26
    -13 11 3 23.9
    -12 11 3 0.94
    -12 11 3 0.69
    -11 11 3 12.84
    -11 11 3 14.02
    -10 11 3 9.43
    -10 11 3 11.96
    -9 11 3 12.91
    -9 11 3 12.62
    -8 11 3 8.99
    -8 11 3 5.06
    -7 11 3 11.7
    -7 11 3 10.13
    -6 11 3 2.91
    -6 11 3 2.97
    -5 11 3 0.05
    -5 11 3 0.12
    -4 11 3 1.18
    -4 11 3 0.45
    -4 11 3 0.17
    -3 11 3 1.75
    -3 11 3 1.58
    -3 11 3 2.94
    -2 11 3 -0.06
    -2 11 3 0.65
    -2 11 3 0.31
    -1 11 3 1.64
    -1 11 3 2.34
    -1 11 3 1.07
    0 11 3 1.15
    0 11 3 0.35
    0 11 3 1.29
    1 11 3 0
    1 11 3 -0.02
    1 11 3 -0.4
    1 11 3 0.02
    2 11 3 7.79
    2 11 3 9.27
    2 11 3 9.7
    2 11 3 9.25
    3 11 3 0.47
    3 11 3 -0.18
    3 11 3 -0.03
    3 11 3 0.94
    4 11 3 -0.15
    4 11 3 -0.08
    4 11 3 -0.33
    4 11 3 -0.16
    -5 -11 -3 10.86
    5 11 3 8.85
    5 11 3 9.45
    5 11 3 8.78
    5 11 3 11.27
    -6 -11 -3 1.34
    6 11 3 1.03
    6 11 3 -0.36
    6 11 3 0.81
    6 11 3 0.94
    -7 -11 -3 4.65
    -7 -11 -3 5.82
    7 11 3 3.65
    7 11 3 4.96
    7 11 3 4.98
    -8 -11 -3 8
    -8 -11 -3 6.59
    8 11 3 8.68
    8 11 3 8.23
    8 11 3 8.31
    -9 -11 -3 11.32
    -9 -11 -3 8.33
    9 11 3 12.08
    9 11 3 9.34
    9 11 3 9.11
    -10 -11 -3 7.62
    -10 -11 -3 7.44
    10 11 3 9.2
    10 11 3 13.4
    10 11 3 10.89
    -11 -11 -3 -0.12
    11 11 3 -0.21
    11 11 3 -0.6
    -12 -11 -3 4.4
    12 11 3 9.83
    -13 12 3 2.06
    -12 12 3 9.96
    -11 12 3 0.96
    -11 12 3 0.07
    -10 12 3 14.9
    -10 12 3 14.58
    -9 12 3 15.01
    -9 12 3 12.79
    -8 12 3 7.44
    -8 12 3 9.24
    -7 12 3 34.51
    -7 12 3 31.13
    -6 12 3 0.63
    -6 12 3 1.35
    -5 12 3 31.15
    -5 12 3 32.83
    -4 12 3 0.8
    -4 12 3 0.09
    -3 12 3 84.14
    -3 12 3 82.47
    -3 12 3 83.24
    -2 12 3 10.48
    -2 12 3 11.71
    -2 12 3 12.21
    -1 12 3 52.07
    -1 12 3 53.92
    -1 12 3 52.29
    0 12 3 14.07
    0 12 3 16.29
    0 12 3 16.18
    1 12 3 20.19
    1 12 3 21.79
    1 12 3 24.09
    2 12 3 13.15
    2 12 3 13.78
    2 12 3 14.22
    3 12 3 17.09
    3 12 3 15.98
    3 12 3 15.85
    4 12 3 123.03
    4 12 3 131.98
    -5 -12 -3 0.57
    5 12 3 2.16
    5 12 3 1.11
    -6 -12 -3 44.09
    6 12 3 44.83
    6 12 3 47.47
    -7 -12 -3 3.99
    -7 -12 -3 3.64
    7 12 3 3.7
    -8 -12 -3 40.32
    -8 -12 -3 38.74
    8 12 3 39.18
    -9 -12 -3 0.15
    -9 -12 -3 2.2
    9 12 3 4
    9 12 3 3.42
    -10 -12 -3 16.05
    -10 -12 -3 11.1
    10 12 3 15.78
    -11 -12 -3 11.53
    11 12 3 12.92
    -12 13 3 0.05
    -11 13 3 34.66
    -10 13 3 7.23
    -10 13 3 4.28
    -9 13 3 28.92
    -9 13 3 28.69
    -8 13 3 23.81
    -8 13 3 23.53
    -7 13 3 22.08
    -7 13 3 22.44
    -6 13 3 37.41
    -6 13 3 32.56
    -5 13 3 2.61
    -5 13 3 0.71
    -4 13 3 40.63
    -4 13 3 38.5
    -3 13 3 -0.09
    -3 13 3 -0.45
    -2 13 3 26.88
    -2 13 3 25.3
    -2 13 3 22.34
    -1 13 3 16.35
    -1 13 3 19.39
    -1 13 3 18.61
    0 13 3 33
    0 13 3 30.81
    0 13 3 31.16
    1 13 3 13.43
    1 13 3 8.52
    1 13 3 11.47
    2 13 3 10.99
    2 13 3 11.22
    2 13 3 10.68
    3 13 3 17.08
    3 13 3 13.58
    3 13 3 15.37
    4 13 3 0.03
    4 13 3 0.38
    -5 -13 -3 9.96
    5 13 3 11.87
    5 13 3 13.66
    -6 -13 -3 0.66
    6 13 3 -0.12
    6 13 3 -0.07
    -7 -13 -3 3.66
    7 13 3 2.36
    -8 -13 -3 0.83
    -8 -13 -3 0.23
    8 13 3 -0.46
    -9 -13 -3 0.87
    -9 -13 -3 2.17
    -10 -13 -3 0.93
    -11 14 3 0.58
    -10 14 3 3.85
    -10 14 3 1.4
    -9 14 3 1.76
    -9 14 3 0.26
    -8 14 3 1.7
    -8 14 3 0.86
    -7 14 3 0.28
    -7 14 3 0.14
    -6 14 3 1
    -6 14 3 -0.13
    -5 14 3 0.05
    -5 14 3 -0.35
    -4 14 3 0.27
    -4 14 3 0.49
    -3 14 3 7.54
    -3 14 3 7.92
    -2 14 3 0.34
    -2 14 3 -0.19
    -2 14 3 -0.29
    -1 14 3 5.06
    -1 14 3 6.85
    -1 14 3 7.57
    0 14 3 4.19
    0 14 3 5.49
    0 14 3 4.16
    1 14 3 2.71
    1 14 3 3.36
    1 14 3 2.38
    2 14 3 11.02
    2 14 3 11.09
    2 14 3 8.65
    3 14 3 5.91
    3 14 3 7.97
    3 14 3 7.95
    4 14 3 7.6
    4 14 3 6.54
    -5 -14 -3 1.9
    5 14 3 1.06
    5 14 3 1.33
    -6 -14 -3 15.66
    6 14 3 15.33
    6 14 3 17.67
    -7 -14 -3 1.66
    7 14 3 0.83
    -8 -14 -3 10.14
    -8 -14 -3 12.11
    -9 -14 -3 4.61
    -11 15 3 14.64
    -10 15 3 3.53
    -9 15 3 17.31
    -9 15 3 14.53
    -8 15 3 15.43
    -8 15 3 16.93
    -7 15 3 11.36
    -7 15 3 9.34
    -6 15 3 23.51
    -6 15 3 17.33
    -5 15 3 7.65
    -5 15 3 5.84
    -4 15 3 49.44
    -4 15 3 45.05
    -3 15 3 -0.62
    -3 15 3 -0.28
    -2 15 3 74.93
    -2 15 3 75.94
    -1 15 3 12.39
    -1 15 3 16.23
    -1 15 3 11.28
    0 15 3 18.79
    0 15 3 22.8
    0 15 3 21.5
    1 15 3 35.96
    1 15 3 36.16
    1 15 3 34.58
    2 15 3 13.99
    2 15 3 14
    2 15 3 14.71
    3 15 3 42.85
    3 15 3 44.93
    3 15 3 40.25
    4 15 3 6.64
    4 15 3 4.27
    -5 -15 -3 36.7
    5 15 3 43.61
    5 15 3 35.86
    -6 -15 -3 1.86
    6 15 3 -0.38
    6 15 3 0.15
    -7 -15 -3 32.85
    -8 -15 -3 2.4
    -9 16 3 5.23
    -8 16 3 8.13
    -7 16 3 13.51
    -7 16 3 13.34
    -6 16 3 12.69
    -6 16 3 12.51
    -5 16 3 12.06
    -5 16 3 14.1
    -4 16 3 1.52
    -4 16 3 0.75
    -3 16 3 23.88
    -3 16 3 21.44
    -2 16 3 -0.03
    -2 16 3 -0.43
    -1 16 3 9.87
    -1 16 3 8.67
    0 16 3 2.06
    0 16 3 1.96
    0 16 3 2.17
    1 16 3 3.71
    1 16 3 4.86
    1 16 3 3.62
    2 16 3 0.38
    2 16 3 0.3
    2 16 3 0.95
    3 16 3 1.88
    3 16 3 2.5
    3 16 3 1.07
    -4 -16 -3 5.81
    4 16 3 8.43
    4 16 3 6.6
    -5 -16 -3 0.14
    5 16 3 -0.18
    5 16 3 0.54
    -6 -16 -3 2.25
    6 16 3 0.77
    -8 17 3 0.31
    -7 17 3 -0.22
    -6 17 3 1.54
    -6 17 3 1.22
    -5 17 3 0.53
    -5 17 3 -0.13
    -4 17 3 2.79
    -4 17 3 1.01
    -3 17 3 -0.27
    -3 17 3 -0.13
    -2 17 3 6.55
    -2 17 3 5.11
    -1 17 3 1.8
    -1 17 3 0.96
    0 17 3 7.54
    0 17 3 8.9
    0 17 3 5.73
    1 17 3 7.58
    1 17 3 9.54
    1 17 3 10.81
    2 17 3 5.88
    2 17 3 10.1
    2 17 3 7.9
    3 17 3 16.09
    3 17 3 16.38
    3 17 3 22.88
    -4 -17 -3 0.34
    4 17 3 0.41
    5 17 3 9.24
    6 17 3 0.87
    -6 18 3 8.31
    -5 18 3 22.02
    -4 18 3 6.42
    -3 18 3 38.41
    -3 18 3 26.17
    -2 18 3 0.97
    -2 18 3 0.32
    -1 18 3 16.97
    -1 18 3 14.34
    0 18 3 4.44
    0 18 3 7.77
    1 18 3 8.28
    1 18 3 8.35
    1 18 3 10.7
    2 18 3 7.53
    2 18 3 5.09
    2 18 3 4.42
    3 18 3 7.5
    4 18 3 18.51
    -3 19 3 7.66
    -2 19 3 5.16
    -1 19 3 0.27
    0 19 3 4.94
    1 19 3 0.05
    3 18 -4 0.86
    5 17 -4 17.84
    4 17 -4 5.34
    3 17 -4 23.03
    -4 17 -4 41.04
    -5 17 -4 0.6
    -6 17 -4 25.64
    -7 17 -4 -0.42
    8 16 -4 1.71
    7 16 -4 12.53
    6 16 -4 9.18
    6 16 -4 13.52
    5 16 -4 11.22
    5 16 -4 11.54
    4 16 -4 30
    3 16 -4 9.25
    2 16 -4 27.02
    -1 16 -4 1.02
    -2 16 -4 18.27
    -3 16 -4 8.57
    -4 16 -4 1.8
    -4 16 -4 2.21
    -5 16 -4 18.31
    -5 16 -4 16.3
    -6 16 -4 -0.66
    -6 16 -4 -0.26
    -7 16 -4 1.32
    -7 16 -4 4.2
    -8 16 -4 -0.43
    -8 16 -4 -0.64
    9 15 -4 -0.02
    9 15 -4 -0.88
    8 15 -4 0.55
    8 15 -4 1.04
    7 15 -4 1.19
    7 15 -4 0.12
    7 15 -4 -0.25
    6 15 -4 0.57
    6 15 -4 0.18
    6 15 -4 1.47
    5 15 -4 0.2
    5 15 -4 0.88
    5 15 -4 1.39
    4 15 -4 0.51
    4 15 -4 0.31
    4 15 -4 1.2
    3 15 -4 -0.06
    3 15 -4 0.24
    3 15 -4 -0.32
    2 15 -4 0.2
    2 15 -4 0.31
    2 15 -4 0.01
    1 15 -4 4.75
    1 15 -4 4.2
    1 15 -4 5.57
    1 15 -4 4.6
    0 15 -4 0.59
    0 15 -4 0.38
    0 15 -4 -0.02
    0 15 -4 -0.1
    -1 15 -4 1.68
    -1 15 -4 2.72
    -1 15 -4 1.54
    -1 15 -4 1.45
    -2 15 -4 7.03
    -2 15 -4 6.48
    -2 15 -4 6.92
    -3 15 -4 6.54
    -3 15 -4 4.53
    -3 15 -4 4.37
    -4 15 -4 6.81
    -4 15 -4 4.34
    -5 15 -4 3.88
    -5 15 -4 3.36
    -6 15 -4 14.37
    -6 15 -4 12.31
    -7 15 -4 0.9
    -7 15 -4 0.32
    -8 15 -4 24.54
    -8 15 -4 27.32
    -9 15 -4 0.44
    10 14 -4 1.36
    10 14 -4 -0.05
    9 14 -4 16.4
    9 14 -4 15.3
    8 14 -4 1.67
    8 14 -4 2.85
    8 14 -4 4.88
    7 14 -4 27.01
    7 14 -4 22.88
    7 14 -4 23.31
    6 14 -4 25.66
    6 14 -4 23.69
    6 14 -4 22.3
    5 14 -4 26.19
    5 14 -4 24.75
    5 14 -4 26.09
    4 14 -4 21.02
    4 14 -4 19.48
    4 14 -4 21.4
    4 14 -4 23.28
    3 14 -4 9.86
    3 14 -4 14.24
    3 14 -4 10.72
    3 14 -4 9.3
    3 14 -4 13.33
    2 14 -4 64.85
    2 14 -4 68.71
    2 14 -4 67.8
    2 14 -4 70.8
    2 14 -4 70.18
    1 14 -4 0.26
    1 14 -4 0.44
    1 14 -4 1.6
    1 14 -4 0.24
    1 14 -4 0.21
    0 14 -4 39.9
    0 14 -4 40.65
    0 14 -4 38.13
    0 14 -4 40.74
    0 14 -4 38.58
    -1 14 -4 15.05
    -1 14 -4 17.78
    -1 14 -4 15.42
    -1 14 -4 18.12
    -2 14 -4 59.07
    -2 14 -4 62.8
    -2 14 -4 65.44
    -2 14 -4 61.34
    -3 14 -4 13.47
    -3 14 -4 10.69
    -3 14 -4 10.76
    -4 14 -4 17.69
    -4 14 -4 17.89
    -4 14 -4 16.5
    4 -14 4 17.78
    -5 14 -4 31.29
    -5 14 -4 30.17
    -5 14 -4 34.2
    5 -14 4 34.87
    -6 14 -4 2.89
    -6 14 -4 2.71
    6 -14 4 2.54
    6 -14 4 3.24
    -7 14 -4 60.24
    -7 14 -4 50.38
    7 -14 4 57.11
    7 -14 4 53.85
    -8 14 -4 1.06
    -8 14 -4 0.71
    8 -14 4 0.55
    -9 14 -4 26.31
    -9 14 -4 25.2
    9 -14 4 26.21
    -10 14 -4 3.38
    11 13 -4 0.77
    10 13 -4 27.72
    10 13 -4 31.02
    9 13 -4 0.34
    9 13 -4 0.08
    9 13 -4 0.21
    8 13 -4 13.34
    8 13 -4 17.14
    8 13 -4 21.83
    7 13 -4 12.94
    7 13 -4 18.78
    7 13 -4 16.3
    6 13 -4 25.76
    6 13 -4 26.06
    6 13 -4 23.26
    6 13 -4 20.53
    5 13 -4 17.33
    5 13 -4 18.09
    5 13 -4 17.58
    5 13 -4 20.07
    -5 -13 4 16.96
    4 13 -4 16.81
    4 13 -4 17.44
    4 13 -4 18.78
    4 13 -4 15.31
    3 13 -4 28
    3 13 -4 27.19
    3 13 -4 31.69
    3 13 -4 28.96
    3 13 -4 29.05
    2 13 -4 -0.1
    2 13 -4 1.05
    2 13 -4 1.25
    2 13 -4 2.07
    2 13 -4 1.14
    1 13 -4 7.78
    1 13 -4 9.64
    1 13 -4 7.23
    1 13 -4 8.1
    1 13 -4 7.99
    0 13 -4 0.53
    0 13 -4 0.36
    0 13 -4 0.01
    0 13 -4 0.36
    0 13 -4 0.22
    -1 13 -4 12.85
    -1 13 -4 10.74
    -1 13 -4 11.81
    -1 13 -4 10.64
    -2 13 -4 0.56
    -2 13 -4 0.04
    -2 13 -4 0.46
    -2 13 -4 0.66
    -3 13 -4 8.35
    -3 13 -4 10.37
    -3 13 -4 8.75
    -4 13 -4 2.87
    -4 13 -4 2.63
    -4 13 -4 2.86
    4 -13 4 3.81
    -5 13 -4 0.17
    -5 13 -4 0.42
    -5 13 -4 0.41
    5 -13 4 0.01
    -6 13 -4 0.74
    -6 13 -4 0.27
    6 -13 4 0.67
    6 -13 4 0.65
    -7 13 -4 -0.13
    -7 13 -4 -0.7
    7 -13 4 0.29
    7 -13 4 0.04
    -8 13 -4 0.2
    -8 13 -4 -0.07
    8 -13 4 0.41
    8 -13 4 0.11
    -9 13 -4 -0.03
    -9 13 -4 0.88
    9 -13 4 0.13
    9 -13 4 -0.22
    -10 13 -4 0.21
    -10 13 -4 0.83
    10 -13 4 0.32
    10 -13 4 0.12
    -11 13 -4 1.63
    11 -13 4 -0.2
    12 12 -4 -0.31
    11 12 -4 1.49
    11 12 -4 1.48
    10 12 -4 -0.29
    10 12 -4 0.43
    10 12 -4 -0.74
    9 12 -4 3.09
    9 12 -4 1.39
    9 12 -4 1.68
    -9 -12 4 2.83
    8 12 -4 0.43
    8 12 -4 1.61
    8 12 -4 1.74
    -8 -12 4 1.72
    -8 -12 4 -0.64
    7 12 -4 0.11
    7 12 -4 0.6
    7 12 -4 0.77
    -7 -12 4 0.53
    -7 -12 4 0.66
    6 12 -4 0.73
    6 12 -4 1.13
    6 12 -4 0.77
    6 12 -4 -0.15
    -6 -12 4 1.53
    5 12 -4 0.5
    5 12 -4 -0.36
    5 12 -4 -0.14
    5 12 -4 0.06
    -5 -12 4 0.62
    4 12 -4 3.82
    4 12 -4 2.72
    4 12 -4 3.56
    4 12 -4 3.14
    3 12 -4 5.53
    3 12 -4 5.32
    3 12 -4 7.59
    3 12 -4 7.17
    3 12 -4 6.47
    2 12 -4 7.59
    2 12 -4 8.11
    2 12 -4 7.35
    2 12 -4 8.71
    2 12 -4 5.98
    1 12 -4 1.35
    1 12 -4 1.04
    1 12 -4 0.96
    1 12 -4 1.28
    1 12 -4 1.34
    0 12 -4 16.81
    0 12 -4 19.03
    0 12 -4 18.76
    0 12 -4 17.09
    0 12 -4 18.66
    -1 12 -4 1.29
    -1 12 -4 0.45
    -1 12 -4 2.07
    -1 12 -4 1.88
    -1 12 -4 1.51
    -2 12 -4 14.14
    -2 12 -4 14.75
    -2 12 -4 17.41
    -2 12 -4 15.69
    -3 12 -4 2.32
    -3 12 -4 2.11
    -3 12 -4 2.21
    -4 12 -4 27.08
    -4 12 -4 27.89
    -4 12 -4 24.24
    4 -12 4 27.74
    -5 12 -4 1.19
    -5 12 -4 1.16
    -5 12 -4 2.65
    5 -12 4 1.77
    -6 12 -4 11.08
    -6 12 -4 10.48
    6 -12 4 13.01
    6 -12 4 12.63
    -7 12 -4 51.3
    -7 12 -4 55.2
    7 -12 4 57.42
    7 -12 4 55.09
    -8 12 -4 0.95
    -8 12 -4 -0.02
    8 -12 4 0.6
    8 -12 4 0.65
    -9 12 -4 40.83
    -9 12 -4 39.05
    9 -12 4 33.37
    9 -12 4 36.75
    -10 12 -4 1.16
    -10 12 -4 0.72
    10 -12 4 0.51
    10 -12 4 0.09
    -11 12 -4 12.65
    -11 12 -4 15.43
    11 -12 4 11.99
    11 -12 4 12.92
    -12 12 -4 7.47
    12 -12 4 9.2
    13 11 -4 2.22
    12 11 -4 16.27
    11 11 -4 4.67
    11 11 -4 2.45
    11 11 -4 2.12
    -11 -11 4 2.36
    10 11 -4 26.35
    10 11 -4 27.55
    10 11 -4 27.75
    -10 -11 4 20.55
    -10 -11 4 28.25
    9 11 -4 0.13
    9 11 -4 0.47
    9 11 -4 0.02
    -9 -11 4 1.27
    -9 -11 4 1.02
    8 11 -4 59.1
    8 11 -4 63
    8 11 -4 63.16
    -8 -11 4 61.38
    -8 -11 4 62.38
    7 11 -4 17.18
    7 11 -4 17.42
    7 11 -4 15.71
    -7 -11 4 19.8
    -7 -11 4 17.9
    6 11 -4 28.46
    6 11 -4 28.2
    6 11 -4 24.58
    6 11 -4 27.45
    -6 -11 4 28.7
    5 11 -4 69.66
    5 11 -4 61.56
    5 11 -4 67.73
    5 11 -4 65.23
    -5 -11 4 70.75
    4 11 -4 93.02
    4 11 -4 92.86
    4 11 -4 95.73
    4 11 -4 91.64
    3 11 -4 32.71
    3 11 -4 35.67
    3 11 -4 36.86
    3 11 -4 34.61
    3 11 -4 33.49
    2 11 -4 11.49
    2 11 -4 8.53
    2 11 -4 12.38
    2 11 -4 10.83
    2 11 -4 11.17
    1 11 -4 135.7
    1 11 -4 132.38
    1 11 -4 134.73
    1 11 -4 138.7
    1 11 -4 129.16
    0 11 -4 0.04
    0 11 -4 0.06
    0 11 -4 0.56
    0 11 -4 0.29
    0 11 -4 0.18
    -1 11 -4 113.63
    -1 11 -4 113.37
    -1 11 -4 116.4
    -1 11 -4 114.79
    -1 11 -4 116.68
    -2 11 -4 29.18
    -2 11 -4 26.27
    -2 11 -4 29.43
    -2 11 -4 27.19
    -3 11 -4 35.14
    -3 11 -4 36.88
    -3 11 -4 35.7
    -3 11 -4 34.47
    -4 11 -4 56.4
    -4 11 -4 60.32
    -4 11 -4 53.42
    4 -11 4 61.58
    -5 11 -4 17.65
    -5 11 -4 19.42
    -5 11 -4 19.42
    5 -11 4 19.26
    -6 11 -4 23.9
    -6 11 -4 26.64
    6 -11 4 24.17
    6 -11 4 23.89
    -7 11 -4 5.7
    -7 11 -4 6.32
    7 -11 4 8.24
    7 -11 4 7.03
    -8 11 -4 26.54
    -8 11 -4 25.19
    8 -11 4 28.62
    8 -11 4 24.3
    -9 11 -4 0.2
    -9 11 -4 1.03
    9 -11 4 0.81
    9 -11 4 1.69
    -10 11 -4 5.82
    -10 11 -4 7.84
    10 -11 4 5.12
    10 -11 4 5.96
    -11 11 -4 3.01
    -11 11 -4 0.04
    11 -11 4 1.5
    11 -11 4 2.72
    -12 11 -4 4.04
    12 -11 4 5.33
    13 10 -4 9.86
    -13 -10 4 9.77
    12 10 -4 10.16
    12 10 -4 10.13
    12 10 -4 9.09
    -12 -10 4 10.77
    11 10 -4 20.37
    11 10 -4 25.39
    11 10 -4 23.7
    -11 -10 4 20.06
    -11 -10 4 20.29
    10 10 -4 -0.28
    10 10 -4 0.18
    10 10 -4 -0.15
    -10 -10 4 0.05
    -10 -10 4 0.12
    9 10 -4 46
    9 10 -4 41.33
    9 10 -4 45.34
    -9 -10 4 46.38
    -9 -10 4 41.83
    8 10 -4 6.56
    8 10 -4 8.7
    8 10 -4 8.44
    -8 -10 4 6.67
    -8 -10 4 7.81
    7 10 -4 5.54
    7 10 -4 5.85
    7 10 -4 6.59
    -7 -10 4 7.19
    -7 -10 4 7.67
    6 10 -4 11.93
    6 10 -4 14.53
    6 10 -4 12.99
    -6 -10 4 11.48
    5 10 -4 18.77
    5 10 -4 20.07
    5 10 -4 19.06
    5 10 -4 16.73
    -5 -10 4 17.4
    4 10 -4 8.02
    4 10 -4 6.61
    4 10 -4 6.78
    4 10 -4 6.3
    3 10 -4 9.53
    3 10 -4 10.82
    3 10 -4 10.46
    3 10 -4 13.15
    3 10 -4 11.43
    2 10 -4 41.63
    2 10 -4 40.87
    2 10 -4 45.01
    2 10 -4 43.21
    2 10 -4 45.46
    1 10 -4 3.62
    1 10 -4 3.23
    1 10 -4 4.64
    1 10 -4 4.32
    1 10 -4 2.7
    0 10 -4 10.75
    0 10 -4 10.02
    0 10 -4 10.44
    0 10 -4 10.81
    0 10 -4 9
    -1 10 -4 1.44
    -1 10 -4 0.45
    -1 10 -4 1.71
    -1 10 -4 1.37
    -1 10 -4 1.34
    -2 10 -4 4.81
    -2 10 -4 4.86
    -2 10 -4 4.72
    -2 10 -4 2.44
    -2 10 -4 3.78
    -3 10 -4 0.55
    -3 10 -4 1.38
    -3 10 -4 1.65
    -4 10 -4 6.91
    -4 10 -4 6.41
    -4 10 -4 5.61
    4 -10 4 7.43
    -5 10 -4 1.4
    -5 10 -4 1.56
    -5 10 -4 1.44
    5 -10 4 1.95
    -6 10 -4 3.24
    -6 10 -4 4.52
    6 -10 4 4.73
    6 -10 4 3.25
    -7 10 -4 2.8
    -7 10 -4 1.58
    7 -10 4 1.7
    7 -10 4 1.57
    -8 10 -4 1.59
    -8 10 -4 1.67
    8 -10 4 0.43
    8 -10 4 0.96
    -9 10 -4 5.06
    -9 10 -4 3.27
    9 -10 4 4.56
    9 -10 4 3.02
    -10 10 -4 0.02
    -10 10 -4 0.55
    10 -10 4 0.79
    10 -10 4 0.49
    -11 10 -4 5.59
    -11 10 -4 3.09
    11 -10 4 5.3
    11 -10 4 5.26
    -12 10 -4 0.84
    -12 10 -4 0.49
    12 -10 4 3.42
    12 -10 4 2.55
    -13 10 -4 4.2
    13 -10 4 0.87
    14 9 -4 1.75
    -14 -9 4 -1.56
    13 9 -4 1.36
    13 9 -4 0.66
    -13 -9 4 0.17
    -13 -9 4 -0.9
    12 9 -4 0.17
    12 9 -4 0.04
    12 9 -4 0.31
    -12 -9 4 -1.58
    -12 -9 4 -1.86
    11 9 -4 0.39
    11 9 -4 -0.42
    11 9 -4 0.28
    -11 -9 4 -1.15
    -11 -9 4 -1.31
    10 9 -4 0.06
    10 9 -4 0.39
    10 9 -4 0.61
    -10 -9 4 0.25
    -10 -9 4 0.69
    9 9 -4 -0.09
    9 9 -4 0.57
    9 9 -4 -0.29
    -9 -9 4 -0.46
    -9 -9 4 0.09
    8 9 -4 6.29
    8 9 -4 6.27
    8 9 -4 7.12
    -8 -9 4 3.81
    -8 -9 4 7.53
    7 9 -4 5.28
    7 9 -4 5.16
    7 9 -4 5.88
    -7 -9 4 4.89
    -7 -9 4 8.23
    6 9 -4 27.58
    6 9 -4 25.3
    6 9 -4 28.19
    -6 -9 4 25.33
    -6 -9 4 29.47
    5 9 -4 14.5
    5 9 -4 15.35
    5 9 -4 14.53
    5 9 -4 14.29
    -5 -9 4 14.47
    4 9 -4 20.63
    4 9 -4 21.03
    4 9 -4 21.59
    4 9 -4 20.34
    -4 -9 4 22.19
    3 9 -4 35.14
    3 9 -4 36.41
    3 9 -4 35.09
    3 9 -4 34.89
    3 9 -4 37.34
    2 9 -4 9.87
    2 9 -4 10.07
    2 9 -4 9.41
    2 9 -4 10.62
    2 9 -4 10.61
    1 9 -4 98.16
    1 9 -4 96.5
    1 9 -4 97.01
    1 9 -4 97.63
    1 9 -4 93.62
    0 9 -4 11.75
    0 9 -4 12.05
    0 9 -4 11.42
    0 9 -4 11.34
    0 9 -4 10.46
    -1 9 -4 144.97
    -1 9 -4 143.13
    -1 9 -4 145.59
    -1 9 -4 147.33
    -1 9 -4 148.86
    -2 9 -4 13.16
    -2 9 -4 11.23
    -2 9 -4 10.6
    -2 9 -4 11.92
    -2 9 -4 9.78
    -3 9 -4 141.07
    -3 9 -4 134.06
    -3 9 -4 142.62
    -4 9 -4 49.07
    -4 9 -4 49.15
    -4 9 -4 44.94
    4 -9 4 47.41
    -5 9 -4 78.32
    -5 9 -4 77.27
    -5 9 -4 74.64
    5 -9 4 75.42
    -6 9 -4 60.69
    -6 9 -4 60.88
    6 -9 4 64.76
    6 -9 4 62.41
    -7 9 -4 1.68
    -7 9 -4 2.57
    7 -9 4 1.82
    7 -9 4 0.63
    -8 9 -4 64.2
    -8 9 -4 61.59
    8 -9 4 59.16
    8 -9 4 60.31
    -9 9 -4 -0.24
    -9 9 -4 0.85
    9 -9 4 0.07
    9 -9 4 0.09
    -10 9 -4 38.59
    -10 9 -4 30.58
    10 -9 4 29.42
    10 -9 4 34.64
    -11 9 -4 3.91
    -11 9 -4 3.08
    11 -9 4 4.77
    11 -9 4 5.74
    -12 9 -4 29.82
    -12 9 -4 35.25
    12 -9 4 35.73
    12 -9 4 31.48
    -13 9 -4 16.7
    13 -9 4 16.05
    14 8 -4 8.04
    14 8 -4 5.61
    -14 -8 4 5.74
    -14 -8 4 7.21
    13 8 -4 5.24
    13 8 -4 8.4
    13 8 -4 7.79
    -13 -8 4 7.79
    -13 -8 4 10.52
    12 8 -4 16.96
    12 8 -4 17.32
    12 8 -4 16.81
    -12 -8 4 14.67
    -12 -8 4 14.16
    11 8 -4 29.41
    11 8 -4 27.87
    11 8 -4 26.42
    -11 -8 4 32
    -11 -8 4 25.97
    10 8 -4 9.05
    10 8 -4 8.87
    10 8 -4 9.45
    -10 -8 4 6.71
    -10 -8 4 7.98
    9 8 -4 73.04
    9 8 -4 79.78
    9 8 -4 77.43
    -9 -8 4 73.46
    -9 -8 4 65.97
    8 8 -4 5.02
    8 8 -4 3.78
    8 8 -4 2.74
    -8 -8 4 5.5
    -8 -8 4 5.32
    7 8 -4 92.13
    7 8 -4 86.55
    7 8 -4 85.71
    -7 -8 4 84.47
    -7 -8 4 91.13
    6 8 -4 19.53
    6 8 -4 21.58
    6 8 -4 19.08
    -6 -8 4 20.85
    -6 -8 4 21.59
    5 8 -4 69.94
    5 8 -4 67.94
    5 8 -4 71.04
    5 8 -4 73.68
    -5 -8 4 70.26
    4 8 -4 50.94
    4 8 -4 48.41
    4 8 -4 54.05
    4 8 -4 51.01
    -4 -8 4 49.49
    3 8 -4 29.13
    3 8 -4 32.96
    3 8 -4 29.07
    3 8 -4 34.24
    3 8 -4 32.03
    2 8 -4 159.64
    2 8 -4 160.7
    2 8 -4 160.3
    2 8 -4 152.24
    2 8 -4 154.1
    1 8 -4 0.74
    1 8 -4 1.03
    1 8 -4 0.95
    1 8 -4 0.52
    1 8 -4 1.15
    0 8 -4 280.64
    0 8 -4 286.59
    0 8 -4 296.73
    0 8 -4 282.98
    0 8 -4 297.14
    -1 8 -4 2.09
    -1 8 -4 2.93
    -1 8 -4 2.56
    -1 8 -4 2.68
    -1 8 -4 2.26
    -2 8 -4 153.52
    -2 8 -4 158.46
    -2 8 -4 154.63
    -2 8 -4 155.76
    -2 8 -4 158.03
    -3 8 -4 11.02
    -3 8 -4 12.17
    -3 8 -4 11.84
    -3 8 -4 12.51
    -4 8 -4 89.53
    -4 8 -4 89.7
    -4 8 -4 91.84
    4 -8 4 91.02
    -5 8 -4 17.73
    -5 8 -4 19.41
    5 -8 4 17.52
    -6 8 -4 66.57
    -6 8 -4 68.56
    6 -8 4 66.98
    6 -8 4 75.07
    -7 8 -4 65.79
    -7 8 -4 69.16
    7 -8 4 70.07
    7 -8 4 70.34
    -8 8 -4 0.21
    -8 8 -4 -0.12
    8 -8 4 0.7
    8 -8 4 0.38
    -9 8 -4 23.67
    -9 8 -4 22.69
    9 -8 4 23.27
    9 -8 4 21.34
    -10 8 -4 0.67
    -10 8 -4 0.13
    10 -8 4 0.36
    10 -8 4 -0.71
    -11 8 -4 2.5
    -11 8 -4 4.55
    11 -8 4 3.32
    11 -8 4 1.84
    -12 8 -4 0.78
    -12 8 -4 -0.31
    12 -8 4 0.13
    12 -8 4 0.14
    -13 8 -4 2.65
    13 -8 4 1.11
    15 7 -4 17.3
    -15 -7 4 14.44
    14 7 -4 1.77
    14 7 -4 2.12
    -14 -7 4 3.13
    -14 -7 4 2.97
    13 7 -4 14.69
    13 7 -4 14.02
    13 7 -4 16.84
    -13 -7 4 16.52
    -13 -7 4 10.89
    12 7 -4 11.02
    12 7 -4 11.87
    12 7 -4 12.35
    -12 -7 4 11.1
    -12 -7 4 6.53
    11 7 -4 10.63
    11 7 -4 8.86
    11 7 -4 11.01
    -11 -7 4 16.53
    -11 -7 4 11.35
    10 7 -4 17.28
    10 7 -4 16.03
    10 7 -4 18.84
    -10 -7 4 16.12
    -10 -7 4 17.38
    9 7 -4 0.37
    9 7 -4 0.33
    9 7 -4 0.18
    -9 -7 4 0.31
    -9 -7 4 0.41
    8 7 -4 14.39
    8 7 -4 14.22
    8 7 -4 11.69
    -8 -7 4 13.13
    -8 -7 4 11.71
    7 7 -4 -0.37
    7 7 -4 0.21
    7 7 -4 0.23
    -7 -7 4 -0.55
    -7 -7 4 0.48
    6 7 -4 5.85
    6 7 -4 5.9
    6 7 -4 10.33
    -6 -7 4 7.78
    -6 -7 4 8.54
    5 7 -4 0.68
    5 7 -4 1.2
    5 7 -4 0.66
    -5 -7 4 1
    4 7 -4 3.38
    4 7 -4 2.81
    4 7 -4 1.57
    4 7 -4 2.57
    -4 -7 4 3.4
    3 7 -4 3.36
    3 7 -4 2.96
    3 7 -4 2.07
    3 7 -4 1.83
    3 7 -4 2.05
    2 7 -4 2.56
    2 7 -4 1.53
    2 7 -4 1.89
    2 7 -4 1.7
    2 7 -4 2.02
    1 7 -4 1.26
    1 7 -4 1.51
    1 7 -4 1.23
    1 7 -4 0.8
    1 7 -4 1.06
    0 7 -4 0.65
    0 7 -4 0.92
    0 7 -4 1.39
    0 7 -4 0.06
    0 7 -4 0.57
    -1 7 -4 2.02
    -1 7 -4 2.14
    -1 7 -4 1.5
    -1 7 -4 1.65
    -1 7 -4 1.28
    -2 7 -4 -0.08
    -2 7 -4 0.18
    -2 7 -4 -0.07
    -2 7 -4 -0.2
    -2 7 -4 0
    -3 7 -4 5.66
    -3 7 -4 5.38
    -3 7 -4 6.85
    3 -7 4 5.5
    -4 7 -4 2.6
    -4 7 -4 1.37
    -4 7 -4 1.68
    4 -7 4 2.01
    -5 7 -4 5.75
    -5 7 -4 6.2
    5 -7 4 4.86
    5 -7 4 5.82
    -6 7 -4 6.33
    -6 7 -4 4.94
    6 -7 4 7.48
    6 -7 4 5.51
    -7 7 -4 7.22
    -7 7 -4 8.09
    7 -7 4 5.37
    7 -7 4 6.07
    -8 7 -4 26.37
    -8 7 -4 26.98
    8 -7 4 27.33
    8 -7 4 25.06
    -9 7 -4 7.18
    -9 7 -4 6.35
    9 -7 4 8.57
    9 -7 4 8.77
    -10 7 -4 14.29
    -10 7 -4 13.14
    10 -7 4 14.19
    10 -7 4 11.17
    -11 7 -4 5.67
    -11 7 -4 4.7
    11 -7 4 5.36
    11 -7 4 5.28
    -12 7 -4 13.04
    -12 7 -4 17.75
    12 -7 4 12.85
    12 -7 4 13.38
    -13 7 -4 7.96
    -13 7 -4 8.05
    13 -7 4 6.97
    13 -7 4 7.75
    -14 7 -4 5.41
    14 -7 4 8.5
    15 6 -4 0.1
    -15 -6 4 1.19
    14 6 -4 3.52
    -14 -6 4 2.09
    -14 -6 4 -0.33
    13 6 -4 1.29
    13 6 -4 1.27
    13 6 -4 1.22
    -13 -6 4 0.14
    -13 -6 4 0.65
    12 6 -4 2.76
    12 6 -4 2.24
    12 6 -4 2.71
    -12 -6 4 1.95
    -12 -6 4 4.2
    11 6 -4 11.19
    11 6 -4 8.24
    11 6 -4 11.73
    -11 -6 4 13.41
    -11 -6 4 9.99
    10 6 -4 13.29
    10 6 -4 10.08
    10 6 -4 8.33
    -10 -6 4 9.19
    -10 -6 4 8.38
    9 6 -4 2.57
    9 6 -4 3.08
    9 6 -4 3.37
    -9 -6 4 2.72
    -9 -6 4 3.43
    8 6 -4 0.65
    8 6 -4 1.56
    8 6 -4 0.89
    -8 -6 4 -0.5
    -8 -6 4 0.98
    7 6 -4 58.28
    7 6 -4 53.73
    7 6 -4 53.38
    -7 -6 4 59.2
    -7 -6 4 53.54
    6 6 -4 1.48
    6 6 -4 1.17
    6 6 -4 1.64
    -6 -6 4 1.42
    -6 -6 4 1.6
    5 6 -4 62.71
    5 6 -4 64.07
    5 6 -4 65.04
    -5 -6 4 62.69
    -5 -6 4 62.84
    4 6 -4 24.98
    4 6 -4 25.15
    4 6 -4 22.74
    4 6 -4 23.59
    -4 -6 4 22.2
    3 6 -4 18.17
    3 6 -4 19.12
    3 6 -4 18.09
    2 6 -4 59.27
    2 6 -4 57.78
    2 6 -4 61
    2 6 -4 58.21
    1 6 -4 0.1
    1 6 -4 0.48
    1 6 -4 0.1
    1 6 -4 0.15
    0 6 -4 283.75
    0 6 -4 279.18
    0 6 -4 281.66
    0 6 -4 286.37
    -1 6 -4 30.82
    -1 6 -4 30.22
    -1 6 -4 28.46
    -1 6 -4 29.12
    -2 6 -4 152.7
    -2 6 -4 155.38
    -2 6 -4 156.52
    -2 6 -4 157.6
    -2 6 -4 155.73
    -3 6 -4 26.38
    -3 6 -4 23.56
    -3 6 -4 27.78
    3 -6 4 25.35
    3 -6 4 23.74
    -4 6 -4 117.09
    -4 6 -4 119.34
    -4 6 -4 111.53
    4 -6 4 117.45
    -5 6 -4 32.64
    -5 6 -4 30.12
    5 -6 4 31.33
    5 -6 4 32.89
    -6 6 -4 58.9
    -6 6 -4 57.34
    6 -6 4 59.41
    6 -6 4 55.33
    -7 6 -4 112.09
    -7 6 -4 124.56
    7 -6 4 116.23
    7 -6 4 116.91
    -8 6 -4 7.8
    -8 6 -4 7.92
    8 -6 4 7.32
    8 -6 4 9.31
    -9 6 -4 105.92
    -9 6 -4 106.71
    9 -6 4 103.73
    9 -6 4 104.95
    -10 6 -4 0.74
    -10 6 -4 0.37
    10 -6 4 0
    10 -6 4 -0.02
    -11 6 -4 45.52
    -11 6 -4 48.33
    11 -6 4 43.18
    11 -6 4 47.83
    -12 6 -4 3.8
    -12 6 -4 5.31
    12 -6 4 4.89
    12 -6 4 5.05
    -13 6 -4 21.58
    -13 6 -4 18.94
    13 -6 4 19.96
    13 -6 4 19.98
    -14 6 -4 6.51
    14 -6 4 6.06
    15 5 -4 24.01
    -15 -5 4 30.77
    14 5 -4 4.98
    14 5 -4 5
    -14 -5 4 4.75
    -14 -5 4 6.26
    13 5 -4 29.1
    13 5 -4 28.49
    13 5 -4 29.99
    -13 -5 4 32.27
    -13 -5 4 31.44
    12 5 -4 23.62
    12 5 -4 24.99
    12 5 -4 25.39
    -12 -5 4 22.25
    -12 -5 4 23.39
    11 5 -4 30.83
    11 5 -4 32.67
    11 5 -4 31.79
    -11 -5 4 24.28
    -11 -5 4 27.13
    10 5 -4 34.61
    10 5 -4 36.47
    10 5 -4 35.7
    -10 -5 4 40.35
    -10 -5 4 35.23
    9 5 -4 13.2
    9 5 -4 12.58
    9 5 -4 13.68
    -9 -5 4 17.42
    -9 -5 4 19.06
    8 5 -4 60.63
    8 5 -4 61.87
    8 5 -4 64.07
    -8 -5 4 64.85
    -8 -5 4 59.68
    7 5 -4 4.83
    7 5 -4 5.26
    7 5 -4 5.12
    -7 -5 4 4.41
    -7 -5 4 3.1
    6 5 -4 127.67
    6 5 -4 123.59
    6 5 -4 127.38
    -6 -5 4 121.28
    -6 -5 4 126.6
    5 5 -4 13.59
    5 5 -4 12.09
    5 5 -4 10.9
    -5 -5 4 13.18
    -5 -5 4 14.11
    4 5 -4 116.04
    4 5 -4 111.95
    4 5 -4 119.3
    -4 -5 4 119.62
    -4 -5 4 117.27
    3 5 -4 5.6
    3 5 -4 6.65
    3 5 -4 6.49
    -3 -5 4 5.57
    2 5 -4 0.81
    2 5 -4 1
    2 5 -4 1.58
    2 5 -4 1.14
    1 5 -4 95.84
    1 5 -4 94.35
    1 5 -4 96.07
    1 5 -4 95.61
    0 5 -4 7.37
    0 5 -4 6.67
    0 5 -4 7.64
    0 5 -4 7.31
    -1 5 -4 179.58
    -1 5 -4 179.25
    -1 5 -4 179.91
    -1 5 -4 177.04
    -2 5 -4 24.68
    -2 5 -4 25.02
    -2 5 -4 24.42
    2 -5 4 24.8
    -3 5 -4 29.52
    -3 5 -4 26.26
    -3 5 -4 29.29
    3 -5 4 27.15
    3 -5 4 28.68
    -4 5 -4 36.42
    -4 5 -4 33.61
    4 -5 4 36.15
    -5 5 -4 25.03
    -5 5 -4 24.24
    5 -5 4 25.36
    5 -5 4 23.81
    -6 5 -4 19.01
    -6 5 -4 19.06
    6 -5 4 19.91
    6 -5 4 20.5
    -7 5 -4 6.12
    -7 5 -4 6.9
    7 -5 4 5.75
    7 -5 4 4.94
    -8 5 -4 33.76
    -8 5 -4 34.24
    8 -5 4 36.76
    8 -5 4 37.84
    -9 5 -4 -0.32
    -9 5 -4 0.29
    9 -5 4 1.06
    9 -5 4 0.29
    -10 5 -4 1.69
    -10 5 -4 3.82
    10 -5 4 4.93
    10 -5 4 4.6
    -11 5 -4 0.62
    -11 5 -4 0.24
    11 -5 4 -0.05
    11 -5 4 0.11
    -12 5 -4 1.02
    -12 5 -4 0.6
    12 -5 4 1.57
    12 -5 4 2.07
    -13 5 -4 -0.27
    -13 5 -4 0.05
    13 -5 4 -0.58
    13 -5 4 -0.26
    -14 5 -4 1.01
    14 -5 4 0.68
    15 4 -4 1.42
    -15 -4 4 1.68
    -15 -4 4 -0.13
    14 4 -4 5.08
    14 4 -4 6.05
    -14 -4 4 3.24
    -14 -4 4 6.92
    13 4 -4 6.81
    13 4 -4 5.97
    -13 -4 4 8.26
    -13 -4 4 7.46
    12 4 -4 12.89
    12 4 -4 11.38
    12 4 -4 11.34
    -12 -4 4 13.08
    -12 -4 4 14.52
    11 4 -4 8.79
    11 4 -4 9.44
    11 4 -4 9.22
    -11 -4 4 8.52
    -11 -4 4 9.1
    10 4 -4 2.56
    10 4 -4 2.04
    10 4 -4 3.05
    -10 -4 4 1.9
    -10 -4 4 3.08
    9 4 -4 33.81
    9 4 -4 33.44
    9 4 -4 33.36
    -9 -4 4 29.82
    -9 -4 4 36.1
    8 4 -4 7.54
    8 4 -4 6.82
    8 4 -4 7.2
    -8 -4 4 5.59
    -8 -4 4 6.57
    7 4 -4 -0.16
    7 4 -4 0.38
    7 4 -4 0.7
    -7 -4 4 0.34
    -7 -4 4 0.13
    6 4 -4 0.78
    6 4 -4 0.63
    6 4 -4 0.09
    -6 -4 4 0.4
    -6 -4 4 0.54
    5 4 -4 -0.19
    5 4 -4 -0.15
    5 4 -4 -0.14
    -5 -4 4 0.24
    -5 -4 4 0.09
    4 4 -4 15.92
    4 4 -4 14.36
    4 4 -4 15.46
    -4 -4 4 15.42
    3 4 -4 5.64
    3 4 -4 5.54
    3 4 -4 5.27
    -3 -4 4 5.87
    2 4 -4 3.8
    2 4 -4 3.16
    2 4 -4 4.43
    2 4 -4 4.04
    1 4 -4 0.19
    1 4 -4 0.68
    1 4 -4 0.15
    0 4 -4 5.58
    0 4 -4 5.06
    0 4 -4 5.83
    -1 4 -4 11.07
    -1 4 -4 11.48
    -1 4 -4 10.9
    1 -4 4 9.74
    -2 4 -4 38.97
    -2 4 -4 41.4
    2 -4 4 41.17
    -3 4 -4 0.22
    -3 4 -4 0.15
    -3 4 -4 0.63
    3 -4 4 0.45
    3 -4 4 0.32
    -4 4 -4 3.71
    -4 4 -4 2.33
    4 -4 4 2.58
    4 -4 4 2
    -5 4 -4 49.3
    -5 4 -4 46.79
    5 -4 4 50.96
    5 -4 4 50.22
    -6 4 -4 30.75
    -6 4 -4 31.41
    6 -4 4 27.97
    6 -4 4 27.29
    -7 4 -4 27.59
    -7 4 -4 28.1
    7 -4 4 27.77
    7 -4 4 30.03
    -8 4 -4 3.49
    -8 4 -4 4.91
    8 -4 4 5.61
    8 -4 4 5.53
    -9 4 -4 31.55
    -9 4 -4 30.79
    9 -4 4 25.98
    9 -4 4 29.41
    -10 4 -4 5.03
    -10 4 -4 2.88
    10 -4 4 1.38
    10 -4 4 2.52
    -11 4 -4 27.39
    -11 4 -4 31.81
    11 -4 4 30.9
    11 -4 4 33.01
    -12 4 -4 2.63
    -12 4 -4 1.42
    12 -4 4 1.98
    12 -4 4 4.25
    -13 4 -4 19.77
    -13 4 -4 17.22
    13 -4 4 20.05
    13 -4 4 23.21
    -14 4 -4 4.14
    14 -4 4 8.08
    16 3 -4 -0.6
    -16 -3 4 -1.37
    15 3 -4 10.27
    -15 -3 4 8.13
    -15 -3 4 6.56
    14 3 -4 0.33
    14 3 -4 0.69
    -14 -3 4 -0.08
    -14 -3 4 -0.05
    13 3 -4 19.78
    13 3 -4 19.66
    -13 -3 4 24.33
    -13 -3 4 23.6
    12 3 -4 34.41
    12 3 -4 35.18
    12 3 -4 31.99
    -12 -3 4 38.17
    -12 -3 4 31.67
    11 3 -4 22.9
    11 3 -4 23.08
    11 3 -4 23.14
    -11 -3 4 23.74
    -11 -3 4 22.84
    10 3 -4 42.91
    10 3 -4 44.87
    10 3 -4 47.21
    -10 -3 4 42.89
    -10 -3 4 41.1
    9 3 -4 4.53
    9 3 -4 2.36
    9 3 -4 2.77
    -9 -3 4 3.09
    -9 -3 4 2.42
    8 3 -4 85.98
    8 3 -4 87.08
    8 3 -4 79.94
    -8 -3 4 86.75
    -8 -3 4 86.26
    7 3 -4 5.46
    7 3 -4 5.15
    7 3 -4 5.06
    -7 -3 4 6.32
    -7 -3 4 6.36
    6 3 -4 228.94
    6 3 -4 221.68
    6 3 -4 219.07
    -6 -3 4 221.64
    -6 -3 4 232.06
    5 3 -4 15.22
    5 3 -4 14.94
    5 3 -4 14.58
    -5 -3 4 16.93
    -5 -3 4 15.69
    4 3 -4 21.83
    4 3 -4 21.95
    4 3 -4 21.75
    -4 -3 4 19.93
    3 3 -4 116.29
    3 3 -4 116.95
    3 3 -4 110.44
    -3 -3 4 111.01
    2 3 -4 3.48
    2 3 -4 3.2
    -2 -3 4 3.76
    1 3 -4 109.34
    1 3 -4 107.21
    1 3 -4 107.55
    0 3 -4 17.38
    0 3 -4 15.78
    0 -3 4 16.15
    -1 3 -4 371.95
    -1 3 -4 377.51
    1 -3 4 372.69
    -2 3 -4 5.5
    -2 3 -4 7.4
    2 -3 4 7.12
    2 -3 4 8.3
    -3 3 -4 144.52
    -3 3 -4 145.34
    3 -3 4 147.56
    3 -3 4 147.15
    -4 3 -4 63.79
    -4 3 -4 69.01
    4 -3 4 67.2
    4 -3 4 71.31
    4 -3 4 68.9
    -5 3 -4 146.76
    -5 3 -4 158.38
    5 -3 4 158.42
    5 -3 4 161.28
    5 -3 4 158.05
    -6 3 -4 138.64
    -6 3 -4 140.23
    6 -3 4 139.35
    6 -3 4 136.2
    6 -3 4 136.63
    -7 3 -4 55.61
    -7 3 -4 53.97
    7 -3 4 59.35
    7 -3 4 55.19
    -8 3 -4 40.68
    -8 3 -4 43.17
    8 -3 4 39.13
    8 -3 4 38.68
    -9 3 -4 9.62
    -9 3 -4 11.79
    9 -3 4 9.92
    9 -3 4 10.45
    -10 3 -4 88.02
    -10 3 -4 86.47
    10 -3 4 88.53
    10 -3 4 93.23
    -11 3 -4 0.57
    -11 3 -4 -0.24
    11 -3 4 0.75
    11 -3 4 0.38
    -12 3 -4 38.1
    -12 3 -4 35.13
    12 -3 4 40.74
    12 -3 4 41.07
    -13 3 -4 10.56
    -13 3 -4 10.47
    13 -3 4 13.56
    13 -3 4 12.31
    -14 3 -4 11.77
    14 -3 4 15.33
    -15 3 -4 0.58
    15 -3 4 0.67
    16 2 -4 22.42
    -16 -2 4 21.8
    15 2 -4 1.22
    -15 -2 4 1.26
    -15 -2 4 2.26
    14 2 -4 34.52
    14 2 -4 27.02
    -14 -2 4 31.94
    -14 -2 4 27.17
    13 2 -4 19.47
    13 2 -4 18.3
    -13 -2 4 21.04
    -13 -2 4 18.62
    12 2 -4 41.57
    12 2 -4 40.55
    -12 -2 4 44.13
    -12 -2 4 39.25
    11 2 -4 79.34
    11 2 -4 73.47
    -11 -2 4 77.06
    -11 -2 4 71.4
    10 2 -4 83.38
    10 2 -4 83.19
    10 2 -4 83.79
    -10 -2 4 76.24
    -10 -2 4 76.68
    9 2 -4 101.96
    9 2 -4 97.45
    9 2 -4 99.36
    -9 -2 4 96.91
    -9 -2 4 95.92
    8 2 -4 23.89
    8 2 -4 26.44
    8 2 -4 25.47
    -8 -2 4 25.59
    -8 -2 4 27.42
    7 2 -4 444.82
    7 2 -4 438.94
    7 2 -4 441.26
    -7 -2 4 451.19
    -7 -2 4 446.86
    6 2 -4 20.71
    6 2 -4 20.29
    6 2 -4 21.2
    -6 -2 4 18.8
    -6 -2 4 19.62
    5 2 -4 218.49
    5 2 -4 203.63
    5 2 -4 205.6
    -5 -2 4 216.26
    -5 -2 4 215.06
    4 2 -4 85.11
    4 2 -4 85.6
    4 2 -4 84.19
    -4 -2 4 83.1
    3 2 -4 12.47
    3 2 -4 10.52
    -3 -2 4 11.6
    2 2 -4 12.31
    -2 -2 4 13.04
    1 2 -4 24.53
    1 2 -4 25.78
    -1 -2 4 24.06
    0 2 -4 189.99
    0 2 -4 192.4
    0 -2 4 190.15
    -1 2 -4 206.38
    -1 2 -4 207.6
    1 -2 4 207.65
    -2 2 -4 1.38
    2 -2 4 1.03
    2 -2 4 1.13
    -3 2 -4 6.92
    3 -2 4 6.43
    3 -2 4 6.22
    3 -2 4 7.16
    -4 2 -4 0.35
    -4 2 -4 0.68
    4 -2 4 0.39
    4 -2 4 0.64
    4 -2 4 0.76
    -5 2 -4 4.06
    -5 2 -4 4.78
    5 -2 4 3.56
    5 -2 4 4
    5 -2 4 3.78
    -6 2 -4 5.24
    -6 2 -4 6.92
    6 -2 4 5.98
    6 -2 4 7.31
    6 -2 4 6.61
    -7 2 -4 -0.1
    -7 2 -4 -0.1
    7 -2 4 0.56
    7 -2 4 0.05
    -8 2 -4 0.36
    -8 2 -4 1.33
    8 -2 4 1.94
    8 -2 4 0.92
    -9 2 -4 1.34
    -9 2 -4 1.34
    9 -2 4 0.83
    9 -2 4 0.88
    -10 2 -4 -0.52
    -10 2 -4 0.58
    10 -2 4 -0.04
    10 -2 4 0.37
    -11 2 -4 0.42
    -11 2 -4 -0.22
    11 -2 4 0.24
    11 -2 4 0.06
    -12 2 -4 -0.67
    -12 2 -4 0.49
    12 -2 4 -0.57
    12 -2 4 0.22
    -13 2 -4 0.75
    -13 2 -4 -0.19
    13 -2 4 1.42
    13 -2 4 0.78
    -14 2 -4 -1
    14 -2 4 0.18
    -15 2 -4 0.92
    15 -2 4 -0.42
    16 1 -4 0.03
    -16 -1 4 0.54
    15 1 -4 3.6
    15 1 -4 1.16
    -15 -1 4 2.4
    -15 -1 4 1.83
    14 1 -4 -0.02
    14 1 -4 0.43
    -14 -1 4 -0.07
    -14 -1 4 -0.85
    13 1 -4 1.13
    13 1 -4 1.03
    -13 -1 4 0.53
    -13 -1 4 -0.26
    12 1 -4 -0.06
    12 1 -4 0.16
    -12 -1 4 0.92
    -12 -1 4 0.29
    11 1 -4 0.13
    11 1 -4 0.41
    -11 -1 4 0.91
    -11 -1 4 0.28
    -11 -1 4 -0.21
    10 1 -4 2.31
    10 1 -4 3.11
    -10 -1 4 4.75
    -10 -1 4 1.9
    -10 -1 4 3.46
    9 1 -4 0.48
    9 1 -4 -0.27
    -9 -1 4 0.02
    -9 -1 4 -0.03
    8 1 -4 0.38
    8 1 -4 0.65
    -8 -1 4 0.1
    -8 -1 4 0.96
    7 1 -4 10.89
    7 1 -4 11.95
    7 1 -4 11.92
    -7 -1 4 10.29
    -7 -1 4 12.88
    6 1 -4 10.5
    6 1 -4 9.94
    6 1 -4 10.97
    -6 -1 4 9.72
    -6 -1 4 10.33
    5 1 -4 10.64
    5 1 -4 10.26
    -5 -1 4 10.31
    4 1 -4 28.39
    -4 -1 4 29.67
    -4 -1 4 28.29
    3 1 -4 2.35
    -3 -1 4 2.94
    -3 -1 4 3.31
    2 1 -4 51.33
    -2 -1 4 50.84
    -2 -1 4 51.13
    1 1 -4 71.16
    -1 -1 4 67.65
    0 1 -4 7.73
    0 1 -4 6.29
    0 -1 4 6.57
    -1 1 -4 158.43
    1 -1 4 159.23
    1 -1 4 157.49
    -2 1 -4 3.52
    2 -1 4 3.17
    2 -1 4 2.62
    -3 1 -4 78.91
    3 -1 4 76.58
    3 -1 4 78.74
    3 -1 4 77.93
    -4 1 -4 0.57
    -4 1 -4 -0.11
    4 -1 4 0.58
    4 -1 4 0.15
    4 -1 4 0.44
    -5 1 -4 91.24
    -5 1 -4 91.44
    5 -1 4 89.75
    5 -1 4 93.34
    5 -1 4 93.81
    -6 1 -4 59.37
    -6 1 -4 59.97
    6 -1 4 62.76
    6 -1 4 63.17
    6 -1 4 63.2
    -7 1 -4 87.46
    -7 1 -4 87.28
    7 -1 4 85.81
    7 -1 4 89.34
    7 -1 4 88.9
    -8 1 -4 73.71
    -8 1 -4 72.38
    8 -1 4 66.71
    8 -1 4 71.55
    -9 1 -4 16.2
    -9 1 -4 14.08
    9 -1 4 14.39
    9 -1 4 18.09
    -10 1 -4 68.91
    -10 1 -4 71.63
    10 -1 4 71.38
    10 -1 4 75.71
    -11 1 -4 0.25
    -11 1 -4 0.77
    11 -1 4 1.12
    11 -1 4 1.18
    -12 1 -4 50.4
    -12 1 -4 45.34
    12 -1 4 47.34
    12 -1 4 49.08
    -13 1 -4 3.71
    -13 1 -4 2.26
    13 -1 4 6.28
    13 -1 4 3.32
    -14 1 -4 25.5
    14 -1 4 22.03
    -15 1 -4 2.85
    15 -1 4 2.6
    16 0 -4 6.81
    -16 0 4 7.67
    15 0 -4 0.94
    15 0 -4 -0.22
    -15 0 4 -0.84
    -15 0 4 0.31
    14 0 -4 14.95
    14 0 -4 14.12
    -14 0 4 16.55
    -14 0 4 14.93
    13 0 -4 4.17
    13 0 -4 6.75
    -13 0 4 4.77
    -13 0 4 3.53
    12 0 -4 38.5
    12 0 -4 37.94
    -12 0 4 41.45
    -12 0 4 39.11
    11 0 -4 49.49
    11 0 -4 47.36
    -11 0 4 53.8
    -11 0 4 49.86
    10 0 -4 43.58
    10 0 -4 46.61
    -10 0 4 47.99
    -10 0 4 38.15
    -10 0 4 41.8
    9 0 -4 42.91
    9 0 -4 40.6
    -9 0 4 44.13
    -9 0 4 41.59
    -9 0 4 43.47
    8 0 -4 42.18
    8 0 -4 43.31
    -8 0 4 42.14
    -8 0 4 40.07
    -8 0 4 39.78
    7 0 -4 81.28
    7 0 -4 82.44
    -7 0 4 82.27
    -7 0 4 80.25
    -7 0 4 84.67
    6 0 -4 7.02
    6 0 -4 6.73
    -6 0 4 5.5
    -6 0 4 6.47
    -6 0 4 6.86
    5 0 -4 475.53
    5 0 -4 475.88
    -5 0 4 454.3
    -5 0 4 465.32
    -5 0 4 470.35
    4 0 -4 31.36
    -4 0 4 28.74
    -4 0 4 29.16
    3 0 -4 9.17
    -3 0 4 7.56
    -3 0 4 9.35
    2 0 -4 364.82
    -2 0 4 359.52
    -2 0 4 366.77
    1 0 -4 46.17
    -1 0 4 43.17
    -1 0 4 45.94
    0 0 -4 142.56
    0 0 -4 139.91
    0 0 4 141.48
    -1 0 -4 241.36
    1 0 4 244.83
    1 0 4 239.31
    -2 0 -4 47.5
    2 0 4 49.36
    2 0 4 47.97
    -3 0 -4 0.41
    3 0 4 -0.02
    3 0 4 0.4
    -4 0 -4 116.9
    -4 0 -4 116.3
    4 0 4 120.28
    4 0 4 115.24
    4 0 4 118.81
    -5 0 -4 47.48
    -5 0 -4 47.55
    5 0 4 45.52
    5 0 4 47.46
    5 0 4 47.2
    -6 0 -4 34.65
    -6 0 -4 35.82
    6 0 4 36.07
    6 0 4 38.62
    6 0 4 34.71
    -7 0 -4 45.16
    -7 0 -4 45.12
    7 0 4 45.89
    7 0 4 47.67
    7 0 4 47.52
    -8 0 -4 1.31
    -8 0 -4 1.34
    8 0 4 0.94
    8 0 4 0.74
    8 0 4 0.84
    -9 0 -4 73.8
    -9 0 -4 71.78
    9 0 4 71.21
    9 0 4 66.56
    -10 0 -4 18.02
    -10 0 -4 17.7
    10 0 4 19.29
    10 0 4 22.14
    -11 0 -4 45.65
    -11 0 -4 46.02
    11 0 4 38.6
    11 0 4 43.16
    -12 0 -4 -1.06
    -12 0 -4 -0.01
    12 0 4 -0.42
    12 0 4 -0.3
    -13 0 -4 12.59
    -13 0 -4 11.81
    13 0 4 12.83
    13 0 4 13.4
    -14 0 -4 1.33
    14 0 4 3.57
    -15 0 -4 6.83
    15 0 4 4
    16 -1 -4 -0.23
    -16 1 4 0.63
    15 -1 -4 25.29
    15 -1 -4 30.98
    -15 1 4 24.7
    -15 1 4 22.43
    14 -1 -4 1.55
    14 -1 -4 1.83
    -14 1 4 2.55
    -14 1 4 2.83
    13 -1 -4 53.47
    13 -1 -4 48.89
    -13 1 4 48.27
    -13 1 4 46.5
    12 -1 -4 5.65
    12 -1 -4 7.11
    -12 1 4 7.26
    -12 1 4 5.86
    11 -1 -4 1.95
    11 -1 -4 2.45
    -11 1 4 4.15
    -11 1 4 3.87
    10 -1 -4 55.23
    10 -1 -4 53.44
    -10 1 4 56
    -10 1 4 58.27
    -10 1 4 61.16
    9 -1 -4 13.39
    9 -1 -4 13.58
    -9 1 4 13.36
    -9 1 4 12.84
    -9 1 4 12.44
    8 -1 -4 68.09
    8 -1 -4 62.92
    -8 1 4 64.43
    -8 1 4 58.38
    -8 1 4 65
    7 -1 -4 0.52
    7 -1 -4 0.85
    -7 1 4 0.27
    -7 1 4 0.49
    -7 1 4 1.02
    6 -1 -4 149.38
    6 -1 -4 150.32
    -6 1 4 151.94
    -6 1 4 151.94
    -6 1 4 149.51
    5 -1 -4 7.42
    5 -1 -4 8.8
    -5 1 4 7.14
    -5 1 4 8.33
    -5 1 4 7.12
    4 -1 -4 12.72
    -4 1 4 13.57
    -4 1 4 12.91
    3 -1 -4 43.87
    -3 1 4 44.06
    -3 1 4 40.45
    2 -1 -4 26.71
    -2 1 4 24.37
    -2 1 4 25.45
    1 -1 -4 3.27
    -1 1 4 3.25
    -1 1 4 2.49
    0 1 4 5.72
    0 1 4 5.4
    0 1 4 5.72
    -1 -1 -4 28.46
    1 1 4 28.56
    1 1 4 30.17
    -2 -1 -4 5.05
    2 1 4 4.27
    2 1 4 5.22
    -3 -1 -4 7.11
    -3 -1 -4 9.85
    3 1 4 8.48
    3 1 4 7.69
    -4 -1 -4 -0.38
    -4 -1 -4 -0.24
    4 1 4 0.01
    4 1 4 0.15
    4 1 4 -0.06
    -5 -1 -4 2.35
    -5 -1 -4 2.02
    5 1 4 1.95
    5 1 4 2.46
    5 1 4 1.82
    -6 -1 -4 3.96
    -6 -1 -4 3.94
    6 1 4 3.09
    6 1 4 3.77
    6 1 4 4.99
    -7 -1 -4 0.64
    -7 -1 -4 2.04
    7 1 4 0.79
    7 1 4 0.46
    7 1 4 0.88
    -8 -1 -4 1.08
    -8 -1 -4 1.7
    8 1 4 0.61
    8 1 4 1.02
    8 1 4 1.23
    -9 -1 -4 0.68
    -9 -1 -4 1.58
    9 1 4 1.36
    9 1 4 1.09
    -10 -1 -4 3.03
    -10 -1 -4 2.09
    10 1 4 2.24
    10 1 4 1.78
    -11 -1 -4 0.76
    -11 -1 -4 0.56
    11 1 4 0.02
    11 1 4 -0.35
    -12 -1 -4 7.25
    -12 -1 -4 6.99
    12 1 4 6.2
    12 1 4 5.53
    -13 -1 -4 -0.17
    -13 -1 -4 -0.99
    13 1 4 1.07
    13 1 4 -0.71
    -14 -1 -4 4.71
    14 1 4 5.16
    -15 -1 -4 2.58
    15 1 4 3.04
    16 -2 -4 2.21
    -16 2 4 0.72
    15 -2 -4 -0.23
    15 -2 -4 -0.89
    -15 2 4 -0.29
    -15 2 4 -0.64
    14 -2 -4 0.13
    14 -2 -4 1.76
    -14 2 4 -0.11
    -14 2 4 1.18
    13 -2 -4 -0.82
    13 -2 -4 -0.46
    -13 2 4 0.13
    -13 2 4 -0.01
    12 -2 -4 1.85
    12 -2 -4 1.96
    -12 2 4 1.32
    -12 2 4 1.56
    11 -2 -4 -0.19
    11 -2 -4 0.69
    -11 2 4 0.91
    -11 2 4 -0.04
    10 -2 -4 1.79
    10 -2 -4 1.38
    -10 2 4 1.27
    -10 2 4 0.7
    9 -2 -4 8.57
    9 -2 -4 9.29
    -9 2 4 8.22
    -9 2 4 9.45
    -9 2 4 7.92
    8 -2 -4 3.75
    8 -2 -4 3.67
    -8 2 4 2.93
    -8 2 4 3.18
    -8 2 4 3.55
    7 -2 -4 14.44
    7 -2 -4 14.56
    -7 2 4 14.28
    -7 2 4 15.34
    -7 2 4 15.48
    6 -2 -4 -0.09
    6 -2 -4 -0.07
    -6 2 4 0.03
    -6 2 4 -0.35
    -6 2 4 -0.07
    5 -2 -4 33.65
    5 -2 -4 33.65
    -5 2 4 32.75
    -5 2 4 32.99
    -5 2 4 33.72
    4 -2 -4 2.5
    -4 2 4 1.86
    -4 2 4 2.16
    3 -2 -4 19.83
    -3 2 4 17.92
    -3 2 4 18.15
    2 -2 -4 85.82
    -2 2 4 87.62
    -2 2 4 84.93
    1 -2 -4 59.45
    -1 2 4 60.88
    -1 2 4 58.91
    0 2 4 24.14
    0 2 4 24.87
    0 2 4 25.22
    1 2 4 5.05
    1 2 4 4.76
    1 2 4 5.77
    -2 -2 -4 27.18
    2 2 4 28.6
    2 2 4 29.56
    -3 -2 -4 0.59
    -3 -2 -4 0.48
    3 2 4 0.07
    3 2 4 0.35
    -4 -2 -4 95.47
    -4 -2 -4 99.62
    4 2 4 101.3
    4 2 4 100.68
    4 2 4 102.95
    -5 -2 -4 34.67
    -5 -2 -4 36.5
    5 2 4 37.77
    5 2 4 36.77
    5 2 4 37.8
    -6 -2 -4 117.33
    -6 -2 -4 116.8
    6 2 4 121.64
    6 2 4 120.9
    6 2 4 120.35
    -7 -2 -4 97.08
    -7 -2 -4 90.79
    7 2 4 96.24
    7 2 4 93.38
    7 2 4 93.9
    -8 -2 -4 25.15
    -8 -2 -4 27.58
    8 2 4 26.41
    8 2 4 27.17
    8 2 4 28.85
    -9 -2 -4 65.7
    -9 -2 -4 61.9
    9 2 4 62.71
    9 2 4 63.24
    9 2 4 63.93
    -10 -2 -4 0.84
    -10 -2 -4 4.53
    10 2 4 3.11
    10 2 4 2.93
    -11 -2 -4 80.81
    -11 -2 -4 80.81
    11 2 4 82.1
    11 2 4 74.86
    -12 -2 -4 0.38
    -12 -2 -4 0.63
    12 2 4 1.07
    12 2 4 0.29
    -13 -2 -4 39.59
    -13 -2 -4 42.92
    13 2 4 40.83
    13 2 4 39.77
    -14 -2 -4 0.92
    14 2 4 2.7
    16 -3 -4 0.32
    -16 3 4 -0.2
    15 -3 -4 14.75
    15 -3 -4 14.93
    -15 3 4 19.49
    -15 3 4 20.96
    14 -3 -4 0.24
    14 -3 -4 0.54
    -14 3 4 0.94
    -14 3 4 0.5
    13 -3 -4 56.24
    13 -3 -4 59.82
    -13 3 4 57.23
    -13 3 4 62.39
    12 -3 -4 8.29
    12 -3 -4 7.53
    -12 3 4 13.94
    -12 3 4 10.31
    11 -3 -4 31.73
    11 -3 -4 28.86
    -11 3 4 32.58
    -11 3 4 34.15
    10 -3 -4 53.53
    10 -3 -4 43.4
    -10 3 4 44.89
    -10 3 4 45.9
    9 -3 -4 20.36
    9 -3 -4 16.39
    -9 3 4 17.39
    -9 3 4 16.92
    8 -3 -4 118.38
    8 -3 -4 113.43
    -8 3 4 122.49
    -8 3 4 122.97
    -8 3 4 120.68
    7 -3 -4 0.03
    7 -3 -4 0.58
    -7 3 4 0.55
    -7 3 4 0.67
    -7 3 4 0.44
    6 -3 -4 248.21
    6 -3 -4 245.08
    -6 3 4 249.59
    -6 3 4 240.46
    -6 3 4 250.53
    5 -3 -4 0.3
    -5 3 4 1.2
    -5 3 4 0.26
    -5 3 4 0.26
    4 -3 -4 232.73
    -4 3 4 228.59
    -4 3 4 229.94
    -4 3 4 229.46
    3 -3 -4 42.67
    -3 3 4 39.6
    -3 3 4 41.4
    2 -3 -4 283.96
    -2 3 4 281.09
    -2 3 4 278.59
    -1 3 4 141.96
    -1 3 4 138.02
    0 3 4 264.61
    0 3 4 263.6
    0 3 4 264.99
    1 3 4 72.34
    1 3 4 73.61
    1 3 4 72.68
    -2 -3 -4 87.98
    2 3 4 81.01
    2 3 4 84.25
    2 3 4 83.45
    -3 -3 -4 103.87
    3 3 4 95.01
    3 3 4 100.55
    3 3 4 96.43
    -4 -3 -4 17.9
    -4 -3 -4 17.47
    4 3 4 16.76
    4 3 4 14.73
    4 3 4 13.03
    -5 -3 -4 164.21
    -5 -3 -4 169.59
    5 3 4 170.23
    5 3 4 172.69
    5 3 4 171.94
    -6 -3 -4 13.45
    -6 -3 -4 14.32
    6 3 4 13.89
    6 3 4 14.48
    6 3 4 14.81
    -7 -3 -4 22.41
    -7 -3 -4 23.86
    7 3 4 18.78
    7 3 4 21.17
    7 3 4 22.95
    -8 -3 -4 2.18
    -8 -3 -4 1.38
    8 3 4 0.5
    8 3 4 0.2
    8 3 4 0.31
    -9 -3 -4 2.53
    -9 -3 -4 4.02
    9 3 4 4.7
    9 3 4 3.66
    9 3 4 4.45
    -10 -3 -4 20.66
    -10 -3 -4 17.28
    10 3 4 18.3
    10 3 4 18.8
    10 3 4 17.47
    -11 -3 -4 0.58
    -11 -3 -4 0.89
    11 3 4 0.47
    11 3 4 1.49
    -12 -3 -4 12.85
    -12 -3 -4 10.44
    12 3 4 10.4
    12 3 4 13.51
    -13 -3 -4 3.09
    -13 -3 -4 1.02
    13 3 4 0.19
    13 3 4 1.92
    -14 -3 -4 3.78
    14 3 4 1.54
    16 -4 -4 11.07
    -16 4 4 10.04
    15 -4 -4 -0.03
    15 -4 -4 0.68
    -15 4 4 0.32
    14 -4 -4 32.3
    14 -4 -4 25.35
    -14 4 4 28.25
    -14 4 4 29.05
    13 -4 -4 -0.34
    13 -4 -4 0.49
    -13 4 4 0.22
    -13 4 4 -0.03
    12 -4 -4 25.67
    12 -4 -4 21.18
    -12 4 4 21.19
    -12 4 4 25.06
    11 -4 -4 9.14
    11 -4 -4 7.47
    -11 4 4 9.58
    -11 4 4 12.09
    10 -4 -4 16.07
    10 -4 -4 15.26
    -10 4 4 15.74
    -10 4 4 18.53
    9 -4 -4 12.13
    9 -4 -4 12.56
    -9 4 4 15.17
    -9 4 4 13.45
    8 -4 -4 12.59
    8 -4 -4 13.61
    -8 4 4 11.77
    -8 4 4 12.93
    -8 4 4 11.58
    7 -4 -4 30.81
    7 -4 -4 29.7
    -7 4 4 27.72
    -7 4 4 29.52
    -7 4 4 29.65
    6 -4 -4 0.04
    6 -4 -4 0.24
    -6 4 4 -0.14
    -6 4 4 0.48
    -6 4 4 0.21
    5 -4 -4 18.93
    -5 4 4 20.72
    -5 4 4 19.59
    -5 4 4 19.31
    4 -4 -4 6.52
    -4 4 4 7.35
    -4 4 4 6.18
    -4 4 4 6.1
    3 -4 -4 3.23
    -3 4 4 2.93
    -3 4 4 3.27
    -3 4 4 2.84
    2 -4 -4 1.72
    -2 4 4 1.33
    -2 4 4 1.56
    -1 4 4 -0.03
    -1 4 4 0.21
    -1 4 4 -0.03
    0 4 4 0.14
    0 4 4 0.16
    0 4 4 0.04
    1 4 4 2.38
    1 4 4 2.83
    1 4 4 3.05
    1 4 4 3.15
    2 4 4 0.49
    2 4 4 0.27
    2 4 4 0.74
    2 4 4 0.86
    3 4 4 0.36
    3 4 4 0.3
    3 4 4 0.02
    3 4 4 0.26
    -4 -4 -4 14.25
    -4 -4 -4 13.7
    4 4 4 11.34
    4 4 4 14.93
    4 4 4 13.28
    -5 -4 -4 0.94
    -5 -4 -4 1.18
    5 4 4 0.29
    5 4 4 0.13
    5 4 4 0.13
    -6 -4 -4 6.28
    -6 -4 -4 5.97
    6 4 4 6.28
    6 4 4 4.02
    6 4 4 7.79
    -7 -4 -4 11.65
    -7 -4 -4 11.02
    7 4 4 12.74
    7 4 4 11.81
    7 4 4 12.54
    -8 -4 -4 9.39
    -8 -4 -4 11.44
    8 4 4 11.36
    8 4 4 11.34
    8 4 4 9.21
    -9 -4 -4 4.34
    -9 -4 -4 3.11
    9 4 4 4.27
    9 4 4 5.2
    9 4 4 3.6
    -10 -4 -4 0.52
    -10 -4 -4 0.88
    10 4 4 1.86
    10 4 4 1.04
    10 4 4 2.31
    -11 -4 -4 27.29
    -11 -4 -4 30.69
    11 4 4 35.75
    11 4 4 34.6
    -12 -4 -4 0
    -12 -4 -4 -0.46
    12 4 4 0.49
    12 4 4 0.04
    -13 -4 -4 22.61
    -13 -4 -4 18.67
    13 4 4 18.04
    13 4 4 24
    -14 -4 -4 1.1
    14 4 4 -0.48
    16 -5 -4 -0.57
    -16 5 4 -0.54
    15 -5 -4 1.01
    15 -5 -4 -0.13
    -15 5 4 0.37
    14 -5 -4 -0.44
    14 -5 -4 -0.04
    -14 5 4 -0.04
    -14 5 4 -0.25
    13 -5 -4 1.65
    13 -5 -4 2.88
    -13 5 4 1.71
    -13 5 4 2.5
    12 -5 -4 2.08
    12 -5 -4 2.19
    -12 5 4 1.5
    -12 5 4 3.25
    11 -5 -4 7.52
    11 -5 -4 4.59
    -11 5 4 9.31
    -11 5 4 5.63
    10 -5 -4 6.25
    10 -5 -4 5.1
    -10 5 4 6.15
    -10 5 4 6.81
    9 -5 -4 16.22
    9 -5 -4 13.92
    -9 5 4 16.99
    -9 5 4 14.73
    8 -5 -4 48.35
    8 -5 -4 52.24
    -8 5 4 49.9
    -8 5 4 50.91
    7 -5 -4 8.87
    7 -5 -4 7.28
    -7 5 4 6.55
    -7 5 4 5.35
    -7 5 4 9.33
    6 -5 -4 181.75
    6 -5 -4 185.78
    -6 5 4 189.38
    -6 5 4 182.73
    -6 5 4 186.29
    5 -5 -4 -0.14
    -5 5 4 0.14
    -5 5 4 0.02
    -5 5 4 0.74
    4 -5 -4 99.8
    -4 5 4 108.18
    -4 5 4 101.94
    -4 5 4 102.15
    3 -5 -4 13.82
    -3 5 4 13.01
    -3 5 4 15.18
    -3 5 4 13.53
    2 -5 -4 222.31
    -2 5 4 221.36
    -2 5 4 221.99
    -2 5 4 228.28
    -1 5 4 76.24
    -1 5 4 72.89
    -1 5 4 77.86
    -1 5 4 76.71
    0 5 4 262.96
    0 5 4 259.81
    0 5 4 256.21
    0 5 4 258.58
    1 5 4 128.25
    1 5 4 133.48
    1 5 4 127.77
    1 5 4 125.95
    2 5 4 9.19
    2 5 4 10.2
    2 5 4 9.09
    2 5 4 9.24
    -3 -5 -4 96.51
    3 5 4 98.18
    3 5 4 97.87
    3 5 4 95.33
    3 5 4 95.84
    -4 -5 -4 7.02
    4 5 4 6.22
    4 5 4 6.02
    4 5 4 6.95
    4 5 4 5.26
    -5 -5 -4 95.54
    -5 -5 -4 89.92
    5 5 4 90.35
    5 5 4 90.22
    5 5 4 93.1
    -6 -5 -4 6.55
    -6 -5 -4 5.6
    6 5 4 7.7
    6 5 4 8.52
    6 5 4 8.78
    -7 -5 -4 81.98
    -7 -5 -4 79.68
    7 5 4 84.95
    7 5 4 83.21
    7 5 4 82.4
    -8 -5 -4 9.03
    -8 -5 -4 6.01
    8 5 4 8.98
    8 5 4 8.15
    8 5 4 10.06
    -9 -5 -4 19.45
    -9 -5 -4 17.92
    9 5 4 21.08
    9 5 4 21.34
    9 5 4 17.97
    -10 -5 -4 39.6
    -10 -5 -4 33.04
    10 5 4 36.52
    10 5 4 33.74
    10 5 4 39.95
    -11 -5 -4 1.6
    -11 -5 -4 0.72
    11 5 4 0.98
    11 5 4 -0.79
    11 5 4 0.11
    -12 -5 -4 19.31
    -12 -5 -4 21.09
    12 5 4 18.84
    12 5 4 19.81
    -13 -5 -4 2
    13 5 4 2.85
    13 5 4 0.96
    -14 -5 -4 20.06
    14 5 4 21.12
    15 -6 -4 -0.13
    15 -6 -4 1.05
    -15 6 4 1.34
    14 -6 -4 28.46
    14 -6 -4 31.59
    -14 6 4 30.02
    -14 6 4 30.86
    13 -6 -4 -0.52
    13 -6 -4 0.13
    -13 6 4 -0.36
    -13 6 4 0.35
    12 -6 -4 67.12
    12 -6 -4 70.06
    -12 6 4 69.61
    -12 6 4 72.54
    11 -6 -4 2.43
    11 -6 -4 2.65
    -11 6 4 1.97
    -11 6 4 3.78
    10 -6 -4 29.39
    10 -6 -4 31.51
    -10 6 4 28.93
    -10 6 4 26.38
    9 -6 -4 42.53
    9 -6 -4 46.32
    -9 6 4 49.47
    -9 6 4 44.83
    8 -6 -4 38.59
    8 -6 -4 38.2
    -8 6 4 39.69
    -8 6 4 39.33
    7 -6 -4 41.11
    7 -6 -4 42.57
    -7 6 4 45.52
    -7 6 4 44.9
    -7 6 4 43.4
    6 -6 -4 20.05
    6 -6 -4 20.87
    -6 6 4 19.63
    -6 6 4 19.65
    -6 6 4 18.81
    5 -6 -4 206.49
    5 -6 -4 204.22
    -5 6 4 197.42
    -5 6 4 193.83
    -5 6 4 204.61
    4 -6 -4 0.96
    -4 6 4 0.71
    -4 6 4 0.96
    -4 6 4 1.15
    3 -6 -4 149.25
    -3 6 4 151.97
    -3 6 4 150.24
    -3 6 4 148.34
    2 -6 -4 275.79
    -2 6 4 276.58
    -2 6 4 279.16
    -2 6 4 290.57
    -1 6 4 271.61
    -1 6 4 272.77
    -1 6 4 269.34
    -1 6 4 269.58
    0 6 4 54.18
    0 6 4 53.41
    0 6 4 52.49
    0 6 4 54.25
    1 6 4 32.83
    1 6 4 30.71
    1 6 4 32.07
    1 6 4 32.1
    2 6 4 115.17
    2 6 4 115.68
    2 6 4 112.93
    2 6 4 113.67
    -3 -6 -4 23.54
    3 6 4 22.28
    3 6 4 23.25
    3 6 4 21.78
    3 6 4 24.88
    -4 -6 -4 73.32
    4 6 4 74.38
    4 6 4 72.38
    4 6 4 73.83
    4 6 4 75.71
    -5 -6 -4 -0.93
    5 6 4 0.41
    5 6 4 -0.11
    5 6 4 -0.12
    -6 -6 -4 32.47
    -6 -6 -4 31.35
    6 6 4 34.19
    6 6 4 32.44
    6 6 4 33.11
    -7 -6 -4 3.79
    -7 -6 -4 2.04
    7 6 4 4.43
    7 6 4 3.41
    7 6 4 5.48
    -8 -6 -4 21.99
    -8 -6 -4 22.79
    8 6 4 22.82
    8 6 4 23.32
    8 6 4 20.63
    -9 -6 -4 2.68
    -9 -6 -4 2.75
    9 6 4 2.86
    9 6 4 1.89
    9 6 4 3.12
    -10 -6 -4 0.15
    -10 -6 -4 0.51
    10 6 4 -0.19
    10 6 4 0.4
    10 6 4 0.27
    -11 -6 -4 3.61
    -11 -6 -4 4.29
    11 6 4 4.6
    11 6 4 4.26
    11 6 4 4.78
    -12 -6 -4 -1.47
    -12 -6 -4 -0.3
    12 6 4 0.55
    12 6 4 -0.1
    -13 -6 -4 -1.25
    13 6 4 0.18
    13 6 4 -0.56
    -14 -6 -4 1
    14 6 4 -0.03
    15 -7 -4 8.93
    15 -7 -4 8.96
    -15 7 4 9.06
    14 -7 -4 -0.47
    14 -7 -4 0.08
    -14 7 4 -0.13
    -14 7 4 1.14
    13 -7 -4 11.16
    13 -7 -4 13.7
    -13 7 4 11.6
    -13 7 4 10.99
    12 -7 -4 0.55
    12 -7 -4 0.93
    -12 7 4 0.45
    -12 7 4 0.5
    11 -7 -4 5.07
    11 -7 -4 8.05
    -11 7 4 8.41
    -11 7 4 7.03
    10 -7 -4 0.03
    10 -7 -4 -0.15
    -10 7 4 1.05
    -10 7 4 2.04
    9 -7 -4 0.86
    9 -7 -4 1.66
    -9 7 4 1.46
    -9 7 4 2.08
    8 -7 -4 5.31
    8 -7 -4 6.1
    -8 7 4 8.18
    -8 7 4 6.04
    7 -7 -4 0.13
    7 -7 -4 0.26
    -7 7 4 0.95
    -7 7 4 0.13
    6 -7 -4 -0.07
    6 -7 -4 -0.07
    -6 7 4 0.07
    -6 7 4 0.23
    -6 7 4 -0.07
    5 -7 -4 5.09
    5 -7 -4 5.21
    -5 7 4 3.57
    -5 7 4 3.89
    -5 7 4 4.02
    4 -7 -4 0.19
    -4 7 4 0.52
    -4 7 4 0.54
    -4 7 4 0.34
    3 -7 -4 0.54
    -3 7 4 0.41
    -3 7 4 0.3
    -3 7 4 0.6
    -2 7 4 0.33
    -2 7 4 1.01
    -2 7 4 1.45
    -1 7 4 0.58
    -1 7 4 -0.07
    -1 7 4 0.33
    -1 7 4 0.32
    0 7 4 12.87
    0 7 4 11.03
    0 7 4 10.57
    0 7 4 12.26
    1 7 4 8.08
    1 7 4 6.92
    1 7 4 8.41
    1 7 4 6.79
    2 7 4 13.31
    2 7 4 11.49
    2 7 4 11.55
    2 7 4 13.45
    3 7 4 7.02
    3 7 4 6.3
    3 7 4 7.58
    3 7 4 4.71
    3 7 4 6.77
    -4 -7 -4 1.14
    4 7 4 -0.02
    4 7 4 -0.06
    4 7 4 0.13
    4 7 4 0.57
    -5 -7 -4 61.28
    5 7 4 64.98
    5 7 4 58.63
    5 7 4 60.12
    5 7 4 56.27
    -6 -7 -4 1.57
    -6 -7 -4 2.96
    6 7 4 1.28
    6 7 4 2.24
    6 7 4 1.75
    -7 -7 -4 9.51
    -7 -7 -4 10.5
    7 7 4 13.78
    7 7 4 10.44
    7 7 4 11.61
    -8 -7 -4 7.97
    -8 -7 -4 9.92
    8 7 4 6.16
    8 7 4 9.24
    8 7 4 6.57
    -9 -7 -4 5.7
    -9 -7 -4 4.95
    9 7 4 7.06
    9 7 4 5.71
    9 7 4 5.99
    -10 -7 -4 20.4
    -10 -7 -4 18.3
    10 7 4 24.76
    10 7 4 25.29
    10 7 4 26.01
    -11 -7 -4 -1.3
    -11 -7 -4 0.13
    11 7 4 1.13
    11 7 4 0.13
    11 7 4 2.1
    -12 -7 -4 14.32
    -12 -7 -4 15.64
    12 7 4 20.55
    12 7 4 21.08
    -13 -7 -4 0.35
    13 7 4 0.59
    15 -8 -4 -0.41
    -15 8 4 0.78
    14 -8 -4 10.69
    -14 8 4 11.64
    13 -8 -4 -0.25
    13 -8 -4 -0.15
    -13 8 4 0.37
    -13 8 4 -0.12
    12 -8 -4 18.32
    12 -8 -4 15.47
    -12 8 4 19.84
    -12 8 4 18.33
    11 -8 -4 0.47
    11 -8 -4 -0.56
    -11 8 4 -0.1
    -11 8 4 -1.16
    10 -8 -4 6.94
    10 -8 -4 5.74
    -10 8 4 5.61
    -10 8 4 8.41
    9 -8 -4 25.28
    9 -8 -4 26.44
    -9 8 4 28.99
    -9 8 4 25.85
    8 -8 -4 7
    8 -8 -4 6.53
    -8 8 4 7.53
    -8 8 4 6.26
    7 -8 -4 90.75
    7 -8 -4 92.15
    -7 8 4 88.63
    -7 8 4 96.31
    6 -8 -4 0
    6 -8 -4 0.15
    -6 8 4 0.33
    -6 8 4 0.81
    -6 8 4 -0.5
    5 -8 -4 62.07
    5 -8 -4 64.16
    -5 8 4 66.15
    -5 8 4 66.81
    -5 8 4 60.02
    4 -8 -4 6.97
    -4 8 4 7.7
    -4 8 4 8.37
    -4 8 4 9.71
    3 -8 -4 89.5
    -3 8 4 88.83
    -3 8 4 90.68
    -3 8 4 86.23
    -2 8 4 11.54
    -2 8 4 12.41
    -2 8 4 14.02
    -1 8 4 159.56
    -1 8 4 161.7
    -1 8 4 166.53
    -1 8 4 162.59
    0 8 4 134.03
    0 8 4 128.2
    0 8 4 134.36
    0 8 4 121.79
    1 8 4 76.45
    1 8 4 72.49
    1 8 4 73.57
    1 8 4 73.61
    2 8 4 67.66
    2 8 4 69.7
    2 8 4 69.12
    2 8 4 70.26
    2 8 4 70.91
    3 8 4 2.01
    3 8 4 2.42
    3 8 4 2.2
    3 8 4 3.12
    3 8 4 1.29
    -4 -8 -4 188.17
    4 8 4 192
    4 8 4 194.61
    4 8 4 184
    4 8 4 192.14
    -5 -8 -4 0.57
    5 8 4 0.3
    5 8 4 0.05
    5 8 4 0.22
    5 8 4 0.66
    -6 -8 -4 125.74
    -6 -8 -4 126.04
    6 8 4 121.21
    6 8 4 124.78
    6 8 4 133.49
    -7 -8 -4 17.57
    -7 -8 -4 16.94
    7 8 4 19.72
    7 8 4 18.65
    7 8 4 15.81
    -8 -8 -4 70.94
    -8 -8 -4 73.16
    8 8 4 75.53
    8 8 4 64.37
    8 8 4 68.36
    -9 -8 -4 21.65
    -9 -8 -4 19.41
    9 8 4 21.19
    9 8 4 23.81
    9 8 4 19.3
    -10 -8 -4 12.77
    -10 -8 -4 12.46
    10 8 4 17.86
    10 8 4 14.45
    10 8 4 15.3
    -11 -8 -4 18.39
    -11 -8 -4 13.44
    11 8 4 21.47
    11 8 4 18.38
    11 8 4 19.5
    -12 -8 -4 0.76
    12 8 4 0.73
    12 8 4 1.42
    12 8 4 0.49
    -13 -8 -4 10.57
    13 8 4 10.2
    -14 9 4 0.28
    -13 9 4 40.61
    -13 9 4 43.6
    -12 9 4 0.32
    -12 9 4 -0.65
    -11 9 4 46.14
    -11 9 4 45.01
    -10 9 4 3.37
    -10 9 4 2.7
    -9 9 4 31.38
    -9 9 4 26.36
    8 -9 -4 28.42
    -8 9 4 30.08
    -8 9 4 29.27
    7 -9 -4 4.82
    -7 9 4 6.34
    -7 9 4 4.21
    6 -9 -4 61.33
    -6 9 4 61.13
    -6 9 4 61.58
    5 -9 -4 4.01
    -5 9 4 3.67
    -5 9 4 4.39
    -5 9 4 3.68
    4 -9 -4 83.58
    -4 9 4 76.29
    -4 9 4 80.62
    -4 9 4 80.23
    3 -9 -4 0.2
    -3 9 4 0.26
    -3 9 4 0.4
    -3 9 4 -0.14
    -2 9 4 40.58
    -2 9 4 43.6
    -2 9 4 43.56
    -2 9 4 41.07
    -1 9 4 61.61
    -1 9 4 61.59
    -1 9 4 58.29
    -1 9 4 59.69
    0 9 4 48.25
    0 9 4 48.68
    0 9 4 47.01
    0 9 4 49.51
    1 9 4 37.16
    1 9 4 36.49
    1 9 4 36.23
    1 9 4 38.3
    1 9 4 35.45
    2 9 4 0.64
    2 9 4 0.52
    2 9 4 0.03
    2 9 4 0.3
    2 9 4 0.47
    3 9 4 31.54
    3 9 4 27.49
    3 9 4 31.07
    3 9 4 27.7
    3 9 4 28.69
    -4 -9 -4 2.48
    4 9 4 2.28
    4 9 4 1.53
    4 9 4 2.46
    4 9 4 1.47
    -5 -9 -4 16.03
    5 9 4 15.69
    5 9 4 16.37
    5 9 4 16.03
    5 9 4 16.11
    -6 -9 -4 1.99
    6 9 4 -0.35
    6 9 4 0.03
    6 9 4 0.27
    -7 -9 -4 2.27
    -7 -9 -4 1.35
    7 9 4 0.17
    7 9 4 0.12
    7 9 4 1.37
    -8 -9 -4 3.99
    -8 -9 -4 5.78
    8 9 4 5.04
    8 9 4 2.1
    8 9 4 4.73
    -9 -9 -4 2.1
    -9 -9 -4 2.62
    9 9 4 0.71
    9 9 4 1.52
    9 9 4 0.7
    -10 -9 -4 0.83
    -10 -9 -4 -0.47
    10 9 4 1.57
    10 9 4 0.9
    10 9 4 0.83
    -11 -9 -4 0.15
    -11 -9 -4 -0.06
    11 9 4 1.59
    11 9 4 -0.03
    11 9 4 1.19
    -12 -9 -4 -0.62
    12 9 4 -0.18
    12 9 4 1.21
    12 9 4 -0.58
    -14 10 4 4.14
    -13 10 4 -0.47
    -12 10 4 2.24
    -12 10 4 4.19
    -11 10 4 -0.61
    -11 10 4 0.45
    -10 10 4 1.63
    -10 10 4 1.13
    -9 10 4 4.5
    -9 10 4 4.95
    -8 10 4 3.06
    -8 10 4 3.27
    -7 10 4 2.47
    -7 10 4 2.77
    -6 10 4 1.91
    -6 10 4 2.13
    -5 10 4 1.87
    -5 10 4 0.38
    -4 10 4 0.17
    -4 10 4 0.22
    -4 10 4 -0.09
    -3 10 4 15.06
    -3 10 4 14.05
    -3 10 4 14.49
    -2 10 4 9.35
    -2 10 4 10.74
    -2 10 4 9.47
    -1 10 4 37.06
    -1 10 4 35.66
    -1 10 4 35.24
    0 10 4 5.06
    0 10 4 4.64
    0 10 4 6.98
    0 10 4 6.6
    1 10 4 6.95
    1 10 4 9.15
    1 10 4 7.54
    1 10 4 9.26
    2 10 4 28.97
    2 10 4 31.52
    2 10 4 24.46
    2 10 4 29.23
    3 10 4 12.25
    3 10 4 14.1
    3 10 4 15.23
    3 10 4 13.14
    3 10 4 14.36
    -4 -10 -4 79.55
    4 10 4 79.16
    4 10 4 81.07
    4 10 4 82.28
    4 10 4 81.95
    -5 -10 -4 0.81
    5 10 4 0.33
    5 10 4 0.43
    5 10 4 -0.2
    5 10 4 0.1
    -6 -10 -4 40.3
    6 10 4 45.04
    6 10 4 43.55
    6 10 4 43.52
    6 10 4 45.17
    -7 -10 -4 -0.3
    -7 -10 -4 0.24
    7 10 4 0.55
    7 10 4 0.51
    7 10 4 0.84
    -8 -10 -4 23.78
    -8 -10 -4 21.41
    8 10 4 25.31
    8 10 4 22.24
    8 10 4 22.8
    -9 -10 -4 9.84
    -9 -10 -4 6.93
    9 10 4 8.89
    9 10 4 11.83
    9 10 4 7.72
    -10 -10 -4 23.81
    -10 -10 -4 19.98
    10 10 4 23.79
    10 10 4 22.42
    10 10 4 23.38
    -11 -10 -4 17.69
    11 10 4 23.72
    11 10 4 22.15
    11 10 4 20.33
    -12 -10 -4 0.81
    12 10 4 2.55
    -13 11 4 20.81
    -12 11 4 -0.53
    -12 11 4 0.66
    -11 11 4 31.84
    -11 11 4 27.87
    -10 11 4 3.64
    -10 11 4 2.81
    -9 11 4 40.28
    -9 11 4 40.75
    -8 11 4 44.04
    -8 11 4 41.94
    -7 11 4 43.7
    -7 11 4 41.04
    -6 11 4 59.6
    -6 11 4 54.82
    -5 11 4 7
    -5 11 4 5.23
    -4 11 4 30.46
    -4 11 4 33.09
    -4 11 4 31.51
    -3 11 4 -0.18
    -3 11 4 -0.26
    -3 11 4 -0.01
    -2 11 4 87.64
    -2 11 4 92.05
    -2 11 4 90.12
    -1 11 4 5.07
    -1 11 4 6.75
    -1 11 4 4.76
    0 11 4 59.41
    0 11 4 58.22
    0 11 4 57.65
    1 11 4 34.38
    1 11 4 33.33
    1 11 4 33.04
    2 11 4 5.62
    2 11 4 6.14
    2 11 4 5.38
    3 11 4 107.68
    3 11 4 114.26
    3 11 4 107.96
    -4 -11 -4 3.85
    4 11 4 3.45
    4 11 4 5.18
    -5 -11 -4 56.57
    5 11 4 57.49
    5 11 4 55.62
    -6 -11 -4 4.81
    6 11 4 3.99
    6 11 4 4.14
    -7 -11 -4 34.3
    -7 -11 -4 37.23
    7 11 4 37.73
    7 11 4 40
    -8 -11 -4 6.2
    -8 -11 -4 6.43
    8 11 4 9.79
    8 11 4 7.79
    -9 -11 -4 27.86
    -9 -11 -4 21.22
    9 11 4 27.23
    9 11 4 23.91
    -10 -11 -4 16.06
    -10 -11 -4 14.64
    10 11 4 14.14
    10 11 4 14.06
    -11 -11 -4 1.92
    11 11 4 2.14
    -13 12 4 2.7
    -12 12 4 16.81
    -11 12 4 1.68
    -11 12 4 1.76
    -10 12 4 42.06
    -10 12 4 44.14
    -9 12 4 10.51
    -9 12 4 13.08
    -8 12 4 17.97
    -8 12 4 14.78
    -7 12 4 21.99
    -7 12 4 23.93
    -6 12 4 6.03
    -6 12 4 7.59
    -5 12 4 18.68
    -5 12 4 19.99
    -4 12 4 1.7
    -4 12 4 1.79
    -3 12 4 19.24
    -3 12 4 17.23
    -3 12 4 17.06
    -2 12 4 0.4
    -2 12 4 2.09
    -2 12 4 0.68
    -1 12 4 24.09
    -1 12 4 24.58
    -1 12 4 27.35
    0 12 4 -0.08
    0 12 4 0.14
    0 12 4 0.02
    1 12 4 7.11
    1 12 4 6.45
    1 12 4 5.28
    2 12 4 -0.2
    2 12 4 -0.16
    2 12 4 -0.08
    3 12 4 2.4
    3 12 4 2.93
    3 12 4 2.55
    -4 -12 -4 1.68
    4 12 4 0.62
    4 12 4 0.43
    -5 -12 -4 1.84
    5 12 4 -0.17
    5 12 4 0.72
    -6 -12 -4 -0.49
    6 12 4 -0.56
    6 12 4 0.47
    -7 -12 -4 0.89
    -7 -12 -4 -0.03
    7 12 4 -0.03
    -8 -12 -4 0.78
    -8 -12 -4 -0.26
    8 12 4 -0.68
    -9 -12 -4 -0.29
    -9 -12 -4 -0.57
    9 12 4 -0.31
    -10 -12 -4 0.7
    -11 -12 -4 1.81
    -12 13 4 1.72
    -11 13 4 0.52
    -10 13 4 0.1
    -10 13 4 0.24
    -9 13 4 0.83
    -9 13 4 1.7
    -8 13 4 0.22
    -8 13 4 0
    -7 13 4 3.19
    -7 13 4 4.16
    -6 13 4 6.81
    -6 13 4 7.54
    -5 13 4 1.14
    -5 13 4 1.66
    -4 13 4 11.57
    -4 13 4 9.23
    -3 13 4 0.65
    -3 13 4 0.21
    -3 13 4 -0.17
    -2 13 4 15.76
    -2 13 4 15.84
    -2 13 4 16.62
    -1 13 4 2.8
    -1 13 4 2.66
    -1 13 4 2.3
    0 13 4 20.53
    0 13 4 17.11
    0 13 4 19.12
    1 13 4 3.48
    1 13 4 3.51
    1 13 4 4.88
    2 13 4 26.42
    2 13 4 24.01
    2 13 4 22.19
    3 13 4 50.93
    3 13 4 46.87
    3 13 4 51.52
    4 13 4 3.86
    4 13 4 2.54
    -5 -13 -4 57.33
    5 13 4 55.74
    5 13 4 59.61
    -6 -13 -4 1.11
    6 13 4 0.97
    6 13 4 0.3
    -7 -13 -4 22.71
    7 13 4 16.46
    -8 -13 -4 5.55
    -8 -13 -4 1.79
    8 13 4 4.41
    -9 -13 -4 24.03
    -10 -13 -4 12.52
    -11 14 4 1.2
    -10 14 4 37.02
    -10 14 4 37.99
    -9 14 4 6.54
    -9 14 4 12.37
    -8 14 4 52.52
    -8 14 4 53.18
    -7 14 4 36.46
    -7 14 4 39.29
    -6 14 4 28.96
    -6 14 4 31.82
    -5 14 4 61.31
    -5 14 4 59.25
    -4 14 4 6.16
    -4 14 4 6.27
    -3 14 4 41.6
    -3 14 4 43.92
    -2 14 4 4.02
    -2 14 4 5.83
    -2 14 4 4.31
    -1 14 4 68.39
    -1 14 4 70.19
    -1 14 4 66.23
    0 14 4 8.85
    0 14 4 9.18
    0 14 4 6.06
    1 14 4 26.46
    1 14 4 23.87
    1 14 4 27.6
    2 14 4 21.77
    2 14 4 22.87
    2 14 4 20.62
    3 14 4 8.43
    3 14 4 8
    3 14 4 7.3
    4 14 4 62.23
    4 14 4 58.5
    -5 -14 -4 1.9
    5 14 4 -0.23
    5 14 4 -0.39
    -6 -14 -4 6.16
    6 14 4 8.56
    6 14 4 9.37
    -7 -14 -4 0.68
    7 14 4 0.74
    -8 -14 -4 4.86
    -8 -14 -4 5.04
    -9 -14 -4 0.4
    -11 15 4 5.41
    -10 15 4 -0.35
    -9 15 4 8.44
    -9 15 4 12.7
    -8 15 4 3.31
    -8 15 4 1.94
    -7 15 4 8.15
    -7 15 4 6.29
    -6 15 4 6.62
    -6 15 4 6.05
    -5 15 4 0.95
    -5 15 4 -0.22
    -4 15 4 5.92
    -4 15 4 4.38
    -3 15 4 1.17
    -3 15 4 2.69
    -2 15 4 1.17
    -2 15 4 0.38
    -1 15 4 0.15
    -1 15 4 0.4
    -1 15 4 0.54
    0 15 4 1.32
    0 15 4 3.28
    0 15 4 2.23
    1 15 4 -0.13
    1 15 4 -0.39
    1 15 4 0.01
    2 15 4 0.06
    2 15 4 -0.39
    2 15 4 0.23
    3 15 4 0.1
    3 15 4 0.47
    3 15 4 1
    -4 -15 -4 0.34
    4 15 4 0.82
    4 15 4 0.26
    -5 -15 -4 4.14
    5 15 4 3.16
    5 15 4 1.85
    -6 -15 -4 1.48
    6 15 4 -0.18
    6 15 4 -0.51
    -8 -15 -4 -0.32
    -9 16 4 1.31
    -8 16 4 5.38
    -7 16 4 3.98
    -7 16 4 5.05
    -6 16 4 12.41
    -6 16 4 11.48
    -5 16 4 12.93
    -5 16 4 13.85
    -4 16 4 4.69
    -4 16 4 4.1
    -3 16 4 37.08
    -3 16 4 33.77
    -2 16 4 0.8
    -2 16 4 0.81
    -1 16 4 35.59
    -1 16 4 32.75
    -1 16 4 30.88
    0 16 4 0.5
    0 16 4 0.25
    0 16 4 0.99
    1 16 4 16.92
    1 16 4 14.02
    1 16 4 19.09
    2 16 4 9.26
    2 16 4 8.17
    2 16 4 7.21
    3 16 4 22.62
    3 16 4 25.57
    3 16 4 25
    -4 -16 -4 33.7
    4 16 4 38.08
    4 16 4 36.97
    -5 -16 -4 3.22
    5 16 4 1.59
    5 16 4 1.21
    6 16 4 28.3
    -8 17 4 6.76
    -7 17 4 22.05
    -6 17 4 13.45
    -5 17 4 3.14
    -5 17 4 8.14
    -4 17 4 28.78
    -4 17 4 25.58
    -3 17 4 -0.88
    -3 17 4 1.31
    -2 17 4 28.91
    -2 17 4 27.33
    -1 17 4 -0.04
    -1 17 4 -0.46
    0 17 4 18.01
    0 17 4 15.64
    0 17 4 16.09
    1 17 4 4.03
    1 17 4 7.07
    1 17 4 5.05
    2 17 4 11.22
    2 17 4 12.11
    2 17 4 14.08
    3 17 4 8
    3 17 4 9.66
    3 17 4 7.16
    4 17 4 3.06
    5 17 4 7.3
    -6 18 4 1.37
    -5 18 4 0.04
    -4 18 4 0.65
    -3 18 4 -0.04
    -2 18 4 0.7
    -2 18 4 -0.66
    -1 18 4 0.1
    -1 18 4 0.97
    0 18 4 -0.51
    0 18 4 0.83
    1 18 4 0.56
    1 18 4 0.01
    2 18 4 1.68
    2 18 4 0.97
    3 18 4 2.61
    4 18 4 1.73
    -3 19 4 2.42
    -2 19 4 24.48
    -1 19 4 -0.48
    0 19 4 24.22
    5 17 -5 4.35
    4 17 -5 1.12
    3 17 -5 13.32
    8 16 -5 0.57
    7 16 -5 3.72
    7 16 -5 1.3
    6 16 -5 5.68
    6 16 -5 4.26
    6 16 -5 4.09
    5 16 -5 4.98
    5 16 -5 5.02
    5 16 -5 6.14
    4 16 -5 10.38
    4 16 -5 10.09
    4 16 -5 9.23
    3 16 -5 3.04
    3 16 -5 2.12
    2 16 -5 14.31
    2 16 -5 12.95
    1 16 -5 0.65
    0 16 -5 18.69
    -1 16 -5 2.37
    -5 16 -5 14.92
    -6 16 -5 0.46
    -7 16 -5 27.84
    -8 16 -5 -0.18
    9 15 -5 0.55
    9 15 -5 -0.73
    8 15 -5 38.58
    8 15 -5 36.96
    7 15 -5 3.83
    7 15 -5 1.56
    7 15 -5 2.98
    6 15 -5 25.22
    6 15 -5 18.77
    6 15 -5 19.32
    5 15 -5 43.93
    5 15 -5 50.05
    5 15 -5 53.65
    4 15 -5 21.04
    4 15 -5 23.2
    4 15 -5 23.35
    3 15 -5 38.96
    3 15 -5 43.25
    3 15 -5 41.72
    2 15 -5 2.06
    2 15 -5 1.87
    2 15 -5 0.97
    1 15 -5 63
    1 15 -5 61.94
    1 15 -5 66.11
    0 15 -5 1.3
    0 15 -5 1.7
    -1 15 -5 53.16
    -1 15 -5 54.56
    -2 15 -5 12.25
    -2 15 -5 13.88
    -2 15 -5 13.31
    -3 15 -5 32.75
    -3 15 -5 32.73
    -4 15 -5 20.76
    -4 15 -5 19.8
    -4 15 -5 20.38
    4 -15 5 17.51
    -5 15 -5 3.69
    -5 15 -5 2.67
    -5 15 -5 3.71
    5 -15 5 1.31
    -6 15 -5 12.6
    -6 15 -5 12.63
    6 -15 5 10.93
    -7 15 -5 -0.34
    -7 15 -5 1.11
    7 -15 5 0.22
    -8 15 -5 12.98
    -8 15 -5 11.62
    -9 15 -5 1.37
    10 14 -5 0.6
    9 14 -5 11.54
    9 14 -5 15.02
    8 14 -5 0.84
    8 14 -5 -0.66
    8 14 -5 0.01
    7 14 -5 1.14
    7 14 -5 0.87
    7 14 -5 2.14
    6 14 -5 2.67
    6 14 -5 3.55
    6 14 -5 1.34
    5 14 -5 1.77
    5 14 -5 1.21
    5 14 -5 0.74
    4 14 -5 2.04
    4 14 -5 3.44
    4 14 -5 2.51
    3 14 -5 0.73
    3 14 -5 1.26
    3 14 -5 1.77
    2 14 -5 1.93
    2 14 -5 1.5
    2 14 -5 1.64
    1 14 -5 0.55
    1 14 -5 0.83
    1 14 -5 0.75
    0 14 -5 0.67
    0 14 -5 0.27
    0 14 -5 -0.33
    0 14 -5 0.44
    -1 14 -5 2.07
    -1 14 -5 1.68
    -1 14 -5 1.43
    -1 14 -5 1.22
    -2 14 -5 0.6
    -2 14 -5 0.23
    -2 14 -5 0.54
    -2 14 -5 0.46
    -3 14 -5 -0.3
    -3 14 -5 -0.35
    -3 14 -5 0.52
    -4 14 -5 0.32
    -4 14 -5 -0.25
    -4 14 -5 1.28
    4 -14 5 0.59
    -5 14 -5 0.7
    -5 14 -5 0.57
    -5 14 -5 0.22
    5 -14 5 0.48
    -6 14 -5 -0.24
    -6 14 -5 0.05
    6 -14 5 -0.3
    6 -14 5 -0.36
    -7 14 -5 6.91
    -7 14 -5 5.49
    7 -14 5 4.4
    7 -14 5 4.91
    -8 14 -5 0.02
    -8 14 -5 0.44
    8 -14 5 0.95
    8 -14 5 -0.49
    -9 14 -5 1.68
    -9 14 -5 1.76
    9 -14 5 2.35
    9 -14 5 1.94
    -10 14 -5 1.54
    10 -14 5 1.11
    11 13 -5 -0.07
    10 13 -5 1.87
    10 13 -5 1.11
    9 13 -5 1.63
    9 13 -5 0.59
    9 13 -5 1.65
    8 13 -5 7.51
    8 13 -5 7.78
    8 13 -5 7.84
    7 13 -5 1.88
    7 13 -5 2.99
    7 13 -5 2.48
    6 13 -5 7.06
    6 13 -5 7.31
    6 13 -5 7.29
    5 13 -5 17.7
    5 13 -5 19.82
    5 13 -5 16.86
    4 13 -5 15.83
    4 13 -5 16.79
    4 13 -5 14.56
    3 13 -5 24.36
    3 13 -5 20.48
    3 13 -5 22.43
    3 13 -5 23.16
    2 13 -5 12.82
    2 13 -5 12.57
    2 13 -5 14.14
    2 13 -5 12.2
    2 13 -5 13.15
    1 13 -5 19.01
    1 13 -5 16.46
    1 13 -5 14.3
    1 13 -5 17.5
    1 13 -5 16.49
    0 13 -5 0.09
    0 13 -5 0.61
    0 13 -5 0.1
    0 13 -5 0.29
    0 13 -5 0.21
    -1 13 -5 70.17
    -1 13 -5 65.5
    -1 13 -5 66.1
    -1 13 -5 70.05
    -2 13 -5 1.91
    -2 13 -5 1.59
    -2 13 -5 2.22
    -2 13 -5 1.53
    -3 13 -5 59.72
    -3 13 -5 58.27
    -3 13 -5 61.6
    -4 13 -5 16.22
    -4 13 -5 15.11
    -4 13 -5 13.68
    4 -13 5 15.45
    -5 13 -5 18.8
    -5 13 -5 17.7
    -5 13 -5 18.74
    5 -13 5 16.9
    -6 13 -5 22.69
    -6 13 -5 24.55
    6 -13 5 21.8
    6 -13 5 23.66
    -7 13 -5 9.12
    -7 13 -5 8.09
    7 -13 5 8.93
    7 -13 5 8.3
    -8 13 -5 45.36
    -8 13 -5 47.66
    8 -13 5 49.35
    8 -13 5 47.39
    -9 13 -5 0.38
    -9 13 -5 0.32
    9 -13 5 0.65
    9 -13 5 -0.53
    -10 13 -5 17.08
    -10 13 -5 14.81
    10 -13 5 17.9
    10 -13 5 20.4
    -11 13 -5 9.07
    11 -13 5 4.93
    12 12 -5 5.28
    11 12 -5 31.87
    11 12 -5 30.42
    10 12 -5 1.58
    10 12 -5 0.66
    10 12 -5 0.06
    9 12 -5 34.97
    9 12 -5 32.61
    9 12 -5 30.1
    8 12 -5 0.9
    8 12 -5 1.72
    8 12 -5 1
    7 12 -5 32.84
    7 12 -5 32.39
    7 12 -5 37.19
    6 12 -5 11.96
    6 12 -5 11.44
    6 12 -5 9.63
    5 12 -5 37.09
    5 12 -5 37.9
    5 12 -5 41.32
    5 12 -5 38.47
    -5 -12 5 39
    4 12 -5 44.63
    4 12 -5 50.27
    4 12 -5 46.21
    4 12 -5 49.16
    3 12 -5 27.51
    3 12 -5 28.29
    3 12 -5 28.96
    3 12 -5 25.01
    3 12 -5 29.63
    2 12 -5 55.59
    2 12 -5 54.94
    2 12 -5 53.89
    2 12 -5 57.94
    2 12 -5 59.06
    1 12 -5 0.26
    1 12 -5 -0.35
    1 12 -5 -0.03
    1 12 -5 0.19
    1 12 -5 0.27
    0 12 -5 32.58
    0 12 -5 33.58
    0 12 -5 33.54
    0 12 -5 33.3
    0 12 -5 35.32
    -1 12 -5 2.22
    -1 12 -5 1.24
    -1 12 -5 2.05
    -1 12 -5 1.94
    -1 12 -5 1.81
    -2 12 -5 77.72
    -2 12 -5 79.09
    -2 12 -5 76.48
    -2 12 -5 79.2
    -3 12 -5 16.61
    -3 12 -5 15.87
    -3 12 -5 15.39
    -4 12 -5 14.85
    -4 12 -5 15.65
    -4 12 -5 17.2
    4 -12 5 15.94
    -5 12 -5 22.87
    -5 12 -5 21.78
    -5 12 -5 18.47
    5 -12 5 22.03
    -6 12 -5 0.72
    -6 12 -5 1.5
    6 -12 5 1.92
    6 -12 5 2.62
    -7 12 -5 8.02
    -7 12 -5 9.32
    7 -12 5 7.72
    7 -12 5 10.21
    -8 12 -5 0.69
    -8 12 -5 1.18
    8 -12 5 2.32
    8 -12 5 1.93
    -9 12 -5 5.62
    -9 12 -5 4.77
    9 -12 5 5.63
    9 -12 5 4.25
    -10 12 -5 0.26
    -10 12 -5 0.82
    10 -12 5 0.94
    10 -12 5 2.11
    -11 12 -5 3.46
    11 -12 5 2.41
    11 -12 5 1.96
    13 11 -5 3.12
    12 11 -5 9.66
    11 11 -5 1.44
    11 11 -5 1.13
    11 11 -5 0.47
    10 11 -5 6.2
    10 11 -5 4.67
    10 11 -5 5.1
    9 11 -5 0.43
    9 11 -5 1.67
    9 11 -5 0.35
    8 11 -5 7.52
    8 11 -5 4.55
    8 11 -5 7.55
    7 11 -5 1.13
    7 11 -5 0.74
    7 11 -5 -0.6
    -7 -11 5 2.31
    -7 -11 5 0.8
    6 11 -5 8.26
    6 11 -5 7.67
    6 11 -5 10.19
    -6 -11 5 9.17
    5 11 -5 1.05
    5 11 -5 0.52
    5 11 -5 0.41
    5 11 -5 0.89
    -5 -11 5 0.72
    4 11 -5 0.15
    4 11 -5 0.13
    4 11 -5 -0.13
    4 11 -5 0.76
    3 11 -5 0.79
    3 11 -5 0.26
    3 11 -5 0.18
    3 11 -5 0.42
    3 11 -5 0.14
    2 11 -5 0.4
    2 11 -5 0.28
    2 11 -5 0.04
    2 11 -5 -0.31
    2 11 -5 0.02
    1 11 -5 3.3
    1 11 -5 4.04
    1 11 -5 3.82
    1 11 -5 4.58
    1 11 -5 3.89
    0 11 -5 -0.06
    0 11 -5 0.82
    0 11 -5 0.45
    0 11 -5 1.34
    0 11 -5 1.35
    -1 11 -5 2.5
    -1 11 -5 2.2
    -1 11 -5 1.21
    -1 11 -5 2.43
    -1 11 -5 2.32
    -2 11 -5 0.79
    -2 11 -5 0.61
    -2 11 -5 -0.16
    -2 11 -5 0.35
    -3 11 -5 0.29
    -3 11 -5 0.73
    -3 11 -5 0.49
    -3 11 -5 -0.13
    -4 11 -5 0.03
    -4 11 -5 1.05
    -4 11 -5 0.58
    4 -11 5 0.67
    -5 11 -5 2.88
    -5 11 -5 4.03
    -5 11 -5 2.8
    5 -11 5 3.33
    -6 11 -5 2.58
    -6 11 -5 2.65
    6 -11 5 4.14
    6 -11 5 2.52
    -7 11 -5 6.86
    -7 11 -5 5.94
    7 -11 5 7.53
    7 -11 5 6.95
    -8 11 -5 17.57
    -8 11 -5 17.09
    8 -11 5 17.66
    8 -11 5 15.79
    -9 11 -5 1.74
    -9 11 -5 1.57
    9 -11 5 3.37
    9 -11 5 1.92
    -10 11 -5 19.58
    -10 11 -5 22.68
    10 -11 5 19.27
    10 -11 5 20.99
    -11 11 -5 -0.49
    -11 11 -5 -0.5
    11 -11 5 0.09
    11 -11 5 0.25
    -12 11 -5 11.02
    12 -11 5 6.93
    13 10 -5 0.58
    12 10 -5 0.6
    12 10 -5 4.13
    12 10 -5 1.51
    11 10 -5 8.95
    11 10 -5 7.56
    11 10 -5 4.66
    10 10 -5 0.3
    10 10 -5 0.63
    10 10 -5 1.81
    -10 -10 5 1.36
    9 10 -5 28.9
    9 10 -5 32.02
    9 10 -5 32.79
    -9 -10 5 36.9
    -9 -10 5 33.96
    8 10 -5 0.07
    8 10 -5 0.41
    8 10 -5 -0.35
    -8 -10 5 0.81
    -8 -10 5 -1.16
    7 10 -5 45.31
    7 10 -5 48.01
    7 10 -5 45.75
    -7 -10 5 47.16
    -7 -10 5 48.35
    6 10 -5 7.28
    6 10 -5 7.54
    6 10 -5 9.29
    -6 -10 5 5.87
    5 10 -5 18.92
    5 10 -5 21.24
    5 10 -5 20.57
    5 10 -5 21.02
    -5 -10 5 21.43
    4 10 -5 56.69
    4 10 -5 58.77
    4 10 -5 53.12
    4 10 -5 56.06
    3 10 -5 48.53
    3 10 -5 49.52
    3 10 -5 46.45
    3 10 -5 44.96
    3 10 -5 47.12
    2 10 -5 85.54
    2 10 -5 89.24
    2 10 -5 90.77
    2 10 -5 93.3
    2 10 -5 85.53
    1 10 -5 0.23
    1 10 -5 -0.2
    1 10 -5 0.41
    1 10 -5 0.08
    1 10 -5 0.25
    0 10 -5 188.51
    0 10 -5 179.63
    0 10 -5 188.25
    0 10 -5 185.39
    0 10 -5 189.59
    -1 10 -5 -0.37
    -1 10 -5 0.32
    -1 10 -5 -0.11
    -1 10 -5 -0.08
    -1 10 -5 0.29
    -2 10 -5 159.4
    -2 10 -5 155.85
    -2 10 -5 159.77
    -2 10 -5 156.57
    -2 10 -5 159.04
    -3 10 -5 31.99
    -3 10 -5 29.83
    -3 10 -5 29.91
    -4 10 -5 110.83
    -4 10 -5 113.36
    -4 10 -5 116.38
    4 -10 5 107.3
    -5 10 -5 10.66
    -5 10 -5 10.58
    -5 10 -5 12.82
    5 -10 5 8.82
    -6 10 -5 8.71
    -6 10 -5 8.22
    6 -10 5 8.25
    6 -10 5 7.08
    -7 10 -5 57.7
    -7 10 -5 58.59
    7 -10 5 54.77
    7 -10 5 54.15
    -8 10 -5 2.64
    -8 10 -5 1.11
    8 -10 5 0.72
    8 -10 5 0.69
    -9 10 -5 49.02
    -9 10 -5 47.53
    9 -10 5 42.09
    9 -10 5 44.93
    -10 10 -5 2.95
    -10 10 -5 3.22
    10 -10 5 3.15
    10 -10 5 3.22
    -11 10 -5 18.94
    -11 10 -5 19.37
    11 -10 5 19.95
    11 -10 5 22.33
    -12 10 -5 1.9
    12 -10 5 2.83
    14 9 -5 4.3
    13 9 -5 14.19
    13 9 -5 12.29
    -13 -9 5 17.18
    12 9 -5 30.52
    12 9 -5 33.27
    12 9 -5 36.19
    -12 -9 5 34.88
    11 9 -5 7.71
    11 9 -5 7.65
    11 9 -5 11.35
    -11 -9 5 6.99
    -11 -9 5 7.36
    10 9 -5 51.58
    10 9 -5 53.56
    10 9 -5 51.03
    -10 -9 5 50.24
    -10 -9 5 43.46
    9 9 -5 9.5
    9 9 -5 7.46
    9 9 -5 8.22
    -9 -9 5 5.77
    -9 -9 5 9.31
    8 9 -5 52.79
    8 9 -5 50.69
    8 9 -5 54.92
    -8 -9 5 55.86
    -8 -9 5 52.36
    7 9 -5 0.72
    7 9 -5 -0.48
    7 9 -5 0.28
    -7 -9 5 -0.24
    -7 -9 5 0.4
    6 9 -5 60.35
    6 9 -5 70.37
    6 9 -5 61.66
    -6 -9 5 59.47
    -6 -9 5 62.17
    5 9 -5 33.49
    5 9 -5 36.05
    5 9 -5 30.29
    5 9 -5 35.55
    -5 -9 5 33.32
    4 9 -5 65.44
    4 9 -5 63.87
    4 9 -5 63.56
    4 9 -5 67.67
    -4 -9 5 60.92
    3 9 -5 29.03
    3 9 -5 29.34
    3 9 -5 29.06
    3 9 -5 29.76
    3 9 -5 27.42
    2 9 -5 1.2
    2 9 -5 1.53
    2 9 -5 1.1
    2 9 -5 0.65
    2 9 -5 0.31
    1 9 -5 27.58
    1 9 -5 27.97
    1 9 -5 26.55
    1 9 -5 25.5
    1 9 -5 26.08
    0 9 -5 6.61
    0 9 -5 5.74
    0 9 -5 7.71
    0 9 -5 5.93
    0 9 -5 6.55
    -1 9 -5 44.62
    -1 9 -5 45.58
    -1 9 -5 42.52
    -1 9 -5 44.16
    -1 9 -5 42.04
    -2 9 -5 0.43
    -2 9 -5 -0.04
    -2 9 -5 0.62
    -2 9 -5 0.5
    -2 9 -5 0.52
    -3 9 -5 45.12
    -3 9 -5 47.05
    -3 9 -5 46.74
    -4 9 -5 24.32
    -4 9 -5 23.48
    -4 9 -5 25.1
    4 -9 5 24.51
    -5 9 -5 3.44
    -5 9 -5 3.96
    -5 9 -5 4.09
    5 -9 5 3.26
    -6 9 -5 6.02
    -6 9 -5 6.49
    6 -9 5 4.95
    6 -9 5 5.46
    -7 9 -5 -0.08
    -7 9 -5 -0.18
    7 -9 5 -0.11
    7 -9 5 0.41
    -8 9 -5 5.14
    -8 9 -5 3.21
    8 -9 5 2.79
    8 -9 5 3.7
    -9 9 -5 -0.46
    -9 9 -5 0.59
    9 -9 5 0.04
    9 -9 5 1.62
    -10 9 -5 3
    -10 9 -5 1.64
    10 -9 5 1.18
    10 -9 5 2.14
    -11 9 -5 -0.19
    -11 9 -5 0.24
    11 -9 5 0.17
    11 -9 5 0
    -12 9 -5 -0.1
    -12 9 -5 -0.17
    12 -9 5 0.73
    12 -9 5 0.17
    -13 9 -5 -0.47
    13 -9 5 0.25
    14 8 -5 2.04
    14 8 -5 1.7
    -14 -8 5 3.74
    13 8 -5 4.42
    13 8 -5 2.47
    13 8 -5 2.47
    -13 -8 5 3.21
    -13 -8 5 3.55
    12 8 -5 3.15
    12 8 -5 1.72
    12 8 -5 3.66
    -12 -8 5 2.71
    -12 -8 5 1.62
    11 8 -5 4.24
    11 8 -5 3.63
    11 8 -5 4.61
    -11 -8 5 5.73
    -11 -8 5 3.98
    10 8 -5 0.13
    10 8 -5 0.64
    10 8 -5 -0.07
    -10 -8 5 0.88
    -10 -8 5 -1.07
    9 8 -5 2.52
    9 8 -5 1.08
    9 8 -5 1.86
    -9 -8 5 1.71
    -9 -8 5 1.69
    8 8 -5 -0.57
    8 8 -5 0.41
    8 8 -5 0.29
    -8 -8 5 0.16
    -8 -8 5 1.17
    7 8 -5 0.45
    7 8 -5 0.71
    7 8 -5 1.47
    -7 -8 5 -0.36
    -7 -8 5 -0.33
    6 8 -5 0.06
    6 8 -5 0.39
    6 8 -5 1.05
    -6 -8 5 1.13
    -6 -8 5 0.25
    5 8 -5 0.51
    5 8 -5 -0.25
    5 8 -5 0.08
    5 8 -5 0.11
    -5 -8 5 0.06
    4 8 -5 2.35
    4 8 -5 4.14
    4 8 -5 2.78
    4 8 -5 3.75
    -4 -8 5 2.61
    3 8 -5 1.17
    3 8 -5 2.44
    3 8 -5 1.97
    3 8 -5 2
    3 8 -5 1.82
    2 8 -5 6.96
    2 8 -5 6.75
    2 8 -5 7.92
    2 8 -5 8.49
    2 8 -5 8.06
    1 8 -5 1.81
    1 8 -5 1.75
    1 8 -5 1.82
    1 8 -5 2.26
    1 8 -5 1.11
    0 8 -5 23
    0 8 -5 23.94
    0 8 -5 23.38
    0 8 -5 23.96
    0 8 -5 23.31
    -1 8 -5 5.77
    -1 8 -5 5.2
    -1 8 -5 6.05
    -1 8 -5 5.74
    -1 8 -5 6.13
    -2 8 -5 50.54
    -2 8 -5 54.71
    -2 8 -5 56.95
    -2 8 -5 58.36
    -2 8 -5 55.02
    -3 8 -5 1.04
    -3 8 -5 0.63
    -3 8 -5 1.32
    3 -8 5 1.27
    -4 8 -5 64.64
    -4 8 -5 64.74
    -4 8 -5 61.25
    4 -8 5 67.6
    -5 8 -5 19.56
    -5 8 -5 20.91
    5 -8 5 19.1
    -6 8 -5 74.42
    -6 8 -5 76.66
    6 -8 5 74.32
    6 -8 5 74.69
    -7 8 -5 82.98
    -7 8 -5 86.09
    7 -8 5 79.5
    7 -8 5 80.77
    -8 8 -5 -0.06
    -8 8 -5 0.8
    8 -8 5 -0.07
    8 -8 5 0.37
    -9 8 -5 40.84
    -9 8 -5 43.37
    9 -8 5 42.45
    9 -8 5 43.97
    -10 8 -5 0.95
    -10 8 -5 3.95
    10 -8 5 2.92
    10 -8 5 1.94
    -11 8 -5 21.68
    -11 8 -5 25.45
    11 -8 5 23.09
    11 -8 5 24.39
    -12 8 -5 -0.17
    -12 8 -5 1.63
    12 -8 5 0.43
    12 -8 5 0.4
    -13 8 -5 30.32
    13 -8 5 30.08
    15 7 -5 11.14
    -15 -7 5 9.28
    14 7 -5 2.01
    14 7 -5 1.91
    -14 -7 5 1.6
    -14 -7 5 1.02
    13 7 -5 11.19
    13 7 -5 10.64
    13 7 -5 14.16
    -13 -7 5 13.03
    -13 -7 5 10.62
    12 7 -5 9.65
    12 7 -5 7.42
    12 7 -5 6
    -12 -7 5 9.92
    -12 -7 5 7.21
    11 7 -5 19.24
    11 7 -5 21.37
    11 7 -5 20.39
    -11 -7 5 18.99
    -11 -7 5 22.34
    10 7 -5 41.74
    10 7 -5 38.05
    10 7 -5 37.35
    -10 -7 5 39.64
    -10 -7 5 39.14
    9 7 -5 8.97
    9 7 -5 10.85
    9 7 -5 9.22
    -9 -7 5 10.02
    -9 -7 5 9.36
    8 7 -5 30.1
    8 7 -5 31.92
    8 7 -5 33.2
    -8 -7 5 31.65
    -8 -7 5 32.24
    7 7 -5 3.83
    7 7 -5 3.31
    7 7 -5 3.39
    -7 -7 5 3.52
    -7 -7 5 1.83
    6 7 -5 54.75
    6 7 -5 56.88
    6 7 -5 54.46
    -6 -7 5 52.19
    -6 -7 5 53.51
    5 7 -5 6.99
    5 7 -5 7.68
    5 7 -5 8.58
    -5 -7 5 8.03
    -5 -7 5 8.63
    4 7 -5 81.99
    4 7 -5 85.21
    4 7 -5 84.27
    4 7 -5 88.35
    -4 -7 5 85.74
    3 7 -5 55.22
    3 7 -5 60.13
    3 7 -5 58.32
    3 7 -5 57.03
    3 7 -5 57.47
    2 7 -5 49.49
    2 7 -5 47.83
    2 7 -5 51.26
    2 7 -5 51.55
    1 7 -5 175.98
    1 7 -5 179.09
    1 7 -5 175.14
    1 7 -5 177.18
    0 7 -5 24.46
    0 7 -5 23.69
    0 7 -5 24.54
    0 7 -5 23.69
    0 7 -5 22.17
    -1 7 -5 204.91
    -1 7 -5 203.44
    -1 7 -5 201.29
    -1 7 -5 198.56
    -1 7 -5 210.67
    -2 7 -5 8.21
    -2 7 -5 8.35
    -2 7 -5 6.48
    -2 7 -5 6.49
    -3 7 -5 100.65
    -3 7 -5 95.78
    -3 7 -5 99.16
    3 -7 5 95.68
    3 -7 5 95.31
    -4 7 -5 21.06
    -4 7 -5 19.52
    -4 7 -5 20.17
    4 -7 5 22.15
    -5 7 -5 111.04
    -5 7 -5 112.67
    5 -7 5 108.54
    5 -7 5 113.15
    -6 7 -5 108.38
    -6 7 -5 107.29
    6 -7 5 101.11
    6 -7 5 105.21
    -7 7 -5 27.76
    -7 7 -5 28.34
    7 -7 5 23.57
    7 -7 5 28.5
    -8 7 -5 111.66
    -8 7 -5 121.14
    8 -7 5 117.61
    8 -7 5 117.04
    -9 7 -5 -0.45
    -9 7 -5 -0.09
    9 -7 5 0.31
    9 -7 5 -0.5
    -10 7 -5 32.98
    -10 7 -5 33
    10 -7 5 30.44
    10 -7 5 30.91
    -11 7 -5 -0.45
    -11 7 -5 0.61
    11 -7 5 0.77
    11 -7 5 -0.08
    -12 7 -5 29.1
    -12 7 -5 25.14
    12 -7 5 29.44
    12 -7 5 31.45
    -13 7 -5 2.29
    13 -7 5 4.04
    -14 7 -5 8.31
    14 -7 5 11.6
    15 6 -5 0.78
    -15 -6 5 0.74
    14 6 -5 13.27
    14 6 -5 12.59
    14 6 -5 14.8
    -14 -6 5 14.64
    -14 -6 5 11.2
    13 6 -5 5.15
    13 6 -5 10.07
    13 6 -5 7.1
    -13 -6 5 5.01
    -13 -6 5 7.13
    12 6 -5 19.47
    12 6 -5 23.43
    12 6 -5 21.67
    -12 -6 5 21.51
    -12 -6 5 17.58
    11 6 -5 49.48
    11 6 -5 45.3
    11 6 -5 51.78
    -11 -6 5 44.4
    -11 -6 5 46.79
    10 6 -5 20.71
    10 6 -5 21.47
    10 6 -5 23.47
    -10 -6 5 18.7
    -10 -6 5 17.4
    9 6 -5 29.91
    9 6 -5 32.4
    9 6 -5 32.34
    -9 -6 5 31.55
    -9 -6 5 31.9
    8 6 -5 1.51
    8 6 -5 2.47
    8 6 -5 2.22
    -8 -6 5 1.79
    -8 -6 5 1.71
    7 6 -5 72
    7 6 -5 70.46
    7 6 -5 67.77
    -7 -6 5 69.14
    -7 -6 5 69.68
    6 6 -5 1.35
    6 6 -5 1.87
    6 6 -5 2.53
    -6 -6 5 0.1
    -6 -6 5 1.65
    5 6 -5 57.13
    5 6 -5 60.75
    5 6 -5 57.53
    -5 -6 5 56.08
    -5 -6 5 56.58
    4 6 -5 30.6
    4 6 -5 32.28
    4 6 -5 30.55
    4 6 -5 31.08
    -4 -6 5 28.79
    3 6 -5 65.67
    3 6 -5 68.67
    3 6 -5 65.27
    2 6 -5 2.64
    2 6 -5 3.42
    2 6 -5 2.94
    2 6 -5 3.61
    1 6 -5 0.3
    1 6 -5 0.09
    1 6 -5 0.49
    1 6 -5 0.03
    0 6 -5 16.7
    0 6 -5 15.85
    0 6 -5 15.95
    0 6 -5 16.08
    -1 6 -5 13.29
    -1 6 -5 15.94
    -1 6 -5 13.51
    -1 6 -5 13.64
    -2 6 -5 18.6
    -2 6 -5 18.27
    -2 6 -5 18.76
    -2 6 -5 19.85
    2 -6 5 16.76
    -3 6 -5 0.81
    -3 6 -5 1.06
    -3 6 -5 -0.08
    3 -6 5 0.94
    3 -6 5 0.94
    -4 6 -5 0.57
    -4 6 -5 0.32
    -4 6 -5 0.32
    4 -6 5 0.73
    -5 6 -5 3.99
    -5 6 -5 5.03
    5 -6 5 4.75
    5 -6 5 6.25
    -6 6 -5 0.75
    -6 6 -5 -0.01
    6 -6 5 0.99
    6 -6 5 0.46
    -7 6 -5 1.81
    -7 6 -5 3.07
    7 -6 5 3.71
    7 -6 5 2.83
    -8 6 -5 2.31
    -8 6 -5 2.83
    8 -6 5 2.92
    8 -6 5 2.12
    -9 6 -5 1.4
    -9 6 -5 2.75
    9 -6 5 2.26
    9 -6 5 0.37
    -10 6 -5 -0.24
    -10 6 -5 0.29
    10 -6 5 0.31
    10 -6 5 0.91
    -11 6 -5 3.04
    -11 6 -5 3.03
    11 -6 5 2.71
    11 -6 5 2
    -12 6 -5 0.67
    -12 6 -5 -0.42
    12 -6 5 -0.45
    12 -6 5 1.01
    -13 6 -5 -0.08
    -13 6 -5 1.95
    13 -6 5 2.47
    13 -6 5 1.43
    -14 6 -5 2.07
    14 -6 5 1.24
    15 5 -5 -0.03
    -15 -5 5 0.43
    -15 -5 5 0.37
    14 5 -5 0.27
    14 5 -5 1.15
    -14 -5 5 1.95
    -14 -5 5 0.02
    13 5 -5 -0.15
    13 5 -5 1.3
    13 5 -5 0.25
    -13 -5 5 -0.77
    -13 -5 5 -0.9
    12 5 -5 4.1
    12 5 -5 1.63
    12 5 -5 2.84
    -12 -5 5 2.58
    -12 -5 5 2.64
    11 5 -5 3.73
    11 5 -5 1.46
    11 5 -5 0.96
    -11 -5 5 0.68
    -11 -5 5 1.38
    10 5 -5 0.36
    10 5 -5 0.6
    10 5 -5 2.09
    -10 -5 5 1.61
    -10 -5 5 1.73
    9 5 -5 8.71
    9 5 -5 9.77
    9 5 -5 9.65
    -9 -5 5 10.53
    -9 -5 5 9.9
    8 5 -5 4.13
    8 5 -5 4.4
    8 5 -5 4.97
    -8 -5 5 5.07
    -8 -5 5 5.53
    7 5 -5 2.34
    7 5 -5 2.44
    7 5 -5 2.5
    -7 -5 5 1.85
    -7 -5 5 2.44
    6 5 -5 11.97
    6 5 -5 12.04
    6 5 -5 13.72
    -6 -5 5 11.67
    -6 -5 5 11.76
    5 5 -5 1.01
    5 5 -5 1.26
    5 5 -5 1.25
    -5 -5 5 0.83
    -5 -5 5 0.71
    4 5 -5 62.41
    4 5 -5 61.74
    4 5 -5 64.17
    -4 -5 5 64.7
    3 5 -5 0.92
    3 5 -5 0.95
    3 5 -5 1.21
    -3 -5 5 1.09
    2 5 -5 11.07
    2 5 -5 11.94
    2 5 -5 11.06
    2 5 -5 10.4
    1 5 -5 55.09
    1 5 -5 56.66
    1 5 -5 58.59
    1 5 -5 55.76
    0 5 -5 6.41
    0 5 -5 6.87
    0 5 -5 6.93
    0 5 -5 6.9
    -1 5 -5 103.62
    -1 5 -5 103
    -1 5 -5 100.74
    1 -5 5 98.43
    -2 5 -5 9.75
    -2 5 -5 10.6
    -2 5 -5 10.56
    2 -5 5 10.16
    -3 5 -5 79.37
    -3 5 -5 80.79
    -3 5 -5 81.91
    3 -5 5 78.32
    3 -5 5 77.4
    -4 5 -5 9.45
    -4 5 -5 9.28
    -4 5 -5 8.67
    4 -5 5 8.95
    -5 5 -5 52.58
    -5 5 -5 56.79
    5 -5 5 54.86
    5 -5 5 55.19
    -6 5 -5 48.59
    -6 5 -5 45.31
    6 -5 5 44.4
    6 -5 5 47.65
    -7 5 -5 53.87
    -7 5 -5 58.39
    7 -5 5 55.81
    7 -5 5 55.23
    -8 5 -5 85.5
    -8 5 -5 85.37
    8 -5 5 84.24
    8 -5 5 87.72
    -9 5 -5 16.85
    -9 5 -5 14.78
    9 -5 5 13.98
    9 -5 5 14.93
    -10 5 -5 45.53
    -10 5 -5 44.11
    10 -5 5 43.86
    10 -5 5 46.27
    -11 5 -5 -0.07
    -11 5 -5 -0.23
    11 -5 5 0.18
    11 -5 5 -0.14
    -12 5 -5 37.5
    -12 5 -5 37.18
    12 -5 5 36.92
    12 -5 5 37.68
    -13 5 -5 8.49
    -13 5 -5 5.33
    13 -5 5 5.91
    13 -5 5 5.4
    -14 5 -5 21.36
    14 -5 5 17.56
    15 4 -5 0.79
    -15 -4 5 0.94
    -15 -4 5 1.01
    14 4 -5 10.62
    14 4 -5 20.69
    -14 -4 5 15.69
    -14 -4 5 17.81
    13 4 -5 4.95
    13 4 -5 7.57
    -13 -4 5 8.78
    -13 -4 5 6.99
    12 4 -5 46.69
    12 4 -5 47.66
    12 4 -5 45.42
    -12 -4 5 43.4
    -12 -4 5 47.29
    11 4 -5 55.71
    11 4 -5 56.61
    11 4 -5 53.02
    -11 -4 5 57.81
    -11 -4 5 58.97
    10 4 -5 79.15
    10 4 -5 79.49
    10 4 -5 85.2
    -10 -4 5 76.08
    -10 -4 5 81.03
    9 4 -5 112.53
    9 4 -5 113.97
    9 4 -5 113.72
    -9 -4 5 105.75
    -9 -4 5 109.79
    8 4 -5 3.02
    8 4 -5 2.65
    8 4 -5 4.63
    -8 -4 5 3.28
    -8 -4 5 3.55
    7 4 -5 115.24
    7 4 -5 115.53
    7 4 -5 122.02
    -7 -4 5 114.57
    -7 -4 5 118.17
    6 4 -5 11.11
    6 4 -5 11.72
    6 4 -5 11.88
    -6 -4 5 12.05
    -6 -4 5 11.4
    5 4 -5 123.72
    5 4 -5 124.53
    5 4 -5 124.98
    -5 -4 5 120.08
    -5 -4 5 125.14
    4 4 -5 12.75
    4 4 -5 11.32
    4 4 -5 11.67
    -4 -4 5 11.7
    3 4 -5 137.32
    3 4 -5 131.66
    3 4 -5 132.47
    -3 -4 5 132.01
    2 4 -5 88.34
    2 4 -5 91.37
    2 4 -5 91.79
    2 4 -5 84.7
    1 4 -5 49.38
    1 4 -5 48.61
    1 4 -5 50.22
    1 4 -5 50.38
    0 4 -5 217.4
    0 4 -5 220.74
    0 4 -5 222.51
    0 -4 5 215.2
    -1 4 -5 0.81
    -1 4 -5 0.99
    -1 4 -5 0.88
    1 -4 5 0.32
    -2 4 -5 110.92
    -2 4 -5 116.54
    2 -4 5 116.39
    -3 4 -5 -0.07
    -3 4 -5 0.07
    -3 4 -5 0.05
    3 -4 5 0.15
    3 -4 5 -0.03
    -4 4 -5 62.95
    -4 4 -5 65.39
    4 -4 5 64.89
    4 -4 5 60.98
    4 -4 5 63.69
    -5 4 -5 10.98
    -5 4 -5 10.47
    5 -4 5 9.87
    5 -4 5 10.62
    -6 4 -5 74.02
    -6 4 -5 75.93
    6 -4 5 74.99
    6 -4 5 76.09
    -7 4 -5 65.48
    -7 4 -5 60.73
    7 -4 5 62.69
    7 -4 5 67.18
    -8 4 -5 0.43
    -8 4 -5 0.76
    8 -4 5 0.08
    8 -4 5 0.43
    -9 4 -5 20.34
    -9 4 -5 22.57
    9 -4 5 19.57
    9 -4 5 19.5
    -10 4 -5 0.34
    -10 4 -5 0.35
    10 -4 5 0.03
    10 -4 5 0.82
    -11 4 -5 8.65
    -11 4 -5 6.09
    11 -4 5 7.44
    11 -4 5 8.45
    -12 4 -5 -0.2
    -12 4 -5 0.41
    12 -4 5 0.21
    12 -4 5 0.77
    -13 4 -5 12.91
    -13 4 -5 10.36
    13 -4 5 12.45
    13 -4 5 12.05
    -14 4 -5 3.76
    14 -4 5 1.2
    16 3 -5 -0.47
    -16 -3 5 0.26
    15 3 -5 18.98
    -15 -3 5 16.35
    -15 -3 5 18.08
    14 3 -5 -0.61
    14 3 -5 -0.18
    -14 -3 5 -1.26
    -14 -3 5 -0.49
    13 3 -5 39.83
    13 3 -5 39.3
    -13 -3 5 36.21
    -13 -3 5 33.63
    12 3 -5 9
    12 3 -5 11.14
    -12 -3 5 11.21
    -12 -3 5 10.76
    11 3 -5 50.18
    11 3 -5 52.45
    11 3 -5 50.82
    -11 -3 5 51.51
    -11 -3 5 51.17
    10 3 -5 73.94
    10 3 -5 71.34
    10 3 -5 75.78
    -10 -3 5 75.94
    -10 -3 5 74.65
    9 3 -5 1.52
    9 3 -5 3.12
    9 3 -5 3.52
    -9 -3 5 3.27
    -9 -3 5 3.09
    8 3 -5 53.03
    8 3 -5 54.88
    8 3 -5 56.45
    -8 -3 5 58.81
    -8 -3 5 57.71
    7 3 -5 50.31
    7 3 -5 43.38
    7 3 -5 42.86
    -7 -3 5 42.79
    -7 -3 5 44.43
    6 3 -5 30.93
    6 3 -5 29.85
    6 3 -5 31.08
    -6 -3 5 28.72
    -6 -3 5 29.8
    5 3 -5 0.16
    5 3 -5 0.4
    5 3 -5 -0.25
    -5 -3 5 0.13
    4 3 -5 15.24
    4 3 -5 17.1
    4 3 -5 16.49
    -4 -3 5 16.67
    3 3 -5 18.33
    3 3 -5 19.01
    3 3 -5 19.48
    -3 -3 5 18.23
    2 3 -5 5.73
    -2 -3 5 5.1
    1 3 -5 11.41
    1 3 -5 12.67
    -1 -3 5 11.61
    0 3 -5 -0.08
    0 3 -5 0.48
    0 -3 5 0.32
    -1 3 -5 -0.13
    -1 3 -5 0.02
    1 -3 5 0.15
    -2 3 -5 3.85
    -2 3 -5 2.95
    2 -3 5 3.03
    -3 3 -5 0.26
    -3 3 -5 0.64
    -3 3 -5 0.66
    3 -3 5 0.49
    3 -3 5 0.61
    -4 3 -5 5.94
    -4 3 -5 6.04
    4 -3 5 5.98
    4 -3 5 6.35
    4 -3 5 7.29
    -5 3 -5 -0.01
    -5 3 -5 0.66
    5 -3 5 0.2
    5 -3 5 0.09
    5 -3 5 0.27
    -6 3 -5 13.27
    -6 3 -5 10.93
    6 -3 5 10.19
    6 -3 5 11.01
    -7 3 -5 0.73
    -7 3 -5 1.27
    7 -3 5 0.24
    7 -3 5 0.37
    -8 3 -5 7.13
    -8 3 -5 7.39
    8 -3 5 7.64
    8 -3 5 5.62
    -9 3 -5 -0.51
    -9 3 -5 0.28
    9 -3 5 0.19
    9 -3 5 0.22
    -10 3 -5 12.36
    -10 3 -5 11.84
    10 -3 5 12.08
    10 -3 5 10.76
    -11 3 -5 -0.1
    -11 3 -5 -0.53
    11 -3 5 -0.49
    11 -3 5 0.01
    -12 3 -5 6.95
    -12 3 -5 9.41
    12 -3 5 8.89
    12 -3 5 8.15
    -13 3 -5 2.8
    -13 3 -5 4.2
    13 -3 5 3.5
    13 -3 5 1.77
    -14 3 -5 10.08
    14 -3 5 11.13
    16 2 -5 -0.75
    -16 -2 5 -0.24
    15 2 -5 -0.33
    -15 -2 5 -0.5
    -15 -2 5 -0.31
    14 2 -5 0.76
    14 2 -5 0.45
    -14 -2 5 0.18
    -14 -2 5 0.58
    13 2 -5 1.52
    13 2 -5 2.69
    -13 -2 5 1.6
    -13 -2 5 2.57
    12 2 -5 3.05
    12 2 -5 1.64
    -12 -2 5 2.67
    -12 -2 5 2.61
    -12 -2 5 1.91
    11 2 -5 13.6
    11 2 -5 16.23
    -11 -2 5 15.25
    -11 -2 5 17.74
    -11 -2 5 15.5
    10 2 -5 0.51
    10 2 -5 0.34
    -10 -2 5 0.44
    -10 -2 5 1.11
    9 2 -5 27.15
    9 2 -5 28.85
    -9 -2 5 24.82
    -9 -2 5 24.32
    8 2 -5 12.53
    8 2 -5 13.13
    8 2 -5 13.6
    -8 -2 5 13
    -8 -2 5 12.66
    7 2 -5 56.53
    7 2 -5 56.96
    7 2 -5 57.18
    -7 -2 5 57.48
    -7 -2 5 54.9
    6 2 -5 2.93
    6 2 -5 3.53
    6 2 -5 4.26
    -6 -2 5 2.36
    -6 -2 5 2.81
    5 2 -5 194.29
    5 2 -5 195.24
    5 2 -5 190.09
    -5 -2 5 193.68
    4 2 -5 17.04
    4 2 -5 17.58
    -4 -2 5 16.29
    3 2 -5 65.42
    -3 -2 5 67.24
    -3 -2 5 68.85
    2 2 -5 2.37
    -2 -2 5 2.63
    -2 -2 5 1.78
    1 2 -5 5.83
    -1 -2 5 5.52
    0 2 -5 499.03
    0 2 -5 499.24
    0 -2 5 495.97
    -1 2 -5 290.03
    -1 2 -5 298.04
    1 -2 5 290.33
    -2 2 -5 83.77
    -2 2 -5 81.7
    2 -2 5 86.74
    2 -2 5 86.38
    -3 2 -5 16.33
    -3 2 -5 17.8
    3 -2 5 17.82
    3 -2 5 17.7
    3 -2 5 17.62
    -4 2 -5 94.96
    -4 2 -5 96.56
    4 -2 5 99.61
    4 -2 5 96.79
    4 -2 5 97.57
    -5 2 -5 113.24
    -5 2 -5 118.04
    5 -2 5 110.09
    5 -2 5 115.66
    5 -2 5 115.69
    -6 2 -5 141.87
    -6 2 -5 151.5
    6 -2 5 146.08
    6 -2 5 138.61
    6 -2 5 147.21
    -7 2 -5 145.29
    -7 2 -5 132.57
    7 -2 5 137.4
    7 -2 5 136.81
    -8 2 -5 17.84
    -8 2 -5 15.4
    8 -2 5 15.47
    8 -2 5 14.23
    -9 2 -5 47.53
    -9 2 -5 47.53
    9 -2 5 48.33
    9 -2 5 47.61
    -10 2 -5 6.1
    -10 2 -5 4.66
    10 -2 5 6.45
    10 -2 5 6.01
    -11 2 -5 64.61
    -11 2 -5 62.77
    11 -2 5 57.12
    11 -2 5 58
    -12 2 -5 -0.23
    -12 2 -5 0.37
    12 -2 5 -0.29
    12 -2 5 1.49
    -13 2 -5 34.54
    -13 2 -5 32.94
    13 -2 5 27.26
    13 -2 5 30.2
    -14 2 -5 4.64
    14 -2 5 2.9
    16 1 -5 -0.47
    -16 -1 5 -0.31
    15 1 -5 22.79
    15 1 -5 25.93
    -15 -1 5 21.85
    -15 -1 5 22.35
    14 1 -5 3.73
    14 1 -5 0.33
    -14 -1 5 1.47
    -14 -1 5 1.77
    13 1 -5 52.09
    13 1 -5 46.45
    -13 -1 5 49.8
    -13 -1 5 45.9
    12 1 -5 9.39
    12 1 -5 9.29
    -12 -1 5 9.33
    -12 -1 5 5.93
    11 1 -5 98.3
    11 1 -5 91.71
    -11 -1 5 93.64
    -11 -1 5 95.53
    -11 -1 5 92.88
    10 1 -5 18.49
    10 1 -5 18.01
    -10 -1 5 17.3
    -10 -1 5 19.69
    -10 -1 5 16.63
    9 1 -5 30.18
    9 1 -5 31.26
    -9 -1 5 29.32
    -9 -1 5 30.2
    -9 -1 5 28.29
    8 1 -5 127.78
    8 1 -5 127.12
    -8 -1 5 126.8
    -8 -1 5 130.1
    -8 -1 5 129.39
    7 1 -5 5.5
    7 1 -5 4.63
    -7 -1 5 4.14
    -7 -1 5 4.83
    -7 -1 5 4.52
    6 1 -5 240.68
    6 1 -5 246
    -6 -1 5 248.46
    -6 -1 5 240.33
    -6 -1 5 242.88
    5 1 -5 33.94
    5 1 -5 30.82
    -5 -1 5 33.3
    -5 -1 5 32.29
    4 1 -5 268.36
    -4 -1 5 263.45
    -4 -1 5 254.24
    3 1 -5 4.67
    -3 -1 5 5.12
    -3 -1 5 5.63
    2 1 -5 353.73
    -2 -1 5 355.25
    -2 -1 5 353.08
    1 1 -5 418.55
    1 1 -5 420.17
    -1 -1 5 408.71
    0 1 -5 57.69
    0 1 -5 55.93
    0 -1 5 56.54
    -1 1 -5 838.77
    1 -1 5 845.48
    1 -1 5 838.42
    -2 1 -5 15.32
    2 -1 5 14.82
    2 -1 5 14.84
    -3 1 -5 50.43
    -3 1 -5 48.19
    3 -1 5 52.21
    3 -1 5 48.58
    3 -1 5 49.78
    -4 1 -5 4.12
    -4 1 -5 4.1
    4 -1 5 1.9
    4 -1 5 2.5
    4 -1 5 2.42
    -5 1 -5 61.57
    -5 1 -5 65.19
    5 -1 5 63.03
    5 -1 5 63.08
    5 -1 5 63.25
    -6 1 -5 29.24
    -6 1 -5 28.18
    6 -1 5 30.98
    6 -1 5 27.86
    6 -1 5 30.71
    -7 1 -5 42.49
    -7 1 -5 39.92
    7 -1 5 38.59
    7 -1 5 38.29
    7 -1 5 39.78
    -8 1 -5 14.31
    -8 1 -5 15.64
    8 -1 5 14.04
    8 -1 5 15.06
    -9 1 -5 6.83
    -9 1 -5 6.02
    9 -1 5 3.1
    9 -1 5 5.14
    -10 1 -5 3.01
    -10 1 -5 4.07
    10 -1 5 2.7
    10 -1 5 3.67
    -11 1 -5 -0.13
    -11 1 -5 0.94
    11 -1 5 1.4
    11 -1 5 2.02
    -12 1 -5 -1.04
    -12 1 -5 0.18
    12 -1 5 0.59
    12 -1 5 0.18
    -13 1 -5 0.09
    -13 1 -5 0.85
    13 -1 5 0.12
    13 -1 5 0.26
    -14 1 -5 2.04
    14 -1 5 1.78
    16 0 -5 10.9
    -16 0 5 5.62
    15 0 -5 0.53
    15 0 -5 0.95
    -15 0 5 -0.42
    -15 0 5 0.33
    14 0 -5 10.53
    14 0 -5 12.55
    -14 0 5 14.1
    -14 0 5 15.35
    13 0 -5 0.45
    13 0 -5 1.35
    -13 0 5 0.87
    -13 0 5 0.18
    12 0 -5 21.94
    12 0 -5 19.46
    -12 0 5 20.5
    -12 0 5 23.01
    11 0 -5 10.02
    11 0 -5 8.36
    -11 0 5 10.21
    -11 0 5 7.67
    -11 0 5 9.19
    10 0 -5 14.42
    10 0 -5 16.02
    -10 0 5 13.74
    -10 0 5 14.01
    -10 0 5 14.81
    9 0 -5 8.18
    9 0 -5 7.11
    -9 0 5 6.93
    -9 0 5 7.85
    -9 0 5 9.94
    8 0 -5 5.9
    8 0 -5 8.13
    -8 0 5 5.01
    -8 0 5 6.63
    -8 0 5 5.99
    7 0 -5 2.03
    7 0 -5 2.31
    -7 0 5 3.15
    -7 0 5 3.7
    -7 0 5 3.74
    6 0 -5 1.06
    6 0 -5 1.33
    -6 0 5 1.16
    -6 0 5 1.06
    -6 0 5 0.79
    5 0 -5 1.28
    5 0 -5 1.86
    -5 0 5 1.5
    -5 0 5 1.47
    4 0 -5 0.65
    -4 0 5 0.85
    -4 0 5 1.09
    3 0 -5 0.14
    -3 0 5 0.04
    -3 0 5 0.19
    2 0 -5 0.38
    -2 0 5 0.12
    -2 0 5 0.96
    1 0 -5 12.53
    -1 0 5 11.81
    -1 0 5 11.82
    0 0 -5 10.3
    0 0 -5 9.87
    0 0 5 9.79
    -1 0 -5 20.07
    1 0 5 21.2
    1 0 5 19.15
    -2 0 -5 6.31
    2 0 5 5.97
    2 0 5 6.08
    -3 0 -5 -0.16
    -3 0 -5 0.47
    3 0 5 0.15
    3 0 5 0.28
    3 0 5 0.6
    -4 0 -5 20.81
    -4 0 -5 21.38
    4 0 5 19.75
    4 0 5 19.92
    4 0 5 21.24
    -5 0 -5 1.65
    -5 0 -5 1.19
    5 0 5 1.75
    5 0 5 0.43
    5 0 5 1
    -6 0 -5 22.98
    -6 0 -5 21.03
    6 0 5 24.07
    6 0 5 23.18
    6 0 5 24.15
    -7 0 -5 17.96
    -7 0 -5 20
    7 0 5 18.76
    7 0 5 19.11
    7 0 5 20.37
    -8 0 -5 8.2
    -8 0 -5 7.71
    8 0 5 7.15
    8 0 5 8.27
    -9 0 -5 22.68
    -9 0 -5 29.29
    9 0 5 27.3
    9 0 5 27.77
    -10 0 -5 2.59
    -10 0 -5 2.69
    10 0 5 3.89
    10 0 5 2.88
    -11 0 -5 33.72
    -11 0 -5 26.22
    11 0 5 32.15
    11 0 5 31.51
    -12 0 -5 -0.42
    -12 0 -5 0.29
    12 0 5 -0.16
    12 0 5 0.43
    -13 0 -5 30.2
    -13 0 -5 27.78
    13 0 5 30.02
    13 0 5 22.43
    -14 0 -5 2.94
    14 0 5 2.45
    16 -1 -5 0.97
    -16 1 5 -0.26
    15 -1 -5 3.14
    15 -1 -5 4.43
    -15 1 5 4.78
    -15 1 5 5.07
    14 -1 -5 -0.38
    14 -1 -5 0.28
    -14 1 5 0.89
    -14 1 5 -0.57
    13 -1 -5 11.93
    13 -1 -5 14.83
    -13 1 5 9.95
    -13 1 5 11.14
    12 -1 -5 3.59
    12 -1 -5 3.92
    -12 1 5 1.89
    -12 1 5 2.16
    11 -1 -5 10.8
    11 -1 -5 11.45
    -11 1 5 10
    -11 1 5 10.85
    10 -1 -5 20.56
    10 -1 -5 20.33
    -10 1 5 20.92
    -10 1 5 19.45
    -10 1 5 22.31
    9 -1 -5 8.65
    9 -1 -5 9.24
    -9 1 5 11.48
    -9 1 5 12.04
    -9 1 5 11.47
    8 -1 -5 47.45
    8 -1 -5 51.42
    -8 1 5 47.45
    -8 1 5 49.63
    -8 1 5 49.23
    7 -1 -5 0.27
    7 -1 -5 0.48
    -7 1 5 -0.11
    -7 1 5 -0.19
    -7 1 5 0.61
    6 -1 -5 208.34
    6 -1 -5 208.95
    -6 1 5 204.51
    -6 1 5 211.5
    -6 1 5 206.32
    5 -1 -5 44.54
    5 -1 -5 47.02
    -5 1 5 46.23
    -5 1 5 42.51
    -5 1 5 44.1
    4 -1 -5 203.6
    -4 1 5 208.51
    -4 1 5 203.04
    3 -1 -5 44.25
    -3 1 5 41.39
    -3 1 5 42.07
    2 -1 -5 130.32
    -2 1 5 130.13
    -2 1 5 128.85
    1 -1 -5 5.7
    -1 1 5 4.8
    -1 1 5 5.39
    0 1 5 77.09
    0 1 5 76.49
    0 1 5 77.08
    -1 -1 -5 112.49
    1 1 5 109.25
    1 1 5 113.88
    -2 -1 -5 7.26
    2 1 5 6.22
    2 1 5 5.68
    -3 -1 -5 200.58
    -3 -1 -5 199.56
    3 1 5 204.34
    3 1 5 209.11
    3 1 5 202.58
    -4 -1 -5 8.53
    -4 -1 -5 8.56
    4 1 5 7.33
    4 1 5 7.86
    4 1 5 7.55
    -5 -1 -5 141.68
    -5 -1 -5 145.34
    5 1 5 137.78
    5 1 5 143.16
    5 1 5 134.61
    -6 -1 -5 19.17
    -6 -1 -5 15.63
    6 1 5 16.61
    6 1 5 18.34
    6 1 5 16.61
    -7 -1 -5 95.98
    -7 -1 -5 100.88
    7 1 5 96.24
    7 1 5 97.29
    7 1 5 101.65
    -8 -1 -5 21.98
    -8 -1 -5 20.62
    8 1 5 21.46
    8 1 5 21.09
    8 1 5 22.36
    -9 -1 -5 78.57
    -9 -1 -5 73.7
    9 1 5 68.2
    9 1 5 68.54
    -10 -1 -5 53.08
    -10 -1 -5 51.03
    10 1 5 50.95
    10 1 5 50.4
    -11 -1 -5 -0.8
    -11 -1 -5 0.34
    11 1 5 0.01
    11 1 5 -0.24
    -12 -1 -5 47.66
    -12 -1 -5 46.11
    12 1 5 47.39
    12 1 5 42.74
    -13 -1 -5 2.03
    -13 -1 -5 1.97
    13 1 5 0.91
    13 1 5 3.08
    -14 -1 -5 12.24
    14 1 5 9.51
    16 -2 -5 27.4
    -16 2 5 26.65
    15 -2 -5 2.8
    15 -2 -5 2.97
    -15 2 5 3.12
    -15 2 5 2.92
    14 -2 -5 43
    14 -2 -5 39.6
    -14 2 5 40.93
    -14 2 5 41
    13 -2 -5 0.54
    13 -2 -5 0.6
    -13 2 5 -0.56
    -13 2 5 0.21
    12 -2 -5 64.82
    12 -2 -5 69.05
    -12 2 5 71.07
    -12 2 5 73.65
    11 -2 -5 15.08
    11 -2 -5 14.47
    -11 2 5 13.81
    -11 2 5 17.8
    10 -2 -5 36.31
    10 -2 -5 38.67
    -10 2 5 36.17
    -10 2 5 41.7
    9 -2 -5 54.4
    9 -2 -5 48.1
    -9 2 5 48.21
    -9 2 5 46.87
    -9 2 5 49.74
    8 -2 -5 23.13
    8 -2 -5 27.42
    -8 2 5 24.33
    -8 2 5 23.58
    -8 2 5 21.6
    7 -2 -5 91.23
    7 -2 -5 90.24
    -7 2 5 93.52
    -7 2 5 93.17
    -7 2 5 96.02
    6 -2 -5 0.37
    6 -2 -5 0.61
    -6 2 5 0.31
    -6 2 5 0.86
    -6 2 5 0.34
    5 -2 -5 92.66
    -5 2 5 92.17
    -5 2 5 92.56
    -5 2 5 86.99
    4 -2 -5 0.33
    -4 2 5 0.15
    -4 2 5 -0.14
    3 -2 -5 7.02
    -3 2 5 6.78
    -3 2 5 7.21
    2 -2 -5 52.99
    -2 2 5 54.39
    -2 2 5 55.65
    1 -2 -5 164.31
    -1 2 5 168.86
    -1 2 5 164.67
    0 2 5 62.64
    0 2 5 61.76
    0 2 5 60.5
    1 2 5 1.36
    1 2 5 1.47
    -2 -2 -5 18.16
    2 2 5 16.91
    2 2 5 17.14
    2 2 5 17.34
    -3 -2 -5 0.49
    -3 -2 -5 0.87
    3 2 5 0.79
    3 2 5 0.49
    3 2 5 0.43
    -4 -2 -5 26.46
    -4 -2 -5 26.93
    4 2 5 25.08
    4 2 5 27.26
    4 2 5 27.03
    -5 -2 -5 1.75
    -5 -2 -5 0.73
    5 2 5 1.39
    5 2 5 0.97
    5 2 5 1.53
    -6 -2 -5 24.9
    -6 -2 -5 26.35
    6 2 5 25.87
    6 2 5 26.8
    6 2 5 24.74
    -7 -2 -5 8.27
    -7 -2 -5 9.93
    7 2 5 9.97
    7 2 5 8.95
    7 2 5 8.34
    -8 -2 -5 1.15
    -8 -2 -5 0.22
    8 2 5 0.25
    8 2 5 0.95
    8 2 5 0.45
    -9 -2 -5 4.89
    -9 -2 -5 5.79
    9 2 5 5.19
    9 2 5 6.17
    9 2 5 4.29
    -10 -2 -5 0.02
    -10 -2 -5 -0.33
    10 2 5 0.08
    10 2 5 0.2
    -11 -2 -5 2.92
    -11 -2 -5 1.38
    11 2 5 2.96
    11 2 5 3.78
    -12 -2 -5 -0.15
    -12 -2 -5 -0.61
    12 2 5 0.39
    12 2 5 0.2
    -13 -2 -5 -0.47
    -13 -2 -5 0.22
    13 2 5 0.77
    13 2 5 -0.4
    -14 -2 -5 1.05
    14 2 5 1.78
    16 -3 -5 -1.58
    -16 3 5 0.5
    15 -3 -5 9.9
    15 -3 -5 8.24
    -15 3 5 10.4
    -15 3 5 6.74
    14 -3 -5 0.3
    14 -3 -5 0.84
    -14 3 5 0.19
    -14 3 5 -0.2
    13 -3 -5 9.49
    13 -3 -5 6.03
    -13 3 5 7.47
    -13 3 5 10.5
    12 -3 -5 0.33
    12 -3 -5 1.23
    -12 3 5 0.95
    -12 3 5 2.1
    11 -3 -5 5.08
    11 -3 -5 6.63
    -11 3 5 5.9
    -11 3 5 6.69
    10 -3 -5 5.61
    10 -3 -5 5.89
    -10 3 5 4.88
    -10 3 5 6.98
    9 -3 -5 0.38
    9 -3 -5 0.33
    -9 3 5 0.67
    -9 3 5 0.41
    -9 3 5 0.45
    8 -3 -5 2.04
    8 -3 -5 2.95
    -8 3 5 2.69
    -8 3 5 2.49
    -8 3 5 3.02
    7 -3 -5 -0.28
    7 -3 -5 0.68
    -7 3 5 0.65
    -7 3 5 0.34
    -7 3 5 1.03
    6 -3 -5 0.18
    6 -3 -5 0.49
    -6 3 5 0.43
    -6 3 5 0.31
    -6 3 5 0
    5 -3 -5 2.22
    -5 3 5 1.87
    -5 3 5 1.78
    -5 3 5 1.91
    4 -3 -5 8.34
    -4 3 5 8.24
    -4 3 5 7.56
    -4 3 5 8.21
    3 -3 -5 0.04
    -3 3 5 0.16
    -3 3 5 -0.07
    2 -3 -5 13.45
    -2 3 5 14.39
    -2 3 5 13.76
    -1 3 5 3.93
    -1 3 5 3.2
    0 3 5 26.55
    0 3 5 28.45
    0 3 5 28.1
    1 3 5 64
    1 3 5 61.55
    1 3 5 67.06
    -2 -3 -5 23.33
    2 3 5 22.69
    2 3 5 25.46
    2 3 5 23.32
    -3 -3 -5 11.67
    3 3 5 11.79
    3 3 5 12.72
    3 3 5 12.28
    3 3 5 12.05
    -4 -3 -5 0.72
    -4 -3 -5 0.41
    4 3 5 0.56
    4 3 5 0.03
    4 3 5 0.34
    -5 -3 -5 76.97
    -5 -3 -5 75.71
    5 3 5 74.51
    5 3 5 76.5
    5 3 5 79.64
    -6 -3 -5 1.78
    -6 -3 -5 2
    6 3 5 1.49
    6 3 5 1.91
    6 3 5 1.79
    -7 -3 -5 34.29
    -7 -3 -5 37.02
    7 3 5 39
    7 3 5 36.08
    7 3 5 37.41
    -8 -3 -5 13.88
    -8 -3 -5 12.21
    8 3 5 14.41
    8 3 5 16.51
    8 3 5 14.29
    -9 -3 -5 25.46
    -9 -3 -5 24.43
    9 3 5 29.87
    9 3 5 26.62
    9 3 5 27.14
    -10 -3 -5 27.56
    -10 -3 -5 30.17
    10 3 5 26.67
    10 3 5 28.42
    -11 -3 -5 0.17
    -11 -3 -5 0.84
    11 3 5 1.36
    11 3 5 1.88
    -12 -3 -5 45.19
    -12 -3 -5 48.73
    12 3 5 43.87
    12 3 5 52.14
    -13 -3 -5 0.84
    -13 -3 -5 0.87
    13 3 5 -0.01
    13 3 5 -0.47
    -14 -3 -5 17.05
    14 3 5 25.92
    16 -4 -5 1.98
    -16 4 5 2.91
    15 -4 -5 2.9
    15 -4 -5 1.87
    -15 4 5 0.5
    -15 4 5 1
    14 -4 -5 19.05
    14 -4 -5 18.66
    -14 4 5 17.76
    -14 4 5 19.78
    13 -4 -5 0.15
    13 -4 -5 -0.04
    -13 4 5 -0.76
    -13 4 5 0.17
    12 -4 -5 36.39
    12 -4 -5 36.58
    -12 4 5 35.6
    -12 4 5 37.45
    11 -4 -5 18.15
    11 -4 -5 20.23
    -11 4 5 18.07
    -11 4 5 17.57
    10 -4 -5 26.97
    10 -4 -5 28.09
    -10 4 5 26.37
    -10 4 5 31.39
    9 -4 -5 31.66
    9 -4 -5 32.06
    -9 4 5 32.39
    -9 4 5 28.66
    8 -4 -5 29.75
    8 -4 -5 30.1
    -8 4 5 31.42
    -8 4 5 29.92
    -8 4 5 31.41
    7 -4 -5 156.18
    7 -4 -5 154.59
    -7 4 5 156.9
    -7 4 5 153.22
    -7 4 5 153.84
    6 -4 -5 17.47
    6 -4 -5 15.68
    -6 4 5 15.98
    -6 4 5 13.16
    -6 4 5 16.64
    5 -4 -5 180.71
    -5 4 5 179.97
    -5 4 5 179.74
    -5 4 5 175.26
    4 -4 -5 16.43
    -4 4 5 18.32
    -4 4 5 17.96
    -4 4 5 17.53
    3 -4 -5 104.77
    -3 4 5 102.87
    -3 4 5 103.5
    -3 4 5 98.99
    2 -4 -5 7
    -2 4 5 6.39
    -2 4 5 7.22
    -2 4 5 7.29
    -1 4 5 18.97
    -1 4 5 18.76
    -1 4 5 19.97
    0 4 5 181.48
    0 4 5 178.11
    0 4 5 176.82
    0 4 5 184.14
    1 4 5 115.52
    1 4 5 110.51
    1 4 5 110.39
    1 4 5 109.2
    2 4 5 138.23
    2 4 5 135.24
    2 4 5 141.29
    -3 -4 -5 13.58
    3 4 5 12.99
    3 4 5 14.25
    3 4 5 13.75
    3 4 5 11.97
    -4 -4 -5 159.06
    -4 -4 -5 162.87
    4 4 5 157.04
    4 4 5 161.61
    4 4 5 158.67
    -5 -4 -5 17.49
    -5 -4 -5 20.11
    5 4 5 18.52
    5 4 5 19.76
    5 4 5 19.13
    -6 -4 -5 79.3
    -6 -4 -5 74.61
    6 4 5 87.47
    6 4 5 79.3
    6 4 5 83.26
    -7 -4 -5 22.09
    -7 -4 -5 22.52
    7 4 5 23.03
    7 4 5 23
    7 4 5 20.03
    -8 -4 -5 52.02
    -8 -4 -5 46.74
    8 4 5 48.7
    8 4 5 52.48
    8 4 5 55.33
    -9 -4 -5 2.93
    -9 -4 -5 3.7
    9 4 5 2.24
    9 4 5 3.67
    9 4 5 2.94
    -10 -4 -5 11.73
    -10 -4 -5 14.55
    10 4 5 12.08
    10 4 5 11.91
    10 4 5 13.82
    -11 -4 -5 48.11
    -11 -4 -5 47.08
    11 4 5 45.33
    11 4 5 44.36
    -12 -4 -5 1.06
    -12 -4 -5 1.99
    12 4 5 -0.12
    12 4 5 0.72
    -13 -4 -5 19.64
    13 4 5 23.53
    13 4 5 20.27
    -14 -4 -5 -0.32
    14 4 5 -0.88
    16 -5 -5 3.48
    -16 5 5 4.03
    15 -5 -5 30.78
    15 -5 -5 30.43
    -15 5 5 33.42
    14 -5 -5 0.33
    14 -5 -5 0.23
    -14 5 5 0.08
    -14 5 5 1.38
    13 -5 -5 57.33
    13 -5 -5 46.58
    -13 5 5 51.92
    -13 5 5 55.09
    12 -5 -5 5.33
    12 -5 -5 7.96
    -12 5 5 6.37
    -12 5 5 5.1
    11 -5 -5 41.6
    11 -5 -5 38.37
    -11 5 5 43.88
    -11 5 5 41.93
    10 -5 -5 2.82
    10 -5 -5 2.02
    -10 5 5 3.97
    -10 5 5 2.81
    9 -5 -5 49.93
    9 -5 -5 50.52
    -9 5 5 54.53
    -9 5 5 52.89
    8 -5 -5 86.98
    8 -5 -5 84.54
    -8 5 5 85.77
    -8 5 5 83.99
    -8 5 5 82.65
    7 -5 -5 61.95
    7 -5 -5 63.87
    -7 5 5 62.44
    -7 5 5 61.88
    -7 5 5 62.61
    6 -5 -5 138.7
    6 -5 -5 145.33
    -6 5 5 148.62
    -6 5 5 142.73
    -6 5 5 138.02
    5 -5 -5 1.01
    -5 5 5 0.78
    -5 5 5 0.67
    -5 5 5 1.26
    4 -5 -5 122.31
    -4 5 5 124.25
    -4 5 5 122.02
    -4 5 5 124.62
    3 -5 -5 0.09
    -3 5 5 0.16
    -3 5 5 0.32
    -3 5 5 0.25
    2 -5 -5 107.53
    -2 5 5 113.85
    -2 5 5 106.14
    -2 5 5 108.71
    -1 5 5 1.81
    -1 5 5 2.28
    -1 5 5 1.41
    -1 5 5 2.36
    0 5 5 40.35
    0 5 5 44.33
    0 5 5 43.58
    0 5 5 42.67
    1 5 5 9.99
    1 5 5 10.41
    1 5 5 11.92
    1 5 5 11.4
    2 5 5 20.11
    2 5 5 20.44
    2 5 5 20.84
    2 5 5 20.74
    -3 -5 -5 5.38
    3 5 5 4.4
    3 5 5 4.08
    3 5 5 4.33
    3 5 5 4.81
    -4 -5 -5 0.56
    4 5 5 -0.22
    4 5 5 -0.14
    4 5 5 0.43
    4 5 5 -0.37
    -5 -5 -5 7.08
    -5 -5 -5 7.79
    5 5 5 7.65
    5 5 5 5.39
    5 5 5 8.15
    -6 -5 -5 4
    -6 -5 -5 3.84
    6 5 5 3.11
    6 5 5 3.57
    6 5 5 3.14
    -7 -5 -5 1.08
    -7 -5 -5 -0.47
    7 5 5 0.67
    7 5 5 1.41
    7 5 5 1.27
    -8 -5 -5 -0.07
    -8 -5 -5 0.79
    8 5 5 1.13
    8 5 5 1.79
    8 5 5 0.98
    -9 -5 -5 0.19
    -9 -5 -5 1.44
    9 5 5 1.17
    9 5 5 0.41
    9 5 5 0
    -10 -5 -5 0.56
    -10 -5 -5 0.68
    10 5 5 -0.2
    10 5 5 -0.4
    10 5 5 -0.5
    -11 -5 -5 1.31
    -11 -5 -5 1.42
    11 5 5 2.44
    11 5 5 0.73
    -12 -5 -5 1.02
    -12 -5 -5 0.62
    12 5 5 2.17
    12 5 5 3.94
    -13 -5 -5 1.3
    13 5 5 0.29
    13 5 5 -1.27
    -14 -5 -5 1.87
    14 5 5 5.2
    15 -6 -5 -0.17
    15 -6 -5 0.12
    -15 6 5 0.19
    14 -6 -5 0.08
    14 -6 -5 0.43
    -14 6 5 0.86
    -14 6 5 0.36
    13 -6 -5 0.21
    13 -6 -5 -0.14
    -13 6 5 0.27
    -13 6 5 0.09
    12 -6 -5 0.13
    12 -6 -5 -0.37
    -12 6 5 0.75
    -12 6 5 -0.11
    11 -6 -5 -0.44
    11 -6 -5 -0.4
    -11 6 5 0.02
    -11 6 5 -0.16
    10 -6 -5 5.16
    10 -6 -5 4.08
    -10 6 5 5.22
    -10 6 5 3.76
    9 -6 -5 1.07
    9 -6 -5 0.75
    -9 6 5 0.4
    -9 6 5 0.76
    8 -6 -5 0.45
    8 -6 -5 0.84
    -8 6 5 0.86
    -8 6 5 1.63
    7 -6 -5 9.25
    7 -6 -5 8.67
    -7 6 5 8.03
    -7 6 5 9.45
    -7 6 5 10.02
    6 -6 -5 1.37
    6 -6 -5 1.43
    -6 6 5 1.89
    -6 6 5 1.39
    -6 6 5 1.68
    5 -6 -5 26.22
    -5 6 5 25.54
    -5 6 5 25.57
    -5 6 5 23.36
    4 -6 -5 0.06
    -4 6 5 -0.18
    -4 6 5 -0.09
    -4 6 5 0.13
    3 -6 -5 41.64
    -3 6 5 42.47
    -3 6 5 40.15
    -3 6 5 42.96
    2 -6 -5 39.86
    -2 6 5 42.45
    -2 6 5 38.1
    -2 6 5 42.24
    -1 6 5 86.49
    -1 6 5 84.93
    -1 6 5 86.06
    -1 6 5 87.44
    0 6 5 81.61
    0 6 5 83.95
    0 6 5 84.83
    0 6 5 86.36
    1 6 5 32.28
    1 6 5 37.05
    1 6 5 35.35
    1 6 5 34.33
    2 6 5 104.41
    2 6 5 103.21
    2 6 5 102.57
    2 6 5 105.38
    -3 -6 -5 45.52
    3 6 5 43.85
    3 6 5 47.97
    3 6 5 46.95
    3 6 5 45.46
    -4 -6 -5 90.57
    4 6 5 91.07
    4 6 5 89.08
    4 6 5 92.79
    4 6 5 93.21
    -5 -6 -5 11.7
    -5 -6 -5 9.78
    5 6 5 10.57
    5 6 5 10.85
    5 6 5 10.83
    -6 -6 -5 113.56
    -6 -6 -5 114.15
    6 6 5 116.38
    6 6 5 118.1
    6 6 5 117.12
    -7 -6 -5 11.62
    -7 -6 -5 13.73
    7 6 5 15.2
    7 6 5 15.85
    7 6 5 16.06
    -8 -6 -5 36.4
    -8 -6 -5 30.94
    8 6 5 34.15
    8 6 5 32.67
    8 6 5 32.27
    -9 -6 -5 10.56
    -9 -6 -5 11.93
    9 6 5 10.53
    9 6 5 12.02
    9 6 5 12.93
    -10 -6 -5 23.41
    -10 -6 -5 23.14
    10 6 5 21.77
    10 6 5 20.27
    10 6 5 21.09
    -11 -6 -5 30.97
    -11 -6 -5 30.97
    11 6 5 34.28
    11 6 5 33.54
    11 6 5 32.33
    -12 -6 -5 1.39
    -12 -6 -5 2.68
    12 6 5 2.33
    12 6 5 4.6
    -13 -6 -5 24.12
    13 6 5 32.38
    15 -7 -5 19.03
    -15 7 5 18.11
    14 -7 -5 2.73
    14 -7 -5 5.76
    -14 7 5 2.54
    -14 7 5 3.15
    13 -7 -5 52.18
    13 -7 -5 49.1
    -13 7 5 39.24
    -13 7 5 44.46
    12 -7 -5 1.11
    12 -7 -5 1.28
    -12 7 5 2.17
    -12 7 5 0.46
    11 -7 -5 38.1
    11 -7 -5 38.83
    -11 7 5 38.93
    -11 7 5 37.14
    10 -7 -5 11.11
    10 -7 -5 10.71
    -10 7 5 9.59
    -10 7 5 10.84
    9 -7 -5 18.33
    9 -7 -5 19.28
    -9 7 5 22.48
    -9 7 5 18.2
    8 -7 -5 68.73
    8 -7 -5 70.46
    -8 7 5 71.25
    -8 7 5 65.75
    7 -7 -5 65.31
    7 -7 -5 66.04
    -7 7 5 65.04
    -7 7 5 67.03
    6 -7 -5 168.72
    6 -7 -5 177.95
    -6 7 5 176.52
    -6 7 5 171.81
    -6 7 5 170.81
    5 -7 -5 63.74
    -5 7 5 64.15
    -5 7 5 63.32
    -5 7 5 65.3
    4 -7 -5 137.05
    -4 7 5 138.04
    -4 7 5 136.45
    -4 7 5 141.53
    3 -7 -5 6.74
    -3 7 5 7.08
    -3 7 5 6.63
    -3 7 5 6.62
    2 -7 -5 98.62
    -2 7 5 99.35
    -2 7 5 101.83
    -2 7 5 101.11
    -1 7 5 17.07
    -1 7 5 17.68
    -1 7 5 14.4
    -1 7 5 17.58
    0 7 5 64.64
    0 7 5 67.64
    0 7 5 63.36
    0 7 5 66.64
    1 7 5 39.63
    1 7 5 42.01
    1 7 5 42.46
    1 7 5 44.05
    2 7 5 86.24
    2 7 5 88.92
    2 7 5 90.76
    2 7 5 88.59
    3 7 5 66.16
    3 7 5 69.69
    3 7 5 67.18
    3 7 5 70.43
    -4 -7 -5 0.48
    4 7 5 0.57
    4 7 5 0.82
    4 7 5 0.54
    4 7 5 0.67
    -5 -7 -5 107.16
    5 7 5 112.99
    5 7 5 107.03
    5 7 5 107.61
    5 7 5 108.9
    -6 -7 -5 3.45
    -6 -7 -5 3.72
    6 7 5 3.78
    6 7 5 2.44
    6 7 5 4.8
    -7 -7 -5 35.41
    -7 -7 -5 40.78
    7 7 5 38.53
    7 7 5 35.25
    7 7 5 33.6
    -8 -7 -5 0.52
    -8 -7 -5 2.5
    8 7 5 0.07
    8 7 5 -0.15
    8 7 5 1.36
    -9 -7 -5 18.36
    -9 -7 -5 24.57
    9 7 5 22.72
    9 7 5 21.75
    9 7 5 20.9
    -10 -7 -5 23.34
    -10 -7 -5 25.12
    10 7 5 21.86
    10 7 5 25.82
    10 7 5 24.34
    -11 -7 -5 1.73
    -11 -7 -5 5.92
    11 7 5 3.91
    11 7 5 2.25
    11 7 5 2.91
    -12 -7 -5 11.33
    -12 -7 -5 11.85
    12 7 5 7.64
    12 7 5 10.4
    -13 -7 -5 0.21
    13 7 5 -0.02
    -15 8 5 3.75
    -14 8 5 28.99
    -13 8 5 -0.4
    -13 8 5 0.09
    -12 8 5 34.13
    -12 8 5 30.42
    11 -8 -5 0.89
    -11 8 5 0.12
    -11 8 5 -0.22
    10 -8 -5 10.75
    10 -8 -5 9.26
    -10 8 5 9.59
    -10 8 5 11.65
    9 -8 -5 7.88
    9 -8 -5 6.11
    -9 8 5 10.12
    -9 8 5 7.4
    8 -8 -5 6.41
    8 -8 -5 8.41
    -8 8 5 8.73
    -8 8 5 8.01
    7 -8 -5 57.29
    -7 8 5 58.61
    -7 8 5 55.83
    6 -8 -5 8.36
    -6 8 5 6.8
    -6 8 5 7.06
    -6 8 5 7.96
    5 -8 -5 15.54
    -5 8 5 17.77
    -5 8 5 16.2
    -5 8 5 17.25
    4 -8 -5 5.71
    -4 8 5 6.17
    -4 8 5 5.44
    -4 8 5 5.17
    3 -8 -5 19.32
    -3 8 5 19.26
    -3 8 5 21.06
    -3 8 5 21.7
    2 -8 -5 1.48
    -2 8 5 0.74
    -2 8 5 1.65
    -2 8 5 1.65
    -1 8 5 19.36
    -1 8 5 18.4
    -1 8 5 17.46
    -1 8 5 18.1
    0 8 5 1.1
    0 8 5 0.85
    0 8 5 1.29
    0 8 5 1.06
    1 8 5 12.22
    1 8 5 11.39
    1 8 5 11.8
    1 8 5 13.32
    2 8 5 0.99
    2 8 5 0.71
    2 8 5 0.74
    2 8 5 1.21
    2 8 5 1.2
    3 8 5 1.05
    3 8 5 0.01
    3 8 5 0.75
    3 8 5 0.54
    3 8 5 0.34
    -4 -8 -5 0.83
    4 8 5 0.33
    4 8 5 0.92
    4 8 5 1.1
    4 8 5 1.06
    -5 -8 -5 0.15
    5 8 5 -0.2
    5 8 5 0.25
    5 8 5 -0.28
    5 8 5 0.16
    -6 -8 -5 8.69
    -6 -8 -5 11.12
    6 8 5 10.07
    6 8 5 8.35
    6 8 5 8.13
    -7 -8 -5 -0.09
    -7 -8 -5 0.11
    7 8 5 0.07
    7 8 5 0.68
    7 8 5 0.44
    -8 -8 -5 1.22
    -8 -8 -5 2.04
    8 8 5 3.22
    8 8 5 2.84
    8 8 5 3.11
    -9 -8 -5 0.74
    -9 -8 -5 0.03
    9 8 5 -0.3
    9 8 5 0.59
    9 8 5 1.21
    -10 -8 -5 3.82
    -10 -8 -5 3.04
    10 8 5 3.36
    10 8 5 2.21
    10 8 5 3.29
    -11 -8 -5 5.41
    -11 -8 -5 0.25
    11 8 5 5.3
    11 8 5 6.96
    11 8 5 4.2
    -12 -8 -5 1.09
    12 8 5 1.1
    12 8 5 0.51
    12 8 5 -0.08
    -13 -8 -5 4.25
    13 8 5 4.56
    -14 9 5 -0.44
    -13 9 5 1.69
    -13 9 5 1.53
    -12 9 5 0.65
    -12 9 5 0.07
    -11 9 5 6.81
    -11 9 5 7.08
    -10 9 5 -0.6
    -10 9 5 0.57
    -9 9 5 5.36
    -9 9 5 8.24
    -8 9 5 2.65
    -8 9 5 1.35
    -7 9 5 3.26
    -7 9 5 1.79
    -6 9 5 24.2
    -6 9 5 23.26
    -5 9 5 9.01
    -5 9 5 10.27
    -5 9 5 9.31
    -4 9 5 32.4
    -4 9 5 29.4
    -4 9 5 27.51
    -3 9 5 6.45
    -3 9 5 6.79
    -3 9 5 5.49
    -2 9 5 48.43
    -2 9 5 46.63
    -2 9 5 49.15
    -1 9 5 42.79
    -1 9 5 42.52
    -1 9 5 43.29
    -1 9 5 40.53
    0 9 5 80.77
    0 9 5 80.78
    0 9 5 79.91
    0 9 5 77.21
    1 9 5 49.2
    1 9 5 51.29
    1 9 5 50.21
    1 9 5 49.75
    2 9 5 11.25
    2 9 5 10.83
    2 9 5 9.62
    2 9 5 12.89
    2 9 5 10.24
    3 9 5 42.81
    3 9 5 37.41
    3 9 5 38.49
    3 9 5 42.14
    3 9 5 39.31
    -4 -9 -5 1.41
    4 9 5 2.64
    4 9 5 3.08
    4 9 5 2.55
    4 9 5 2.13
    -5 -9 -5 141.88
    5 9 5 144.64
    5 9 5 152.13
    5 9 5 148.43
    5 9 5 145.25
    -6 -9 -5 1.35
    6 9 5 1.71
    6 9 5 0.63
    6 9 5 2.02
    -7 -9 -5 50.1
    -7 -9 -5 54.45
    7 9 5 55.76
    7 9 5 57.58
    7 9 5 54.28
    -8 -9 -5 15.28
    -8 -9 -5 13.63
    8 9 5 17.94
    8 9 5 13.89
    8 9 5 14.45
    -9 -9 -5 21.29
    -9 -9 -5 23.63
    9 9 5 22.66
    9 9 5 23.33
    9 9 5 20.73
    -10 -9 -5 24.71
    -10 -9 -5 23.09
    10 9 5 24.03
    10 9 5 25.18
    10 9 5 20.75
    -11 -9 -5 4.47
    -11 -9 -5 6.03
    11 9 5 2.51
    11 9 5 3.72
    11 9 5 4.18
    -12 -9 -5 19.21
    12 9 5 29.84
    12 9 5 23.87
    12 9 5 30.63
    -14 10 5 18.29
    -13 10 5 0.97
    -12 10 5 42.85
    -12 10 5 37.59
    -11 10 5 5.96
    -11 10 5 6.83
    -10 10 5 49.65
    -10 10 5 50.87
    -9 10 5 25.63
    -9 10 5 26.24
    -8 10 5 55.94
    -8 10 5 58.47
    -7 10 5 38.96
    -7 10 5 33.31
    -6 10 5 43.18
    -6 10 5 44.46
    -5 10 5 101.09
    -5 10 5 100.74
    -5 10 5 99.14
    -4 10 5 5.6
    -4 10 5 4.46
    -4 10 5 6.29
    -3 10 5 98.12
    -3 10 5 103.37
    -3 10 5 98.79
    -2 10 5 10.31
    -2 10 5 10.07
    -2 10 5 9.75
    -1 10 5 89.37
    -1 10 5 95.99
    -1 10 5 95.05
    0 10 5 28.18
    0 10 5 27.41
    0 10 5 23.55
    1 10 5 46.53
    1 10 5 46.78
    1 10 5 47.44
    2 10 5 54.42
    2 10 5 63.35
    2 10 5 55.93
    3 10 5 31.52
    3 10 5 30.41
    3 10 5 31.21
    -4 -10 -5 57.05
    4 10 5 55.5
    4 10 5 59.11
    4 10 5 59.83
    -5 -10 -5 0.51
    5 10 5 0.72
    5 10 5 0.36
    5 10 5 0.06
    5 10 5 0.18
    -6 -10 -5 24.69
    6 10 5 27.66
    6 10 5 25.07
    6 10 5 26.08
    6 10 5 24.91
    -7 -10 -5 0.28
    -7 -10 -5 0.19
    7 10 5 0.66
    7 10 5 0.17
    7 10 5 1.55
    -8 -10 -5 5.27
    -8 -10 -5 4.5
    8 10 5 2.9
    8 10 5 4.14
    8 10 5 4.16
    -9 -10 -5 0.52
    -9 -10 -5 0.21
    9 10 5 1.07
    9 10 5 3.56
    9 10 5 0.85
    -10 -10 -5 2.83
    -10 -10 -5 3.51
    10 10 5 4.53
    10 10 5 3.54
    10 10 5 7.68
    -11 -10 -5 1.72
    11 10 5 0
    11 10 5 0.67
    11 10 5 0.71
    -12 -10 -5 0.51
    12 10 5 -0.21
    -14 11 5 7.08
    -13 11 5 8.61
    -12 11 5 0.02
    -12 11 5 0.59
    -11 11 5 4.67
    -11 11 5 6.93
    -10 11 5 -0.21
    -10 11 5 0.02
    -9 11 5 6.8
    -9 11 5 9.44
    -8 11 5 1.26
    -8 11 5 0.58
    -7 11 5 0.36
    -7 11 5 0.9
    -6 11 5 8.44
    -6 11 5 7.85
    -5 11 5 0.83
    -5 11 5 0.98
    -4 11 5 12.48
    -4 11 5 13.95
    -4 11 5 10.76
    -3 11 5 0.21
    -3 11 5 -0.29
    -3 11 5 -0.32
    -2 11 5 1.14
    -2 11 5 1.03
    -2 11 5 1.64
    -1 11 5 0.03
    -1 11 5 0.43
    -1 11 5 -0.21
    0 11 5 0.27
    0 11 5 0.35
    0 11 5 0.53
    1 11 5 1.85
    1 11 5 1.96
    1 11 5 1.98
    2 11 5 0.45
    2 11 5 1.65
    2 11 5 0.48
    3 11 5 3.99
    3 11 5 3.21
    3 11 5 4.8
    -4 -11 -5 1.31
    4 11 5 1.25
    4 11 5 1.36
    -5 -11 -5 5.99
    5 11 5 8.43
    5 11 5 5.23
    -6 -11 -5 0.7
    6 11 5 0.74
    6 11 5 0.43
    -7 -11 -5 12.06
    -7 -11 -5 12.45
    7 11 5 15.31
    -8 -11 -5 -0.14
    -8 -11 -5 -0.61
    8 11 5 -0.1
    -9 -11 -5 6.26
    -9 -11 -5 5.55
    9 11 5 6.88
    -10 -11 -5 7.31
    -10 -11 -5 10.11
    10 11 5 6.5
    -11 -11 -5 5.36
    -13 12 5 -0.32
    -12 12 5 8.27
    -11 12 5 -0.13
    -11 12 5 0.2
    -10 12 5 23.89
    -10 12 5 22.19
    -9 12 5 9.57
    -9 12 5 14.62
    -8 12 5 20.49
    -8 12 5 20.89
    -7 12 5 25.38
    -7 12 5 26.79
    -6 12 5 5.43
    -6 12 5 7.69
    -5 12 5 26.03
    -5 12 5 27.18
    -4 12 5 5.03
    -4 12 5 4.54
    -4 12 5 5.81
    -3 12 5 40.82
    -3 12 5 38.41
    -3 12 5 38.13
    -2 12 5 1.89
    -2 12 5 1.79
    -2 12 5 2.04
    -1 12 5 129.46
    -1 12 5 126.15
    -1 12 5 131.25
    0 12 5 2.5
    0 12 5 4.07
    0 12 5 3.56
    1 12 5 47.44
    1 12 5 47.42
    1 12 5 50.62
    2 12 5 17.35
    2 12 5 17.91
    2 12 5 19.23
    3 12 5 38.22
    3 12 5 39.36
    3 12 5 36.38
    -4 -12 -5 23.32
    4 12 5 28.07
    4 12 5 26.93
    -5 -12 -5 5.23
    5 12 5 2.9
    5 12 5 3.23
    -6 -12 -5 41.16
    6 12 5 42.93
    6 12 5 41.58
    -7 -12 -5 1.14
    -7 -12 -5 -0.38
    7 12 5 -0.48
    -8 -12 -5 18.97
    -8 -12 -5 20.6
    8 12 5 24.52
    -9 -12 -5 5.72
    -9 -12 -5 9.23
    9 12 5 9.88
    -10 -12 -5 8.37
    -12 13 5 -0.49
    -11 13 5 36.13
    -10 13 5 1.23
    -10 13 5 0.46
    -9 13 5 39.35
    -9 13 5 42.29
    -8 13 5 21.35
    -8 13 5 23.05
    -7 13 5 28.96
    -7 13 5 25.5
    -6 13 5 27.01
    -6 13 5 29.67
    -5 13 5 6.39
    -5 13 5 11.13
    -4 13 5 30.45
    -4 13 5 32.8
    -3 13 5 2.26
    -3 13 5 1.72
    -3 13 5 2.67
    -2 13 5 51.22
    -2 13 5 54.33
    -2 13 5 51.53
    -1 13 5 5.96
    -1 13 5 8.09
    -1 13 5 5.98
    0 13 5 38.24
    0 13 5 40.39
    0 13 5 39.51
    1 13 5 20.17
    1 13 5 17.02
    1 13 5 17.74
    2 13 5 5.07
    2 13 5 4.34
    2 13 5 5.26
    3 13 5 24.61
    3 13 5 19.4
    3 13 5 21.81
    -4 -13 -5 0.02
    4 13 5 2.21
    4 13 5 1.11
    -5 -13 -5 6.91
    5 13 5 10.44
    5 13 5 9.74
    -6 -13 -5 2.44
    6 13 5 3.35
    6 13 5 2.43
    -7 -13 -5 6.21
    -7 -13 -5 5.3
    7 13 5 3.97
    -8 -13 -5 2.91
    -8 -13 -5 1.36
    8 13 5 0.84
    -9 -13 -5 1.7
    -10 -13 -5 -0.19
    -11 14 5 0.9
    -10 14 5 3.1
    -9 14 5 0.43
    -9 14 5 0.22
    -8 14 5 0.4
    -8 14 5 0.15
    -7 14 5 -0.28
    -7 14 5 0.39
    -6 14 5 0.39
    -6 14 5 0.06
    -5 14 5 2.27
    -5 14 5 1.68
    -4 14 5 1.15
    -4 14 5 0.86
    -3 14 5 2.32
    -3 14 5 3.06
    -2 14 5 -0.08
    -2 14 5 0.41
    -2 14 5 -0.24
    -1 14 5 4.91
    -1 14 5 4.98
    -1 14 5 6.08
    0 14 5 0.12
    0 14 5 0.54
    0 14 5 -0.13
    1 14 5 8.41
    1 14 5 11.1
    1 14 5 9.19
    2 14 5 -0.82
    2 14 5 0.67
    2 14 5 0.17
    3 14 5 11.27
    3 14 5 11.87
    3 14 5 7.23
    -4 -14 -5 22.72
    4 14 5 29.18
    4 14 5 23.43
    -5 -14 -5 2.77
    5 14 5 1.99
    5 14 5 1.87
    -6 -14 -5 10.15
    6 14 5 11.01
    6 14 5 11.72
    -7 -14 -5 -0.33
    7 14 5 0.59
    -8 -14 -5 12.78
    -9 -14 -5 2.4
    -11 15 5 7.94
    -10 15 5 1.6
    -9 15 5 22.48
    -8 15 5 5.48
    -8 15 5 9.37
    -7 15 5 14.65
    -7 15 5 15.82
    -6 15 5 36.22
    -6 15 5 28.5
    -5 15 5 3.83
    -5 15 5 3.21
    -4 15 5 38.89
    -4 15 5 36.95
    -3 15 5 5.36
    -3 15 5 7.71
    -2 15 5 58.63
    -2 15 5 59.86
    -2 15 5 60.71
    -1 15 5 5.28
    -1 15 5 6.56
    -1 15 5 4.78
    0 15 5 89.53
    0 15 5 94.73
    0 15 5 90.21
    1 15 5 8.98
    1 15 5 12.74
    1 15 5 10.06
    2 15 5 18.9
    2 15 5 18.36
    2 15 5 14.46
    3 15 5 26.09
    3 15 5 27.47
    3 15 5 31.02
    -4 -15 -5 13.48
    4 15 5 14.28
    4 15 5 17.72
    -5 -15 -5 35.19
    5 15 5 36.07
    5 15 5 39.93
    -6 -15 -5 1.94
    6 15 5 2.38
    6 15 5 0.48
    -8 -15 -5 0.91
    -9 16 5 4.75
    -8 16 5 25.71
    -7 16 5 1.32
    -7 16 5 1.99
    -6 16 5 5.18
    -6 16 5 6.16
    -5 16 5 8.35
    -5 16 5 10.29
    -4 16 5 3.65
    -4 16 5 2.72
    -3 16 5 5.85
    -3 16 5 6.68
    -2 16 5 -0.03
    -2 16 5 0.3
    -1 16 5 18.8
    -1 16 5 19.77
    -1 16 5 18.85
    0 16 5 1.23
    0 16 5 2.58
    0 16 5 1.5
    1 16 5 3.38
    1 16 5 2.11
    1 16 5 1.86
    2 16 5 4.78
    2 16 5 3.75
    2 16 5 3.83
    3 16 5 0.46
    3 16 5 -0.07
    3 16 5 0.08
    -4 -16 -5 0.99
    4 16 5 2.13
    4 16 5 2.53
    5 16 5 0.21
    6 16 5 0.35
    -8 17 5 -0.17
    -7 17 5 1.07
    -6 17 5 3.93
    -5 17 5 0.7
    -5 17 5 1.37
    -4 17 5 2.75
    -4 17 5 3.7
    -3 17 5 1
    -3 17 5 0.58
    -2 17 5 7.08
    -2 17 5 7.02
    -1 17 5 0.25
    -1 17 5 -0.04
    0 17 5 17.78
    0 17 5 16.03
    0 17 5 17.19
    1 17 5 1.58
    1 17 5 2.08
    1 17 5 0.26
    2 17 5 14.68
    2 17 5 13.94
    2 17 5 17.78
    3 17 5 8.79
    3 17 5 9.88
    3 17 5 10.8
    4 17 5 5.21
    5 17 5 21.16
    -6 18 5 7.35
    -5 18 5 10.29
    -4 18 5 5.67
    -3 18 5 21.67
    -2 18 5 2.97
    -1 18 5 27.71
    0 18 5 2.71
    1 18 5 28
    1 18 5 23.42
    2 18 5 0.53
    3 18 5 6.27
    -2 19 5 0.87
    -1 19 5 0.55
    7 17 -6 -0.04
    6 17 -6 11.46
    5 17 -6 8.27
    5 17 -6 4.77
    4 17 -6 1.25
    4 17 -6 1.53
    3 17 -6 31.99
    3 17 -6 31.83
    2 17 -6 4.69
    8 16 -6 2.46
    7 16 -6 22.44
    7 16 -6 23.81
    6 16 -6 2.3
    6 16 -6 3.1
    6 16 -6 1.87
    5 16 -6 13.69
    5 16 -6 17.29
    5 16 -6 9.91
    4 16 -6 18.38
    4 16 -6 18.88
    4 16 -6 17.11
    3 16 -6 5.77
    3 16 -6 6.4
    3 16 -6 4.48
    2 16 -6 35.06
    2 16 -6 34.28
    1 16 -6 0.82
    1 16 -6 0.77
    0 16 -6 15.04
    0 16 -6 17.96
    -1 16 -6 2.51
    -1 16 -6 1.77
    -2 16 -6 19.22
    -3 16 -6 6.84
    -4 16 -6 2.22
    -5 16 -6 4.4
    9 15 -6 -0.27
    8 15 -6 1.72
    8 15 -6 -0.47
    7 15 -6 0.44
    7 15 -6 0.66
    7 15 -6 1.29
    6 15 -6 -0.08
    6 15 -6 0.76
    6 15 -6 1.04
    5 15 -6 1.32
    5 15 -6 2.29
    5 15 -6 1.12
    4 15 -6 -0.68
    4 15 -6 0.42
    4 15 -6 0.4
    3 15 -6 1.27
    3 15 -6 1.47
    3 15 -6 0.54
    2 15 -6 0.18
    2 15 -6 -0.07
    2 15 -6 0.31
    1 15 -6 9.32
    1 15 -6 7.7
    0 15 -6 -0.31
    0 15 -6 -0.25
    -1 15 -6 11.54
    -1 15 -6 8.95
    -2 15 -6 4.85
    -2 15 -6 3.54
    -3 15 -6 10.47
    3 -15 6 8.72
    -4 15 -6 5.35
    4 -15 6 4.31
    -5 15 -6 5.33
    5 -15 6 3.51
    -6 15 -6 9.83
    6 -15 6 11.61
    6 -15 6 10.69
    -7 15 -6 9.61
    7 -15 6 5.33
    7 -15 6 5.05
    -8 15 -6 22.72
    8 -15 6 24.28
    -9 15 -6 1.25
    9 -15 6 0.95
    10 14 -6 0.43
    9 14 -6 26.88
    9 14 -6 26.88
    8 14 -6 -0.21
    8 14 -6 0.57
    8 14 -6 -0.61
    7 14 -6 36.28
    7 14 -6 35.86
    7 14 -6 35.36
    6 14 -6 3.81
    6 14 -6 2.55
    6 14 -6 2.63
    5 14 -6 19.18
    5 14 -6 20.29
    5 14 -6 16.84
    4 14 -6 25.13
    4 14 -6 22.92
    4 14 -6 22.74
    3 14 -6 21.72
    3 14 -6 18.63
    3 14 -6 18.57
    2 14 -6 31.24
    2 14 -6 28.46
    2 14 -6 31.43
    1 14 -6 2.1
    1 14 -6 2.79
    1 14 -6 2.3
    0 14 -6 33.44
    0 14 -6 32.73
    -1 14 -6 5.97
    -1 14 -6 3.19
    -2 14 -6 63.67
    -2 14 -6 66.36
    -3 14 -6 13.39
    -3 14 -6 12.76
    -4 14 -6 35.18
    -4 14 -6 37.56
    -4 14 -6 35.49
    4 -14 6 30.27
    -5 14 -6 21.13
    -5 14 -6 20
    -5 14 -6 21.57
    5 -14 6 21.14
    -6 14 -6 5.7
    -6 14 -6 7.63
    6 -14 6 4.11
    6 -14 6 5.52
    -7 14 -6 31.15
    -7 14 -6 35.53
    7 -14 6 32.15
    7 -14 6 35.64
    -8 14 -6 0.33
    -8 14 -6 2.14
    8 -14 6 0.5
    8 -14 6 1.56
    -9 14 -6 28.89
    -9 14 -6 34.1
    9 -14 6 22.86
    9 -14 6 25.56
    -10 14 -6 -0.22
    10 -14 6 -0.8
    11 13 -6 3.37
    10 13 -6 20.99
    10 13 -6 31.98
    9 13 -6 0.77
    9 13 -6 -0.37
    9 13 -6 -0.88
    8 13 -6 39
    8 13 -6 42.27
    8 13 -6 38.12
    7 13 -6 -0.53
    7 13 -6 1.58
    7 13 -6 1.18
    6 13 -6 21.81
    6 13 -6 17.14
    6 13 -6 18.43
    5 13 -6 5.34
    5 13 -6 7.72
    5 13 -6 9.28
    4 13 -6 14.74
    4 13 -6 12.83
    4 13 -6 13.5
    3 13 -6 10.55
    3 13 -6 11.29
    3 13 -6 11.41
    2 13 -6 13.45
    2 13 -6 14.2
    2 13 -6 13.09
    1 13 -6 12.62
    1 13 -6 12.06
    1 13 -6 10.37
    0 13 -6 0.17
    0 13 -6 0.17
    0 13 -6 -0.11
    -1 13 -6 4.43
    -1 13 -6 3
    -1 13 -6 5.01
    -1 13 -6 2.46
    -2 13 -6 1.58
    -2 13 -6 2.25
    -2 13 -6 2.34
    -2 13 -6 2.02
    -3 13 -6 3.44
    -3 13 -6 4.01
    -3 13 -6 4.15
    -4 13 -6 0.2
    -4 13 -6 0.58
    -4 13 -6 -0.38
    4 -13 6 0.66
    -5 13 -6 2.32
    -5 13 -6 1.51
    -5 13 -6 2.53
    5 -13 6 1.89
    -6 13 -6 1.29
    -6 13 -6 1.45
    6 -13 6 1.09
    6 -13 6 0.95
    -7 13 -6 1.3
    -7 13 -6 -0.49
    7 -13 6 1.14
    7 -13 6 0.27
    -8 13 -6 1.79
    -8 13 -6 0.03
    8 -13 6 0.57
    8 -13 6 0.92
    -9 13 -6 0.59
    -9 13 -6 0.44
    9 -13 6 0.44
    9 -13 6 0.59
    -10 13 -6 1.03
    -10 13 -6 0.3
    10 -13 6 0.63
    10 -13 6 -0.94
    12 12 -6 -1.08
    11 12 -6 1.05
    11 12 -6 -0.28
    10 12 -6 0.07
    10 12 -6 0.41
    10 12 -6 0.03
    9 12 -6 0.07
    9 12 -6 -0.72
    9 12 -6 -0.15
    8 12 -6 -0.55
    8 12 -6 0.57
    8 12 -6 0.74
    7 12 -6 4.79
    7 12 -6 3.38
    7 12 -6 4.19
    6 12 -6 5.38
    6 12 -6 4.56
    6 12 -6 5.95
    5 12 -6 3.63
    5 12 -6 2.33
    5 12 -6 5.12
    4 12 -6 2.68
    4 12 -6 1.36
    4 12 -6 2.62
    3 12 -6 1.06
    3 12 -6 0.44
    3 12 -6 -0.33
    2 12 -6 7.71
    2 12 -6 8.93
    2 12 -6 8.3
    2 12 -6 8.11
    1 12 -6 0.77
    1 12 -6 0.53
    1 12 -6 0.17
    1 12 -6 0.19
    1 12 -6 -0.19
    0 12 -6 3.17
    0 12 -6 2.71
    0 12 -6 1.83
    0 12 -6 2.4
    0 12 -6 2.1
    -1 12 -6 1.4
    -1 12 -6 1.12
    -1 12 -6 0.69
    -1 12 -6 1.22
    -2 12 -6 25.81
    -2 12 -6 25.65
    -2 12 -6 27
    -2 12 -6 26.99
    -3 12 -6 0.41
    -3 12 -6 0.42
    -3 12 -6 0.94
    -4 12 -6 12.44
    -4 12 -6 11.78
    -4 12 -6 9.42
    4 -12 6 11.64
    -5 12 -6 16.16
    -5 12 -6 15.07
    -5 12 -6 16.41
    5 -12 6 14.74
    -6 12 -6 20.38
    -6 12 -6 19.11
    6 -12 6 19.31
    6 -12 6 18.36
    -7 12 -6 29.58
    -7 12 -6 30.76
    7 -12 6 29.74
    7 -12 6 25.09
    -8 12 -6 1.43
    -8 12 -6 2.19
    8 -12 6 1.51
    8 -12 6 1.44
    -9 12 -6 31.54
    -9 12 -6 30.72
    9 -12 6 37.37
    9 -12 6 32.36
    -10 12 -6 0.97
    -10 12 -6 1.22
    10 -12 6 0.4
    10 -12 6 0
    -11 12 -6 21.09
    11 -12 6 15.16
    13 11 -6 6.55
    12 11 -6 19.67
    11 11 -6 12
    11 11 -6 8.97
    11 11 -6 10.21
    10 11 -6 32.63
    10 11 -6 30.43
    10 11 -6 32.82
    9 11 -6 3.6
    9 11 -6 4.19
    9 11 -6 4.66
    8 11 -6 70.29
    8 11 -6 73.61
    8 11 -6 71.64
    7 11 -6 -0.2
    7 11 -6 -0.43
    7 11 -6 -0.26
    6 11 -6 51.36
    6 11 -6 54.91
    6 11 -6 54.1
    5 11 -6 34.72
    5 11 -6 31.12
    5 11 -6 34.35
    4 11 -6 52.58
    4 11 -6 54.61
    4 11 -6 53.23
    3 11 -6 94.46
    3 11 -6 94.64
    3 11 -6 95.99
    3 11 -6 90.6
    3 11 -6 87.47
    2 11 -6 58.38
    2 11 -6 60.75
    2 11 -6 58.35
    2 11 -6 59.56
    2 11 -6 65.46
    1 11 -6 94.43
    1 11 -6 88.78
    1 11 -6 93.06
    1 11 -6 95.29
    1 11 -6 92.09
    0 11 -6 1.05
    0 11 -6 1.14
    0 11 -6 0.79
    0 11 -6 1.13
    0 11 -6 1.41
    -1 11 -6 144.78
    -1 11 -6 145.48
    -1 11 -6 149.51
    -1 11 -6 154.89
    -1 11 -6 139.73
    -2 11 -6 9.58
    -2 11 -6 10.84
    -2 11 -6 9.87
    -2 11 -6 9.75
    -3 11 -6 38.24
    -3 11 -6 39.15
    -3 11 -6 38.66
    -4 11 -6 9.11
    -4 11 -6 7.91
    -4 11 -6 7.96
    4 -11 6 5.92
    -5 11 -6 1.68
    -5 11 -6 1.31
    -5 11 -6 1.4
    5 -11 6 0.91
    -6 11 -6 17.19
    -6 11 -6 15.91
    6 -11 6 13.85
    6 -11 6 16.4
    -7 11 -6 17.62
    -7 11 -6 20.93
    7 -11 6 21.77
    7 -11 6 22.2
    -8 11 -6 34.06
    -8 11 -6 30.57
    8 -11 6 30.23
    8 -11 6 29.56
    -9 11 -6 0.29
    -9 11 -6 2.25
    9 -11 6 0.12
    9 -11 6 0.73
    -10 11 -6 12.92
    -10 11 -6 12.63
    10 -11 6 11.93
    10 -11 6 11.72
    -11 11 -6 1.11
    -11 11 -6 0.35
    11 -11 6 1.06
    11 -11 6 -0.06
    -12 11 -6 7.7
    12 -11 6 4.88
    13 10 -6 3.52
    12 10 -6 8.15
    12 10 -6 6.98
    12 10 -6 9.99
    11 10 -6 32.81
    11 10 -6 26.2
    11 10 -6 28.34
    10 10 -6 2.4
    10 10 -6 2.05
    10 10 -6 4.76
    9 10 -6 34.17
    9 10 -6 34.31
    9 10 -6 37.41
    8 10 -6 2.17
    8 10 -6 2.54
    8 10 -6 2.51
    7 10 -6 27.49
    7 10 -6 30.87
    7 10 -6 28.01
    -7 -10 6 28.18
    6 10 -6 0.74
    6 10 -6 0.58
    6 10 -6 1.09
    -6 -10 6 0.38
    5 10 -6 12.78
    5 10 -6 11.33
    5 10 -6 13.04
    5 10 -6 11.38
    -5 -10 6 15.09
    4 10 -6 9.71
    4 10 -6 11.19
    4 10 -6 10.45
    4 10 -6 11.18
    -4 -10 6 10.97
    3 10 -6 25.84
    3 10 -6 27.55
    3 10 -6 26.81
    3 10 -6 25.96
    3 10 -6 26.51
    2 10 -6 8.19
    2 10 -6 9.54
    2 10 -6 10.85
    2 10 -6 9.47
    2 10 -6 10.39
    1 10 -6 8.72
    1 10 -6 9.06
    1 10 -6 9.74
    1 10 -6 10.03
    1 10 -6 8.72
    0 10 -6 10.72
    0 10 -6 11.51
    0 10 -6 12.07
    0 10 -6 12.36
    0 10 -6 12.79
    -1 10 -6 0.13
    -1 10 -6 -0.21
    -1 10 -6 -0.19
    -1 10 -6 0.02
    -1 10 -6 -0.48
    -2 10 -6 4.72
    -2 10 -6 3.99
    -2 10 -6 3.86
    -2 10 -6 3.44
    -3 10 -6 2.93
    -3 10 -6 3.38
    -3 10 -6 2.19
    -4 10 -6 8.05
    -4 10 -6 6.92
    -4 10 -6 8.44
    4 -10 6 6.61
    -5 10 -6 0.6
    -5 10 -6 0.77
    -5 10 -6 1.98
    5 -10 6 0.02
    -6 10 -6 0.56
    -6 10 -6 0.05
    6 -10 6 -0.1
    6 -10 6 2.3
    -7 10 -6 1.76
    -7 10 -6 1.65
    7 -10 6 2.66
    7 -10 6 2.74
    -8 10 -6 0.32
    -8 10 -6 0.51
    8 -10 6 -0.45
    8 -10 6 1.63
    -9 10 -6 4.6
    -9 10 -6 0.88
    9 -10 6 3.78
    9 -10 6 2.6
    -10 10 -6 0.05
    -10 10 -6 0.28
    10 -10 6 0.23
    10 -10 6 -0.47
    -11 10 -6 2.61
    -11 10 -6 2.4
    11 -10 6 3.68
    11 -10 6 2.76
    -12 10 -6 3.08
    12 -10 6 1.81
    14 9 -6 0.31
    13 9 -6 0.24
    13 9 -6 -0.68
    12 9 -6 1.14
    12 9 -6 1.74
    12 9 -6 0.99
    11 9 -6 1.25
    11 9 -6 0.62
    11 9 -6 1.47
    10 9 -6 6.46
    10 9 -6 5.56
    10 9 -6 8.24
    9 9 -6 4.66
    9 9 -6 2.42
    9 9 -6 3.45
    -9 -9 6 2.67
    -9 -9 6 3.59
    8 9 -6 14.7
    8 9 -6 15.04
    8 9 -6 16.36
    -8 -9 6 14.44
    -8 -9 6 11.75
    7 9 -6 0.36
    7 9 -6 0.4
    7 9 -6 0.38
    -7 -9 6 0.75
    -7 -9 6 1.39
    6 9 -6 19.01
    6 9 -6 19.21
    6 9 -6 22.12
    -6 -9 6 17.51
    -6 -9 6 20.47
    5 9 -6 21.86
    5 9 -6 21.11
    5 9 -6 20.42
    5 9 -6 16.92
    -5 -9 6 19.4
    4 9 -6 52.93
    4 9 -6 54.47
    4 9 -6 53.85
    4 9 -6 51.38
    -4 -9 6 55.88
    3 9 -6 14.01
    3 9 -6 15.29
    3 9 -6 11.31
    3 9 -6 12.13
    3 9 -6 13.15
    2 9 -6 18.57
    2 9 -6 17.91
    2 9 -6 20.29
    2 9 -6 18.86
    2 9 -6 18.53
    1 9 -6 56.4
    1 9 -6 53.94
    1 9 -6 56.55
    1 9 -6 52.49
    1 9 -6 57.02
    0 9 -6 41.79
    0 9 -6 40.83
    0 9 -6 40.03
    0 9 -6 41.84
    0 9 -6 41.72
    -1 9 -6 92.11
    -1 9 -6 85.68
    -1 9 -6 92.39
    -1 9 -6 86.37
    -1 9 -6 87.8
    -2 9 -6 0.39
    -2 9 -6 0.78
    -2 9 -6 1.18
    -2 9 -6 0.65
    -3 9 -6 132.56
    -3 9 -6 128.77
    -3 9 -6 131.16
    -4 9 -6 15.33
    -4 9 -6 17.6
    -4 9 -6 14.98
    4 -9 6 17.82
    -5 9 -6 27.23
    -5 9 -6 26.07
    -5 9 -6 23.46
    5 -9 6 26.51
    -6 9 -6 33.26
    -6 9 -6 31.32
    6 -9 6 32.33
    6 -9 6 36.52
    -7 9 -6 26.81
    -7 9 -6 27.3
    7 -9 6 26.57
    7 -9 6 27.39
    -8 9 -6 68.55
    -8 9 -6 70.82
    8 -9 6 71.72
    8 -9 6 66.51
    -9 9 -6 7.42
    -9 9 -6 7.77
    9 -9 6 6.94
    9 -9 6 9.61
    -10 9 -6 42.54
    -10 9 -6 45.94
    10 -9 6 45.86
    10 -9 6 49.38
    -11 9 -6 0
    -11 9 -6 0.31
    11 -9 6 0.25
    11 -9 6 0.7
    -12 9 -6 27.07
    -12 9 -6 35.4
    12 -9 6 25.35
    -13 9 -6 3.19
    13 -9 6 0.8
    14 8 -6 20.27
    14 8 -6 20.74
    13 8 -6 4.61
    13 8 -6 4.97
    13 8 -6 6.96
    12 8 -6 25.79
    12 8 -6 22.72
    12 8 -6 25.84
    -12 -8 6 18.7
    11 8 -6 17.98
    11 8 -6 17.94
    11 8 -6 19.37
    -11 -8 6 17.97
    -11 -8 6 13.67
    10 8 -6 4.72
    10 8 -6 5.53
    10 8 -6 4.74
    -10 -8 6 6.06
    -10 -8 6 4.31
    9 8 -6 56.73
    9 8 -6 55.15
    9 8 -6 55.47
    -9 -8 6 49.1
    -9 -8 6 53.88
    8 8 -6 0.15
    8 8 -6 0.45
    8 8 -6 0.85
    -8 -8 6 0.41
    -8 -8 6 0.65
    7 8 -6 96.11
    7 8 -6 95.07
    7 8 -6 98.53
    -7 -8 6 100.31
    -7 -8 6 94.25
    6 8 -6 15.14
    6 8 -6 11.5
    6 8 -6 12.55
    -6 -8 6 12.42
    -6 -8 6 11.78
    5 8 -6 104.13
    5 8 -6 105.35
    5 8 -6 100.88
    -5 -8 6 101.81
    4 8 -6 54.29
    4 8 -6 49.56
    4 8 -6 51.19
    4 8 -6 50.02
    -4 -8 6 48.67
    3 8 -6 63.5
    3 8 -6 68.25
    3 8 -6 68.63
    3 8 -6 70.68
    3 8 -6 65.11
    2 8 -6 107.44
    2 8 -6 110.44
    2 8 -6 101.98
    2 8 -6 111.03
    2 8 -6 107.58
    1 8 -6 96
    1 8 -6 95.65
    1 8 -6 95.89
    1 8 -6 97.95
    1 8 -6 95.59
    0 8 -6 51.35
    0 8 -6 48.03
    0 8 -6 49.35
    0 8 -6 48.59
    0 8 -6 49
    -1 8 -6 17.09
    -1 8 -6 17.08
    -1 8 -6 14.76
    -1 8 -6 15.13
    -1 8 -6 16.31
    -2 8 -6 202.61
    -2 8 -6 200.2
    -2 8 -6 193.53
    -2 8 -6 209.98
    2 -8 6 195.04
    -3 8 -6 13.12
    -3 8 -6 12.02
    -3 8 -6 11.47
    -4 8 -6 91.91
    -4 8 -6 87.92
    -4 8 -6 88.69
    4 -8 6 92.03
    -5 8 -6 10.98
    -5 8 -6 10.83
    5 -8 6 8.94
    -6 8 -6 10.1
    -6 8 -6 8.42
    6 -8 6 9.75
    6 -8 6 10.32
    -7 8 -6 10.88
    -7 8 -6 14.59
    7 -8 6 10.17
    7 -8 6 10.56
    -8 8 -6 2.16
    -8 8 -6 1.21
    8 -8 6 1.9
    8 -8 6 0.94
    -9 8 -6 19
    -9 8 -6 16.65
    9 -8 6 16.34
    9 -8 6 19.47
    -10 8 -6 1.97
    -10 8 -6 0.71
    10 -8 6 -0.38
    10 -8 6 0.62
    -11 8 -6 6.47
    -11 8 -6 7.56
    11 -8 6 6.4
    11 -8 6 4.94
    -12 8 -6 -0.45
    -12 8 -6 0.25
    12 -8 6 0.29
    12 -8 6 1.68
    -13 8 -6 1.58
    13 -8 6 2.84
    15 7 -6 8.29
    14 7 -6 0.9
    -14 -7 6 0.21
    13 7 -6 14.13
    13 7 -6 14.56
    13 7 -6 15.35
    -13 -7 6 10.78
    12 7 -6 3.08
    12 7 -6 2.76
    12 7 -6 1.91
    -12 -7 6 1.31
    -12 -7 6 2.67
    11 7 -6 2.29
    11 7 -6 3.91
    11 7 -6 2.26
    -11 -7 6 2.21
    -11 -7 6 3.61
    10 7 -6 15.96
    10 7 -6 13.86
    10 7 -6 15.44
    -10 -7 6 11.38
    -10 -7 6 12.91
    9 7 -6 8.56
    9 7 -6 8.55
    9 7 -6 7.81
    -9 -7 6 6.72
    -9 -7 6 7.78
    8 7 -6 4.58
    8 7 -6 5.86
    8 7 -6 6.88
    -8 -7 6 5.78
    -8 -7 6 7.13
    7 7 -6 7.19
    7 7 -6 6.29
    7 7 -6 5.99
    -7 -7 6 5.59
    -7 -7 6 5.04
    6 7 -6 8.14
    6 7 -6 7.54
    6 7 -6 9.49
    -6 -7 6 8.81
    -6 -7 6 8.8
    5 7 -6 0.41
    5 7 -6 -0.02
    5 7 -6 -0.13
    -5 -7 6 0.22
    -5 -7 6 0.39
    4 7 -6 1.06
    4 7 -6 1.13
    4 7 -6 1.53
    4 7 -6 0.85
    -4 -7 6 0.99
    3 7 -6 0.66
    3 7 -6 1.01
    3 7 -6 1.3
    3 7 -6 0.78
    2 7 -6 2.83
    2 7 -6 2.42
    2 7 -6 2.83
    2 7 -6 2.77
    1 7 -6 0.94
    1 7 -6 0.59
    1 7 -6 0.94
    1 7 -6 0.93
    0 7 -6 7.9
    0 7 -6 7.14
    0 7 -6 8.82
    0 7 -6 8.1
    -1 7 -6 1.56
    -1 7 -6 2.03
    -1 7 -6 1.59
    -1 7 -6 2.2
    1 -7 6 2.06
    -2 7 -6 4.16
    -2 7 -6 5.2
    -2 7 -6 4.13
    -2 7 -6 3.67
    2 -7 6 4.03
    -3 7 -6 4.55
    -3 7 -6 4.36
    -3 7 -6 4.8
    3 -7 6 5.38
    3 -7 6 4.38
    -4 7 -6 -0.02
    -4 7 -6 0.28
    -4 7 -6 -0.03
    4 -7 6 0.59
    -5 7 -6 7.58
    -5 7 -6 7.46
    5 -7 6 8.46
    -6 7 -6 1.05
    -6 7 -6 0.8
    6 -7 6 0.99
    6 -7 6 1.79
    -7 7 -6 4.61
    -7 7 -6 3.92
    7 -7 6 4.01
    7 -7 6 5.16
    -8 7 -6 23.95
    -8 7 -6 19.89
    8 -7 6 17.96
    8 -7 6 20.82
    -9 7 -6 1.1
    -9 7 -6 -0.07
    9 -7 6 -0.02
    9 -7 6 0.22
    -10 7 -6 17.06
    -10 7 -6 16.18
    10 -7 6 17.34
    10 -7 6 15.05
    -11 7 -6 -0.34
    -11 7 -6 -0.24
    11 -7 6 0.87
    11 -7 6 -0.05
    -12 7 -6 23.28
    -12 7 -6 26.81
    12 -7 6 22.77
    12 -7 6 23.11
    -13 7 -6 0.13
    13 -7 6 1.24
    15 6 -6 0.4
    -15 -6 6 -0.2
    14 6 -6 1.13
    14 6 -6 -0.6
    -14 -6 6 -1.36
    -14 -6 6 0.97
    13 6 -6 1.87
    13 6 -6 2.05
    13 6 -6 1.34
    -13 -6 6 1.75
    -13 -6 6 0.93
    12 6 -6 6.34
    12 6 -6 8.87
    12 6 -6 7.39
    -12 -6 6 8.79
    -12 -6 6 7.37
    11 6 -6 0.86
    11 6 -6 0.58
    11 6 -6 2.85
    -11 -6 6 1.85
    -11 -6 6 1.26
    10 6 -6 1.4
    10 6 -6 1.72
    10 6 -6 2.09
    -10 -6 6 1.83
    -10 -6 6 2.02
    9 6 -6 15.96
    9 6 -6 12.25
    9 6 -6 19.32
    -9 -6 6 20.1
    -9 -6 6 14.24
    8 6 -6 -0.24
    8 6 -6 0.53
    8 6 -6 -0.07
    -8 -6 6 0
    -8 -6 6 1.1
    7 6 -6 41.47
    7 6 -6 42.25
    7 6 -6 40.69
    -7 -6 6 37.8
    -7 -6 6 39.78
    6 6 -6 0.34
    6 6 -6 0.39
    6 6 -6 0.18
    -6 -6 6 -0.11
    -6 -6 6 0.09
    5 6 -6 57.47
    5 6 -6 54.32
    5 6 -6 52.46
    -5 -6 6 55.63
    -5 -6 6 59.4
    4 6 -6 15.3
    4 6 -6 16.4
    4 6 -6 13.99
    -4 -6 6 14.8
    3 6 -6 103.28
    3 6 -6 105.51
    -3 -6 6 107.1
    2 6 -6 19.11
    2 6 -6 18.67
    2 6 -6 17.55
    2 6 -6 18.05
    1 6 -6 41.64
    1 6 -6 39.69
    1 6 -6 37.83
    1 6 -6 37.8
    0 6 -6 78.28
    0 6 -6 75.15
    0 6 -6 76.42
    -1 6 -6 14.21
    -1 6 -6 14.9
    -1 6 -6 14.96
    1 -6 6 14.46
    -2 6 -6 178.79
    -2 6 -6 182.01
    -2 6 -6 182.11
    -2 6 -6 182.77
    2 -6 6 176.6
    -3 6 -6 1.33
    -3 6 -6 1.61
    -3 6 -6 0.89
    3 -6 6 1.25
    3 -6 6 0.86
    -4 6 -6 166.61
    -4 6 -6 170.47
    -4 6 -6 170.72
    4 -6 6 165.45
    -5 6 -6 14.43
    -5 6 -6 14.27
    5 -6 6 13.25
    5 -6 6 13.82
    -6 6 -6 102.29
    -6 6 -6 103.32
    6 -6 6 98.46
    6 -6 6 106.05
    -7 6 -6 70.24
    -7 6 -6 63.83
    7 -6 6 66.72
    7 -6 6 66.28
    -8 6 -6 8.5
    -8 6 -6 9.59
    8 -6 6 10.4
    8 -6 6 8.58
    -9 6 -6 19.59
    -9 6 -6 22.44
    9 -6 6 23.2
    9 -6 6 21.44
    -10 6 -6 4.16
    -10 6 -6 5.37
    10 -6 6 4.78
    10 -6 6 3.68
    -11 6 -6 36.65
    -11 6 -6 38.96
    11 -6 6 44.47
    11 -6 6 39.13
    -12 6 -6 1.71
    -12 6 -6 -0.38
    12 -6 6 2.14
    12 -6 6 1.37
    -13 6 -6 34.5
    13 -6 6 31.41
    -14 6 -6 10.22
    14 -6 6 13.5
    15 5 -6 35.7
    -15 -5 6 33.73
    -15 -5 6 30.21
    14 5 -6 -1.45
    14 5 -6 -0.42
    -14 -5 6 0.06
    -14 -5 6 1.13
    13 5 -6 36.2
    13 5 -6 38.32
    -13 -5 6 37.95
    -13 -5 6 36.26
    12 5 -6 15.75
    12 5 -6 14.68
    12 5 -6 16.23
    -12 -5 6 15.98
    -12 -5 6 19.15
    11 5 -6 20.74
    11 5 -6 24.09
    11 5 -6 24.07
    -11 -5 6 22.86
    -11 -5 6 23.25
    10 5 -6 30.13
    10 5 -6 31.27
    10 5 -6 27.6
    -10 -5 6 30.06
    -10 -5 6 30.13
    9 5 -6 9.41
    9 5 -6 7.15
    9 5 -6 7.35
    -9 -5 6 5.48
    -9 -5 6 8.57
    8 5 -6 29.94
    8 5 -6 30.83
    8 5 -6 30.22
    -8 -5 6 32.4
    -8 -5 6 31.12
    7 5 -6 16.24
    7 5 -6 17.74
    7 5 -6 18.01
    -7 -5 6 16.46
    -7 -5 6 14.08
    6 5 -6 51.17
    6 5 -6 49.96
    6 5 -6 49.42
    -6 -5 6 50.61
    -6 -5 6 48.59
    5 5 -6 51.14
    5 5 -6 52.72
    5 5 -6 52.57
    -5 -5 6 52.91
    -5 -5 6 52.96
    4 5 -6 168.07
    4 5 -6 170.48
    4 5 -6 165.62
    -4 -5 6 172.17
    3 5 -6 70.8
    3 5 -6 70.46
    3 5 -6 68.44
    -3 -5 6 69.71
    2 5 -6 47.75
    2 5 -6 49.62
    2 5 -6 50.9
    2 5 -6 50.09
    1 5 -6 47.87
    1 5 -6 52.87
    1 5 -6 48.2
    0 5 -6 32.34
    0 5 -6 33.23
    0 5 -6 32.39
    0 -5 6 31.87
    -1 5 -6 214.87
    -1 5 -6 213.55
    -1 5 -6 208.68
    1 -5 6 214.99
    -2 5 -6 0.77
    -2 5 -6 0.28
    -2 5 -6 0.8
    2 -5 6 0.66
    -3 5 -6 123.21
    -3 5 -6 122.06
    -3 5 -6 124.03
    3 -5 6 124.13
    3 -5 6 118.13
    -4 5 -6 4.26
    -4 5 -6 5.32
    -4 5 -6 4.7
    4 -5 6 5.26
    4 -5 6 4.55
    -5 5 -6 14.45
    -5 5 -6 14.51
    5 -5 6 12.93
    5 -5 6 14.54
    -6 5 -6 9.26
    -6 5 -6 9.33
    6 -5 6 11.2
    6 -5 6 10.83
    -7 5 -6 12.3
    -7 5 -6 12.78
    7 -5 6 10.95
    7 -5 6 12.82
    -8 5 -6 4.23
    -8 5 -6 3.07
    8 -5 6 2.01
    8 -5 6 1.94
    -9 5 -6 -0.05
    -9 5 -6 1.6
    9 -5 6 1.82
    9 -5 6 0.98
    -10 5 -6 0.86
    -10 5 -6 2.55
    10 -5 6 4.43
    10 -5 6 2.82
    -11 5 -6 0.18
    -11 5 -6 -0.44
    11 -5 6 0.36
    11 -5 6 -0.55
    -12 5 -6 0.76
    -12 5 -6 0.24
    12 -5 6 0.17
    12 -5 6 -0.67
    -13 5 -6 0.09
    -13 5 -6 1.49
    13 -5 6 0.57
    -14 5 -6 0.16
    14 -5 6 -0.32
    15 4 -6 -0.52
    -15 -4 6 -1.22
    -15 -4 6 1.3
    14 4 -6 18.43
    14 4 -6 16.13
    -14 -4 6 16.8
    -14 -4 6 19.1
    13 4 -6 2.58
    13 4 -6 4.55
    -13 -4 6 3.48
    -13 -4 6 2.18
    -13 -4 6 3.43
    12 4 -6 17.93
    12 4 -6 15.49
    -12 -4 6 16.28
    -12 -4 6 17.17
    11 4 -6 20.33
    11 4 -6 18.73
    11 4 -6 20.29
    -11 -4 6 18.71
    -11 -4 6 19.14
    10 4 -6 -0.72
    10 4 -6 1.25
    10 4 -6 -0.2
    -10 -4 6 0.7
    -10 -4 6 0.56
    9 4 -6 3.36
    9 4 -6 3.96
    9 4 -6 3.13
    -9 -4 6 3.95
    -9 -4 6 2.13
    8 4 -6 0.01
    8 4 -6 0.14
    8 4 -6 -0.6
    -8 -4 6 1.65
    -8 -4 6 0.92
    7 4 -6 1.66
    7 4 -6 1.75
    7 4 -6 0.44
    -7 -4 6 1.46
    -7 -4 6 1.31
    6 4 -6 1.56
    6 4 -6 0.97
    6 4 -6 0.59
    -6 -4 6 0.35
    -6 -4 6 0.88
    5 4 -6 1.42
    5 4 -6 1.36
    5 4 -6 0.79
    -5 -4 6 0.74
    4 4 -6 1.81
    4 4 -6 2.09
    4 4 -6 1.62
    -4 -4 6 0.96
    3 4 -6 8.12
    3 4 -6 7.94
    3 4 -6 8.73
    -3 -4 6 9.11
    2 4 -6 16.21
    2 4 -6 16.54
    1 4 -6 3.26
    1 4 -6 2.79
    1 4 -6 2.73
    -1 -4 6 3.3
    0 4 -6 47.64
    0 4 -6 47.42
    0 4 -6 48.73
    0 -4 6 47.01
    -1 4 -6 3.97
    -1 4 -6 3.09
    -1 4 -6 4.38
    1 -4 6 2.83
    -2 4 -6 43.37
    -2 4 -6 45.45
    2 -4 6 44.05
    -3 4 -6 9.01
    -3 4 -6 8.52
    -3 4 -6 8.89
    3 -4 6 8.51
    3 -4 6 8.04
    -4 4 -6 61.23
    -4 4 -6 63.5
    4 -4 6 65.36
    4 -4 6 65.08
    4 -4 6 63.88
    -5 4 -6 1.17
    -5 4 -6 2.15
    5 -4 6 2
    5 -4 6 1.54
    -6 4 -6 20.19
    -6 4 -6 17.88
    6 -4 6 17.33
    6 -4 6 17.38
    -7 4 -6 30.05
    -7 4 -6 30.82
    7 -4 6 31.55
    7 -4 6 31.68
    -8 4 -6 10.04
    -8 4 -6 9.95
    8 -4 6 7.92
    8 -4 6 9.81
    -9 4 -6 15.17
    -9 4 -6 15.46
    9 -4 6 17.85
    9 -4 6 16.03
    -10 4 -6 3.82
    -10 4 -6 5.62
    10 -4 6 5.17
    10 -4 6 5.11
    -11 4 -6 31.09
    -11 4 -6 32.4
    11 -4 6 29.97
    11 -4 6 31.76
    -12 4 -6 -0.01
    -12 4 -6 0.09
    12 -4 6 -0.91
    12 -4 6 -0.21
    -13 4 -6 30.02
    -13 4 -6 30.12
    13 -4 6 29.02
    -14 4 -6 8.17
    14 -4 6 7.67
    16 3 -6 -0.53
    -16 -3 6 0.7
    15 3 -6 14.73
    -15 -3 6 12.11
    -15 -3 6 12.56
    14 3 -6 0.29
    14 3 -6 -0.38
    -14 -3 6 -0.37
    -14 -3 6 0.68
    13 3 -6 19.46
    13 3 -6 18.56
    -13 -3 6 16.22
    -13 -3 6 16.49
    12 3 -6 5.37
    12 3 -6 5.89
    -12 -3 6 5.2
    -12 -3 6 4.4
    -12 -3 6 4.95
    11 3 -6 27.42
    11 3 -6 26.07
    -11 -3 6 29.01
    -11 -3 6 27.59
    -11 -3 6 31.95
    10 3 -6 48.27
    10 3 -6 39.57
    -10 -3 6 44.75
    -10 -3 6 45.58
    9 3 -6 19.94
    9 3 -6 21.68
    9 3 -6 19.89
    -9 -3 6 20.26
    -9 -3 6 18.24
    8 3 -6 100.64
    8 3 -6 100
    8 3 -6 94.4
    -8 -3 6 91.77
    -8 -3 6 97.54
    7 3 -6 2.02
    7 3 -6 2.24
    7 3 -6 2.63
    -7 -3 6 2.1
    -7 -3 6 1.67
    6 3 -6 82.79
    6 3 -6 82.83
    6 3 -6 84.58
    -6 -3 6 85.91
    -6 -3 6 85.43
    5 3 -6 17.64
    5 3 -6 17.13
    5 3 -6 19.9
    -5 -3 6 16.74
    4 3 -6 271.09
    4 3 -6 269.38
    -4 -3 6 266.06
    3 3 -6 75.05
    3 3 -6 75.23
    -3 -3 6 77.45
    -3 -3 6 76.99
    2 3 -6 229.73
    2 3 -6 234.93
    -2 -3 6 222.63
    -2 -3 6 228.41
    1 3 -6 60.05
    1 3 -6 56.65
    1 3 -6 60.52
    -1 -3 6 55.16
    0 3 -6 95.08
    0 3 -6 94.32
    0 3 -6 97.78
    0 -3 6 96.85
    -1 3 -6 331.03
    -1 3 -6 332.64
    -1 3 -6 342.12
    1 -3 6 325.44
    -2 3 -6 25.92
    -2 3 -6 26.2
    2 -3 6 27.02
    2 -3 6 24.68
    -3 3 -6 145.12
    -3 3 -6 143.35
    -3 3 -6 145.15
    3 -3 6 143.73
    3 -3 6 145.41
    -4 3 -6 9.28
    -4 3 -6 9.77
    4 -3 6 9.82
    4 -3 6 9.13
    4 -3 6 10.2
    -5 3 -6 230.77
    -5 3 -6 221.05
    5 -3 6 227.31
    5 -3 6 225.51
    5 -3 6 225.99
    -6 3 -6 52.1
    -6 3 -6 50.83
    6 -3 6 56.81
    6 -3 6 52.44
    -7 3 -6 132.24
    -7 3 -6 125.55
    7 -3 6 130.68
    7 -3 6 130.89
    -8 3 -6 53
    -8 3 -6 51.84
    8 -3 6 54.82
    8 -3 6 55.75
    -9 3 -6 18.31
    -9 3 -6 22.07
    9 -3 6 17.97
    9 -3 6 16.04
    -10 3 -6 22.71
    -10 3 -6 19.25
    10 -3 6 16.58
    10 -3 6 19.52
    -11 3 -6 6.62
    -11 3 -6 5.96
    11 -3 6 4.12
    11 -3 6 5.49
    -12 3 -6 29.43
    -12 3 -6 26.01
    12 -3 6 29.54
    12 -3 6 23.7
    -13 3 -6 0.54
    -13 3 -6 0.41
    13 -3 6 0.95
    13 -3 6 1.11
    -14 3 -6 12.19
    14 -3 6 10.99
    16 2 -6 30.82
    -16 -2 6 29.23
    15 2 -6 3.27
    15 2 -6 4.06
    -15 -2 6 3.15
    -15 -2 6 3.37
    14 2 -6 53.08
    14 2 -6 49.76
    -14 -2 6 54.8
    -14 -2 6 51.67
    13 2 -6 0.39
    13 2 -6 1.49
    -13 -2 6 0.03
    -13 -2 6 0.62
    12 2 -6 105.92
    12 2 -6 111.63
    -12 -2 6 110.36
    -12 -2 6 109.33
    -12 -2 6 110.57
    11 2 -6 13.28
    11 2 -6 14.3
    -11 -2 6 13.22
    -11 -2 6 14.22
    -11 -2 6 12.52
    10 2 -6 38.91
    10 2 -6 40.57
    -10 -2 6 38.21
    -10 -2 6 38.93
    -10 -2 6 37.09
    9 2 -6 67.93
    9 2 -6 66.04
    -9 -2 6 74
    -9 -2 6 68.45
    -9 -2 6 69.26
    8 2 -6 36.52
    8 2 -6 34.43
    -8 -2 6 32.53
    -8 -2 6 35.21
    -8 -2 6 34.06
    7 2 -6 53.58
    7 2 -6 51.52
    -7 -2 6 50.96
    -7 -2 6 53.05
    -7 -2 6 53.6
    6 2 -6 5.85
    6 2 -6 6.19
    -6 -2 6 4.36
    -6 -2 6 5.88
    -6 -2 6 5.04
    5 2 -6 189.6
    5 2 -6 189.07
    -5 -2 6 190.9
    -5 -2 6 194.15
    4 2 -6 3.26
    4 2 -6 2.92
    -4 -2 6 2.69
    -4 -2 6 2.84
    3 2 -6 48.25
    -3 -2 6 49.65
    -3 -2 6 47.52
    2 2 -6 33.27
    -2 -2 6 31.37
    1 2 -6 5.64
    -1 -2 6 5.83
    0 2 -6 43.81
    0 2 -6 43.09
    0 -2 6 43.31
    -1 2 -6 83.98
    -1 2 -6 84.49
    1 -2 6 85.16
    -2 2 -6 63.06
    -2 2 -6 60.3
    2 -2 6 61.67
    2 -2 6 59.08
    -3 2 -6 0.25
    -3 2 -6 -0.06
    3 -2 6 -0.08
    3 -2 6 0.27
    3 -2 6 0.09
    -4 2 -6 11.95
    -4 2 -6 10.61
    4 -2 6 11.02
    4 -2 6 12.64
    4 -2 6 10.31
    -5 2 -6 11.52
    -5 2 -6 12.37
    5 -2 6 12.95
    5 -2 6 13.45
    5 -2 6 11.79
    -6 2 -6 -0.06
    -6 2 -6 -0.17
    6 -2 6 0.04
    6 -2 6 0.5
    6 -2 6 0.25
    -7 2 -6 4.94
    -7 2 -6 4.58
    7 -2 6 5.04
    7 -2 6 5.06
    -8 2 -6 2.13
    -8 2 -6 1.02
    8 -2 6 1.88
    8 -2 6 1.98
    -9 2 -6 -0.87
    -9 2 -6 0.04
    9 -2 6 1.34
    9 -2 6 0.86
    -10 2 -6 0.04
    -10 2 -6 -0.75
    10 -2 6 -0.88
    10 -2 6 0.44
    -11 2 -6 0.49
    -11 2 -6 -0.51
    11 -2 6 0.28
    11 -2 6 1
    -12 2 -6 0.49
    -12 2 -6 -0.14
    12 -2 6 0.28
    12 -2 6 -0.07
    -13 2 -6 3.42
    -13 2 -6 2.06
    13 -2 6 2.7
    13 -2 6 1.59
    -14 2 -6 2.51
    14 -2 6 0.18
    16 1 -6 0.65
    -16 -1 6 0.37
    15 1 -6 1.53
    15 1 -6 1.78
    -15 -1 6 3.16
    -15 -1 6 1.83
    14 1 -6 1.06
    14 1 -6 -0.33
    -14 -1 6 -0.74
    -14 -1 6 -0.77
    13 1 -6 1.61
    13 1 -6 1.8
    -13 -1 6 0.48
    -13 -1 6 0
    12 1 -6 1.35
    12 1 -6 0.71
    -12 -1 6 -0.19
    -12 -1 6 1.66
    11 1 -6 0.3
    11 1 -6 0.11
    -11 -1 6 -0.05
    -11 -1 6 0.03
    -11 -1 6 0.26
    10 1 -6 -0.64
    10 1 -6 -0.68
    -10 -1 6 -0.37
    -10 -1 6 -0.62
    -10 -1 6 -0.01
    9 1 -6 0.44
    9 1 -6 -0.52
    -9 -1 6 0.04
    -9 -1 6 0.18
    -9 -1 6 -0.05
    8 1 -6 0.46
    8 1 -6 0.23
    -8 -1 6 0.47
    -8 -1 6 0.42
    -8 -1 6 -0.25
    7 1 -6 3.24
    7 1 -6 2.98
    -7 -1 6 3.52
    -7 -1 6 3.4
    -7 -1 6 3.64
    6 1 -6 1.65
    6 1 -6 1.56
    -6 -1 6 0.99
    -6 -1 6 1.55
    -6 -1 6 0.63
    5 1 -6 0.56
    5 1 -6 0.36
    -5 -1 6 0.93
    -5 -1 6 0.19
    4 1 -6 29.8
    4 1 -6 26.16
    -4 -1 6 29.77
    -4 -1 6 28.26
    3 1 -6 3.7
    -3 -1 6 4.29
    -3 -1 6 3.85
    2 1 -6 31.46
    -2 -1 6 32.81
    -2 -1 6 30.93
    1 1 -6 54.18
    1 1 -6 55.16
    -1 -1 6 56.07
    0 1 -6 16.18
    0 1 -6 16.28
    0 -1 6 17.23
    -1 1 -6 234.14
    1 -1 6 238.84
    1 -1 6 233.21
    -2 1 -6 28.87
    -2 1 -6 31.45
    2 -1 6 32.14
    2 -1 6 30.02
    -3 1 -6 27.56
    -3 1 -6 27.17
    3 -1 6 28.5
    3 -1 6 29.91
    3 -1 6 29.02
    -4 1 -6 0.1
    -4 1 -6 0.3
    4 -1 6 0.15
    4 -1 6 0.33
    4 -1 6 0.59
    -5 1 -6 127.87
    -5 1 -6 132.31
    5 -1 6 130.47
    5 -1 6 131.31
    5 -1 6 131.34
    -6 1 -6 16.63
    -6 1 -6 13.81
    6 -1 6 14.2
    6 -1 6 15.13
    6 -1 6 14.31
    -7 1 -6 76.52
    -7 1 -6 77.54
    7 -1 6 75.71
    7 -1 6 77.56
    -8 1 -6 57.38
    -8 1 -6 62.43
    8 -1 6 56.63
    8 -1 6 62.49
    -9 1 -6 28.21
    -9 1 -6 29.29
    9 -1 6 29.64
    9 -1 6 30.66
    -10 1 -6 26.59
    -10 1 -6 26.91
    10 -1 6 26.7
    10 -1 6 27.11
    -11 1 -6 2.95
    -11 1 -6 2.55
    11 -1 6 3.43
    11 -1 6 5.06
    -12 1 -6 31.4
    -12 1 -6 30.45
    12 -1 6 35.61
    12 -1 6 29.45
    -13 1 -6 2.22
    -13 1 -6 1.75
    13 -1 6 0.72
    13 -1 6 1.7
    -14 1 -6 23.78
    14 -1 6 23.63
    16 0 -6 14.6
    -16 0 6 11.94
    15 0 -6 1.29
    15 0 -6 1.67
    -15 0 6 0.79
    -15 0 6 0.73
    14 0 -6 18.34
    14 0 -6 18.37
    -14 0 6 19.76
    -14 0 6 15.62
    13 0 -6 0.15
    13 0 -6 3.87
    -13 0 6 0.72
    -13 0 6 0.4
    12 0 -6 52.7
    12 0 -6 50.44
    -12 0 6 52.85
    -12 0 6 54.75
    11 0 -6 20.68
    11 0 -6 18.41
    -11 0 6 18.03
    -11 0 6 22.89
    -11 0 6 19.19
    10 0 -6 57.42
    10 0 -6 58.73
    -10 0 6 68.25
    -10 0 6 60.89
    -10 0 6 59.94
    9 0 -6 91.94
    9 0 -6 85.03
    -9 0 6 85.07
    -9 0 6 90.38
    -9 0 6 91.37
    8 0 -6 20.04
    8 0 -6 19.16
    -8 0 6 18.15
    -8 0 6 19.79
    -8 0 6 20.02
    7 0 -6 106.06
    7 0 -6 99.14
    -7 0 6 101.6
    -7 0 6 106.44
    -7 0 6 104.62
    6 0 -6 -0.24
    6 0 -6 0.33
    -6 0 6 0.51
    -6 0 6 0.3
    -6 0 6 0.17
    5 0 -6 207.53
    5 0 -6 197.65
    -5 0 6 198.74
    -5 0 6 194.9
    4 0 -6 9.35
    -4 0 6 9.85
    -4 0 6 9.01
    3 0 -6 394.94
    -3 0 6 393.36
    -3 0 6 396.5
    2 0 -6 80.46
    -2 0 6 77.4
    -2 0 6 76.31
    1 0 -6 271.14
    -1 0 6 263.95
    -1 0 6 266.02
    0 0 -6 977.52
    0 0 -6 996.67
    0 0 6 964.77
    -1 0 -6 2.82
    1 0 6 2.54
    1 0 6 3.23
    -2 0 -6 93.13
    2 0 6 97.98
    2 0 6 95.47
    -3 0 -6 -0.07
    -3 0 -6 0
    3 0 6 0.29
    3 0 6 0.21
    3 0 6 0.28
    -4 0 -6 217.95
    -4 0 -6 217.66
    4 0 6 226.15
    4 0 6 223.01
    4 0 6 220.12
    -5 0 -6 13.95
    -5 0 -6 12.52
    5 0 6 13.02
    5 0 6 13.05
    5 0 6 12.72
    -6 0 -6 188.85
    -6 0 -6 191.29
    6 0 6 178.93
    6 0 6 184.07
    6 0 6 179.61
    -7 0 -6 92.38
    -7 0 -6 88.69
    7 0 6 89.77
    7 0 6 94.24
    7 0 6 92.86
    -8 0 -6 13.7
    -8 0 -6 13.47
    8 0 6 14.72
    8 0 6 15.79
    -9 0 -6 8.84
    -9 0 -6 11.33
    9 0 6 9.75
    9 0 6 8.78
    -10 0 -6 16.84
    -10 0 -6 15.85
    10 0 6 18.44
    10 0 6 19.6
    -11 0 -6 32.36
    -11 0 -6 32.61
    11 0 6 37.33
    11 0 6 29.91
    -12 0 -6 5.53
    -12 0 -6 4.74
    12 0 6 6.1
    12 0 6 5.58
    -13 0 -6 28.27
    -13 0 -6 22.98
    13 0 6 24.69
    13 0 6 20.44
    -14 0 -6 -0.36
    14 0 6 -1.21
    16 -1 -6 0.41
    -16 1 6 0.63
    15 -1 -6 23.19
    15 -1 -6 23.09
    -15 1 6 26.94
    -15 1 6 25.16
    14 -1 -6 -1.1
    14 -1 -6 -0.66
    -14 1 6 0.01
    -14 1 6 0.2
    13 -1 -6 50.11
    13 -1 -6 49.16
    -13 1 6 49.87
    -13 1 6 51.04
    12 -1 -6 10.79
    12 -1 -6 11.67
    -12 1 6 9.93
    -12 1 6 9.38
    11 -1 -6 54.74
    11 -1 -6 53.89
    -11 1 6 52.95
    -11 1 6 54.32
    10 -1 -6 27.33
    10 -1 -6 25.65
    -10 1 6 27.86
    -10 1 6 28.88
    -10 1 6 28.3
    9 -1 -6 18.96
    9 -1 -6 20.71
    -9 1 6 19.36
    -9 1 6 19.13
    -9 1 6 18.59
    8 -1 -6 38.11
    8 -1 -6 39.52
    -8 1 6 39.24
    -8 1 6 38.67
    -8 1 6 38.08
    7 -1 -6 13.97
    7 -1 -6 15.99
    -7 1 6 14.48
    -7 1 6 13.04
    -7 1 6 15.97
    6 -1 -6 103.62
    6 -1 -6 100.67
    -6 1 6 102.17
    -6 1 6 103.27
    -6 1 6 99.22
    5 -1 -6 6.37
    5 -1 -6 6.8
    -5 1 6 6.31
    -5 1 6 6.93
    -5 1 6 6.3
    4 -1 -6 149.57
    -4 1 6 146.93
    -4 1 6 147.38
    3 -1 -6 12.75
    -3 1 6 12.11
    -3 1 6 12.73
    2 -1 -6 43.13
    -2 1 6 44.52
    -2 1 6 43.49
    1 -1 -6 9.33
    -1 1 6 9.85
    -1 1 6 10.72
    0 1 6 4.82
    0 1 6 4.89
    0 1 6 4.76
    -1 -1 -6 1.35
    1 1 6 0.29
    1 1 6 0.93
    -2 -1 -6 12.86
    2 1 6 15.24
    2 1 6 14.48
    -3 -1 -6 0.41
    -3 -1 -6 0.97
    3 1 6 0.3
    3 1 6 0.3
    3 1 6 0.68
    -4 -1 -6 0
    -4 -1 -6 0.41
    4 1 6 0.43
    4 1 6 0.82
    4 1 6 0.95
    -5 -1 -6 0.98
    -5 -1 -6 -0.68
    5 1 6 -0.12
    5 1 6 0.03
    5 1 6 -0.23
    -6 -1 -6 -0.14
    -6 -1 -6 1.61
    6 1 6 0.34
    6 1 6 0.57
    6 1 6 0.32
    -7 -1 -6 9.47
    -7 -1 -6 8.13
    7 1 6 7.86
    7 1 6 9.44
    7 1 6 8.08
    -8 -1 -6 3.89
    -8 -1 -6 4.31
    8 1 6 3.71
    8 1 6 3.01
    8 1 6 3.37
    -9 -1 -6 2.05
    -9 -1 -6 2.38
    9 1 6 0.41
    9 1 6 0.78
    -10 -1 -6 2.55
    -10 -1 -6 2.32
    10 1 6 2.07
    10 1 6 1.67
    -11 -1 -6 -0.33
    -11 -1 -6 0.7
    11 1 6 0.15
    11 1 6 0.46
    -12 -1 -6 4.9
    -12 -1 -6 3.27
    12 1 6 3.08
    12 1 6 4.19
    -13 -1 -6 0.17
    -13 -1 -6 -1.43
    13 1 6 -0.59
    13 1 6 -0.32
    -14 -1 -6 9.35
    14 1 6 7.49
    16 -2 -6 -0.29
    -16 2 6 -0.88
    15 -2 -6 0.49
    15 -2 -6 0.37
    -15 2 6 0.1
    -15 2 6 0.28
    14 -2 -6 0.86
    14 -2 -6 -0.05
    -14 2 6 0.44
    -14 2 6 0.84
    13 -2 -6 0.61
    13 -2 -6 0.56
    -13 2 6 0.09
    -13 2 6 0.28
    12 -2 -6 1.26
    12 -2 -6 1.03
    -12 2 6 2.08
    -12 2 6 1.99
    11 -2 -6 0.1
    11 -2 -6 -0.38
    -11 2 6 -0.47
    -11 2 6 0.42
    10 -2 -6 11.32
    10 -2 -6 11.23
    -10 2 6 8.17
    -10 2 6 10.13
    -10 2 6 9.8
    9 -2 -6 5.06
    9 -2 -6 4.85
    -9 2 6 4.51
    -9 2 6 6.84
    -9 2 6 6.21
    8 -2 -6 9
    8 -2 -6 10.1
    -8 2 6 8.71
    -8 2 6 7.88
    -8 2 6 7.92
    7 -2 -6 15.58
    7 -2 -6 14.84
    -7 2 6 16.74
    -7 2 6 16.07
    -7 2 6 16.37
    6 -2 -6 0.28
    6 -2 -6 -0.1
    -6 2 6 -0.1
    -6 2 6 0.22
    -6 2 6 -0.1
    5 -2 -6 35.87
    -5 2 6 37.19
    -5 2 6 38.12
    -5 2 6 36.31
    4 -2 -6 0.09
    -4 2 6 0.42
    -4 2 6 0.23
    3 -2 -6 56.26
    -3 2 6 52.67
    -3 2 6 57.76
    2 -2 -6 7.56
    -2 2 6 6.71
    -2 2 6 7.06
    1 -2 -6 110.54
    -1 2 6 111.09
    -1 2 6 109.87
    0 2 6 98.51
    0 2 6 98.38
    0 2 6 98.58
    -1 -2 -6 8.82
    1 2 6 8.53
    1 2 6 9.1
    -2 -2 -6 204.75
    2 2 6 208.36
    2 2 6 201.53
    2 2 6 202.27
    -3 -2 -6 15.4
    -3 -2 -6 14.05
    3 2 6 15.54
    3 2 6 15.98
    3 2 6 15.31
    -4 -2 -6 118.71
    -4 -2 -6 118.81
    4 2 6 123.35
    4 2 6 120.71
    4 2 6 120.16
    -5 -2 -6 2.41
    -5 -2 -6 3.53
    5 2 6 2.65
    5 2 6 1.78
    5 2 6 2.23
    -6 -2 -6 174.97
    -6 -2 -6 181.41
    6 2 6 174.74
    6 2 6 178.16
    6 2 6 180.51
    -7 -2 -6 26.13
    -7 -2 -6 22.92
    7 2 6 24.55
    7 2 6 23.59
    7 2 6 22.3
    -8 -2 -6 32.83
    -8 -2 -6 32.8
    8 2 6 30.14
    8 2 6 30.72
    8 2 6 30.2
    -9 -2 -6 48.02
    -9 -2 -6 52.61
    9 2 6 49.85
    9 2 6 54.55
    -10 -2 -6 19.83
    -10 -2 -6 20.95
    10 2 6 21.67
    10 2 6 23.03
    -11 -2 -6 87.34
    -11 -2 -6 79.02
    11 2 6 83.1
    11 2 6 82.53
    -12 -2 -6 1.09
    -12 -2 -6 -0.36
    12 2 6 1.65
    12 2 6 2.29
    -13 -2 -6 47.17
    -13 -2 -6 46.4
    13 2 6 46.72
    13 2 6 40.71
    -14 -2 -6 -0.16
    14 2 6 -0.94
    16 -3 -6 0.12
    -16 3 6 1.33
    15 -3 -6 27.27
    15 -3 -6 31.5
    -15 3 6 25.49
    -15 3 6 27.79
    14 -3 -6 -0.27
    14 -3 -6 -0.32
    -14 3 6 0.23
    -14 3 6 -0.61
    13 -3 -6 59.12
    13 -3 -6 57.43
    -13 3 6 59.63
    -13 3 6 55.29
    12 -3 -6 4.34
    12 -3 -6 5.14
    -12 3 6 4.59
    -12 3 6 6.37
    11 -3 -6 112.77
    11 -3 -6 118.32
    -11 3 6 109.69
    -11 3 6 112.46
    10 -3 -6 59.4
    10 -3 -6 55.91
    -10 3 6 55.19
    -10 3 6 56.34
    9 -3 -6 87.6
    9 -3 -6 87.1
    -9 3 6 88.45
    -9 3 6 88.48
    -9 3 6 85.24
    8 -3 -6 153.59
    8 -3 -6 151.07
    -8 3 6 153.97
    -8 3 6 148.28
    -8 3 6 149.88
    7 -3 -6 70.87
    7 -3 -6 73.89
    -7 3 6 68.95
    -7 3 6 70.97
    -7 3 6 70.97
    6 -3 -6 95.47
    6 -3 -6 96.87
    -6 3 6 92.89
    -6 3 6 90.58
    -6 3 6 92.35
    5 -3 -6 16.54
    -5 3 6 18.37
    -5 3 6 17.34
    -5 3 6 16.62
    4 -3 -6 85.52
    -4 3 6 84.09
    -4 3 6 87.24
    -4 3 6 89.2
    3 -3 -6 5.3
    -3 3 6 6.12
    -3 3 6 5.24
    2 -3 -6 302.22
    -2 3 6 305.4
    -2 3 6 298
    -1 3 6 4.26
    -1 3 6 4.77
    -1 3 6 5.16
    0 3 6 18.15
    0 3 6 16.98
    0 3 6 19.18
    1 3 6 132.26
    1 3 6 133.07
    1 3 6 132.39
    1 3 6 135.16
    -2 -3 -6 13.08
    2 3 6 12.4
    2 3 6 13.61
    2 3 6 13.58
    -3 -3 -6 10.68
    3 3 6 10.4
    3 3 6 12.46
    3 3 6 10.28
    -4 -3 -6 6.22
    -4 -3 -6 5.28
    4 3 6 5.93
    4 3 6 5.67
    4 3 6 5.99
    -5 -3 -6 67.81
    -5 -3 -6 64.75
    5 3 6 62.01
    5 3 6 60.41
    5 3 6 64.01
    -6 -3 -6 16.3
    -6 -3 -6 16.84
    6 3 6 18.27
    6 3 6 18.46
    6 3 6 17.75
    -7 -3 -6 17.16
    -7 -3 -6 22.46
    7 3 6 20.74
    7 3 6 23.01
    7 3 6 22.02
    -8 -3 -6 7.93
    -8 -3 -6 8.94
    8 3 6 10.32
    8 3 6 9.45
    8 3 6 7.86
    -9 -3 -6 4.19
    -9 -3 -6 1.55
    9 3 6 2.2
    9 3 6 3.15
    9 3 6 3.24
    -10 -3 -6 3.24
    -10 -3 -6 1.67
    10 3 6 2.09
    10 3 6 2.08
    -11 -3 -6 0.85
    -11 -3 -6 -0.66
    11 3 6 0.61
    11 3 6 0.18
    -12 -3 -6 3.64
    -12 -3 -6 6.45
    12 3 6 5.87
    12 3 6 7.23
    -13 -3 -6 -0.32
    13 3 6 -0.25
    13 3 6 -0.91
    -14 -3 -6 0.66
    14 3 6 5.33
    16 -4 -6 11.77
    -16 4 6 11.37
    15 -4 -6 2
    15 -4 -6 1.76
    -15 4 6 2.2
    -15 4 6 2.78
    14 -4 -6 17.1
    14 -4 -6 13.31
    -14 4 6 18.44
    -14 4 6 18.16
    13 -4 -6 3.66
    13 -4 -6 3.86
    -13 4 6 3.31
    -13 4 6 1.59
    12 -4 -6 28.49
    12 -4 -6 31.8
    -12 4 6 31.3
    -12 4 6 29.01
    11 -4 -6 8.55
    11 -4 -6 6.12
    -11 4 6 9.05
    -11 4 6 9.4
    10 -4 -6 36.31
    10 -4 -6 40.95
    -10 4 6 33.02
    -10 4 6 32.43
    9 -4 -6 17.63
    9 -4 -6 18.67
    -9 4 6 17.79
    -9 4 6 19.74
    -9 4 6 16.52
    8 -4 -6 -0.02
    8 -4 -6 0.44
    -8 4 6 0.23
    -8 4 6 0.14
    -8 4 6 0.52
    7 -4 -6 58.42
    7 -4 -6 58.5
    -7 4 6 59.62
    -7 4 6 56.15
    -7 4 6 59.65
    6 -4 -6 6.44
    6 -4 -6 6.43
    -6 4 6 5.62
    -6 4 6 6.36
    -6 4 6 6.01
    5 -4 -6 10.24
    -5 4 6 10.8
    -5 4 6 11.04
    -5 4 6 10.89
    4 -4 -6 1.89
    -4 4 6 2.16
    -4 4 6 1.77
    -4 4 6 2.04
    3 -4 -6 15.57
    -3 4 6 15.18
    -3 4 6 14.36
    -3 4 6 15.86
    -2 4 6 1.27
    -2 4 6 0.82
    -2 4 6 1.03
    -1 4 6 0.03
    -1 4 6 0.01
    -1 4 6 -0.13
    0 4 6 2.47
    0 4 6 2.04
    0 4 6 2.45
    0 4 6 1.62
    1 4 6 0.12
    1 4 6 -0.12
    1 4 6 -0.05
    1 4 6 0.15
    -2 -4 -6 8.82
    2 4 6 10.15
    2 4 6 10.01
    2 4 6 9.21
    -3 -4 -6 4.9
    3 4 6 5.03
    3 4 6 4.88
    3 4 6 5.22
    3 4 6 5.65
    -4 -4 -6 0.96
    -4 -4 -6 0.78
    4 4 6 0.65
    4 4 6 1.14
    4 4 6 1.44
    -5 -4 -6 3.47
    -5 -4 -6 4.97
    5 4 6 3.62
    5 4 6 4.5
    5 4 6 4.88
    -6 -4 -6 10.21
    -6 -4 -6 12.65
    6 4 6 8.5
    6 4 6 11.31
    6 4 6 12.27
    -7 -4 -6 0.07
    -7 -4 -6 -0.23
    7 4 6 0.31
    7 4 6 -0.49
    7 4 6 -0.02
    -8 -4 -6 18.82
    -8 -4 -6 23.83
    8 4 6 21.62
    8 4 6 23.27
    8 4 6 24.26
    -9 -4 -6 6.41
    -9 -4 -6 5.68
    9 4 6 7.39
    9 4 6 6.44
    9 4 6 4.67
    -10 -4 -6 8.57
    -10 -4 -6 8.05
    10 4 6 9.35
    10 4 6 7.3
    -11 -4 -6 17.1
    -11 -4 -6 12.47
    11 4 6 17.12
    11 4 6 16.49
    -12 -4 -6 1.75
    -12 -4 -6 2.72
    12 4 6 2.06
    12 4 6 3.17
    -13 -4 -6 15.05
    13 4 6 15.4
    13 4 6 15.6
    -14 -4 -6 0.83
    14 4 6 -0.06
    16 -5 -6 -0.15
    -16 5 6 -0.34
    15 -5 -6 2.55
    15 -5 -6 2.05
    -15 5 6 3.22
    14 -5 -6 0.61
    14 -5 -6 0.4
    -14 5 6 0.36
    -14 5 6 0.36
    13 -5 -6 8.72
    13 -5 -6 9
    -13 5 6 9.13
    -13 5 6 7.87
    12 -5 -6 1.06
    12 -5 -6 1.79
    -12 5 6 1.06
    -12 5 6 2.49
    11 -5 -6 11.3
    11 -5 -6 8.12
    -11 5 6 11.69
    -11 5 6 9.99
    10 -5 -6 5.44
    10 -5 -6 2.53
    -10 5 6 5.34
    -10 5 6 4.12
    9 -5 -6 39.93
    9 -5 -6 41.72
    -9 5 6 39.11
    -9 5 6 41.73
    8 -5 -6 22.91
    8 -5 -6 24.11
    -8 5 6 21.85
    -8 5 6 23.1
    -8 5 6 24.5
    7 -5 -6 51.95
    7 -5 -6 50.59
    -7 5 6 50.96
    -7 5 6 48.05
    -7 5 6 51.29
    6 -5 -6 73.27
    6 -5 -6 74.76
    -6 5 6 73.3
    -6 5 6 75.12
    -6 5 6 72.17
    5 -5 -6 0.17
    -5 5 6 0.34
    -5 5 6 0.19
    -5 5 6 0.2
    4 -5 -6 139.89
    -4 5 6 137.96
    -4 5 6 142.52
    -4 5 6 135.46
    3 -5 -6 0.11
    -3 5 6 -0.11
    -3 5 6 0.34
    -3 5 6 0.26
    -2 5 6 188.32
    -2 5 6 181.87
    -2 5 6 194.85
    -1 5 6 1.2
    -1 5 6 0.93
    -1 5 6 0.6
    0 5 6 130.33
    0 5 6 133.76
    0 5 6 128.93
    0 5 6 128.09
    1 5 6 162.91
    1 5 6 166.04
    1 5 6 162.32
    1 5 6 170.38
    2 5 6 59.34
    2 5 6 59.43
    2 5 6 58.66
    2 5 6 59.84
    -3 -5 -6 27.7
    3 5 6 29.09
    3 5 6 28.5
    3 5 6 28.06
    3 5 6 27.71
    -4 -5 -6 -0.4
    4 5 6 0.67
    4 5 6 0.84
    4 5 6 0.35
    4 5 6 -0.05
    -5 -5 -6 52.66
    -5 -5 -6 51.87
    5 5 6 51.49
    5 5 6 53.58
    5 5 6 50.1
    -6 -5 -6 3.99
    -6 -5 -6 6.1
    6 5 6 6.35
    6 5 6 5.37
    6 5 6 5.05
    -7 -5 -6 46.74
    -7 -5 -6 47.29
    7 5 6 47.66
    7 5 6 45.67
    7 5 6 46.59
    -8 -5 -6 16.64
    -8 -5 -6 15.83
    8 5 6 17.35
    8 5 6 18.14
    8 5 6 16.77
    -9 -5 -6 34.54
    -9 -5 -6 35.77
    9 5 6 37.34
    9 5 6 35.82
    9 5 6 36.06
    -10 -5 -6 38.59
    -10 -5 -6 36.6
    10 5 6 39.28
    10 5 6 40.62
    10 5 6 38.31
    -11 -5 -6 3.97
    -11 -5 -6 9.55
    11 5 6 6.48
    11 5 6 7.34
    -12 -5 -6 22.88
    -12 -5 -6 24.98
    12 5 6 32.29
    12 5 6 35.39
    -13 -5 -6 -1.44
    13 5 6 0
    15 -6 -6 3.53
    15 -6 -6 1.46
    -15 6 6 4.23
    14 -6 -6 27.09
    14 -6 -6 24.17
    -14 6 6 26
    -14 6 6 26.52
    13 -6 -6 1.44
    13 -6 -6 1.79
    -13 6 6 1.46
    -13 6 6 3.87
    12 -6 -6 25.13
    12 -6 -6 23.49
    -12 6 6 25.48
    -12 6 6 21.64
    11 -6 -6 8.81
    11 -6 -6 9.4
    -11 6 6 6.69
    -11 6 6 8.4
    10 -6 -6 59.42
    10 -6 -6 57.25
    -10 6 6 59.24
    -10 6 6 57.27
    9 -6 -6 58.82
    9 -6 -6 60.77
    -9 6 6 59.4
    -9 6 6 60.33
    8 -6 -6 85.1
    8 -6 -6 84.37
    -8 6 6 85.27
    -8 6 6 83.72
    7 -6 -6 114.74
    7 -6 -6 108.97
    -7 6 6 109.05
    -7 6 6 116.89
    -7 6 6 112.47
    6 -6 -6 10.06
    6 -6 -6 10.57
    -6 6 6 9.88
    -6 6 6 10.91
    -6 6 6 11.43
    5 -6 -6 120.24
    -5 6 6 121.5
    -5 6 6 120.66
    -5 6 6 124.68
    4 -6 -6 7.3
    -4 6 6 8.2
    -4 6 6 9.48
    -4 6 6 9.21
    3 -6 -6 169.9
    -3 6 6 167.42
    -3 6 6 178.09
    -3 6 6 172.85
    -2 6 6 1.29
    -2 6 6 0.91
    -2 6 6 0.44
    -1 6 6 178.13
    -1 6 6 182.42
    -1 6 6 177.42
    -1 6 6 179.53
    0 6 6 123.75
    0 6 6 121.07
    0 6 6 123.96
    0 6 6 123.64
    1 6 6 42.8
    1 6 6 41.73
    1 6 6 43.33
    1 6 6 45.9
    2 6 6 54.55
    2 6 6 52.3
    2 6 6 53.13
    2 6 6 54.65
    -3 -6 -6 42.17
    3 6 6 44.87
    3 6 6 43.66
    3 6 6 47.31
    3 6 6 46.76
    -4 -6 -6 16.08
    4 6 6 15.86
    4 6 6 14.45
    4 6 6 13.62
    4 6 6 15.58
    -5 -6 -6 4.54
    -5 -6 -6 5.99
    5 6 6 5.91
    5 6 6 5.44
    5 6 6 4.39
    -6 -6 -6 48.54
    -6 -6 -6 46.05
    6 6 6 50.54
    6 6 6 47.85
    6 6 6 46.93
    -7 -6 -6 -0.34
    -7 -6 -6 1.04
    7 6 6 -0.19
    7 6 6 0.82
    7 6 6 0.44
    -8 -6 -6 5.79
    -8 -6 -6 5.91
    8 6 6 6.93
    8 6 6 5.25
    8 6 6 6.24
    -9 -6 -6 0.14
    -9 -6 -6 0.96
    9 6 6 0.57
    9 6 6 -0.13
    9 6 6 -0.37
    -10 -6 -6 2.56
    -10 -6 -6 1.33
    10 6 6 2.37
    10 6 6 2.65
    10 6 6 3.05
    -11 -6 -6 -0.77
    -11 -6 -6 -0.15
    11 6 6 0.39
    11 6 6 0.46
    -12 -6 -6 1.25
    -12 -6 -6 -0.46
    12 6 6 -0.53
    12 6 6 0.24
    -13 -6 -6 0.72
    13 6 6 0.29
    -15 7 6 4.99
    14 -7 -6 0.7
    -14 7 6 0.66
    -14 7 6 0.09
    13 -7 -6 8.73
    -13 7 6 7.83
    -13 7 6 10.52
    12 -7 -6 0.98
    12 -7 -6 0.37
    -12 7 6 -0.41
    -12 7 6 0.48
    11 -7 -6 7.87
    11 -7 -6 5.65
    -11 7 6 6.07
    -11 7 6 5.65
    10 -7 -6 -0.6
    10 -7 -6 0.45
    -10 7 6 0.18
    -10 7 6 -0.23
    9 -7 -6 0.61
    9 -7 -6 0.16
    -9 7 6 0.57
    -9 7 6 0.74
    8 -7 -6 0.58
    8 -7 -6 0.72
    -8 7 6 0.6
    -8 7 6 0.24
    7 -7 -6 0.46
    7 -7 -6 0.12
    -7 7 6 0.41
    -7 7 6 0.03
    -7 7 6 -0.05
    6 -7 -6 0.24
    6 -7 -6 0.12
    -6 7 6 0.23
    -6 7 6 0.91
    -6 7 6 0.63
    5 -7 -6 1.57
    -5 7 6 1.6
    -5 7 6 2.03
    -5 7 6 1.15
    4 -7 -6 1.74
    -4 7 6 0.99
    -4 7 6 1.06
    -4 7 6 1.53
    3 -7 -6 5.66
    -3 7 6 6.87
    -3 7 6 6.54
    -3 7 6 4.54
    2 -7 -6 1.18
    -2 7 6 1.85
    -2 7 6 1.17
    -2 7 6 1.47
    -1 7 6 3.31
    -1 7 6 3.04
    -1 7 6 2.59
    -1 7 6 2.22
    0 7 6 4.48
    0 7 6 5.14
    0 7 6 5.58
    0 7 6 5.16
    1 7 6 12.45
    1 7 6 13.05
    1 7 6 11.8
    1 7 6 13.32
    2 7 6 6.65
    2 7 6 6.63
    2 7 6 7.32
    2 7 6 7.84
    -3 -7 -6 19.64
    3 7 6 21.7
    3 7 6 21.95
    3 7 6 21.44
    3 7 6 21.78
    -4 -7 -6 4.95
    4 7 6 4.63
    4 7 6 5.5
    4 7 6 5.19
    4 7 6 4.15
    -5 -7 -6 27.13
    5 7 6 30.23
    5 7 6 27.89
    5 7 6 26.28
    5 7 6 27.65
    -6 -7 -6 11.16
    -6 -7 -6 11.34
    6 7 6 10.5
    6 7 6 10.71
    6 7 6 9.09
    -7 -7 -6 35.02
    -7 -7 -6 33.29
    7 7 6 31.43
    7 7 6 36.74
    7 7 6 35.33
    -8 -7 -6 4.61
    -8 -7 -6 6.33
    8 7 6 5.5
    8 7 6 4.25
    8 7 6 6.4
    -9 -7 -6 10.15
    -9 -7 -6 10.64
    9 7 6 13.17
    9 7 6 13.36
    9 7 6 11.31
    -10 -7 -6 15.91
    -10 -7 -6 14.93
    10 7 6 15.06
    10 7 6 15.35
    10 7 6 14.99
    -11 -7 -6 5.99
    -11 -7 -6 9.93
    11 7 6 6.03
    11 7 6 6.69
    11 7 6 8.85
    -12 -7 -6 19.91
    12 7 6 21.21
    12 7 6 25.55
    -13 -7 -6 0.37
    13 7 6 0.18
    -15 8 6 2.98
    -14 8 6 13.16
    -13 8 6 -0.58
    -13 8 6 -0.03
    -12 8 6 16.49
    -12 8 6 15.93
    -11 8 6 1.29
    -11 8 6 1.95
    -10 8 6 10.02
    -10 8 6 11.5
    -9 8 6 11.69
    -9 8 6 10.65
    -8 8 6 22.65
    -8 8 6 24.63
    -7 8 6 71.38
    -7 8 6 71.39
    -6 8 6 12.59
    -6 8 6 13.58
    -6 8 6 15.44
    -5 8 6 144.36
    -5 8 6 139.76
    -5 8 6 141.79
    -4 8 6 1.75
    -4 8 6 0.85
    -4 8 6 1.46
    -3 8 6 80.09
    -3 8 6 82.82
    -3 8 6 81.69
    -2 8 6 1.83
    -2 8 6 2.36
    -2 8 6 2.54
    -1 8 6 138.07
    -1 8 6 139.97
    -1 8 6 135.48
    -1 8 6 134.63
    0 8 6 36.74
    0 8 6 36.14
    0 8 6 37.66
    0 8 6 38.07
    1 8 6 207.68
    1 8 6 209.8
    1 8 6 207.77
    1 8 6 205.54
    2 8 6 130.5
    2 8 6 122.75
    2 8 6 128.48
    2 8 6 132.57
    2 8 6 126.34
    3 8 6 90.3
    3 8 6 91.84
    3 8 6 93.48
    3 8 6 95.59
    -4 -8 -6 78.23
    4 8 6 74.68
    4 8 6 78.39
    4 8 6 78.98
    4 8 6 78.74
    -5 -8 -6 -1.5
    5 8 6 0.24
    5 8 6 -0.11
    5 8 6 -0.05
    5 8 6 0.08
    -6 -8 -6 59.69
    -6 -8 -6 59.73
    6 8 6 56.55
    6 8 6 57.86
    6 8 6 63.58
    -7 -8 -6 0.39
    -7 -8 -6 0.16
    7 8 6 -0.43
    7 8 6 0.76
    7 8 6 0.22
    -8 -8 -6 37.66
    -8 -8 -6 39.48
    8 8 6 34.9
    8 8 6 35
    8 8 6 38.52
    -9 -8 -6 6.11
    -9 -8 -6 8.62
    9 8 6 7.69
    9 8 6 9.68
    9 8 6 7.09
    -10 -8 -6 21.67
    -10 -8 -6 29.77
    10 8 6 29.4
    10 8 6 30.39
    10 8 6 29.93
    -11 -8 -6 24.75
    -11 -8 -6 26.77
    11 8 6 30.78
    11 8 6 27.88
    11 8 6 30.24
    -12 -8 -6 0.84
    12 8 6 1.06
    12 8 6 1.45
    -14 9 6 1
    -13 9 6 36.53
    -13 9 6 30.42
    -12 9 6 -0.13
    -12 9 6 -0.73
    -11 9 6 40.91
    -11 9 6 39.28
    -10 9 6 0.89
    -10 9 6 1.26
    -9 9 6 40.4
    -9 9 6 44.18
    -8 9 6 12.04
    -8 9 6 9.33
    -7 9 6 23.85
    -7 9 6 24.32
    -6 9 6 40.87
    -6 9 6 42.54
    -6 9 6 43.71
    -5 9 6 14.35
    -5 9 6 11.88
    -5 9 6 12.4
    -4 9 6 48.7
    -4 9 6 49.3
    -4 9 6 47.18
    -3 9 6 1.33
    -3 9 6 0.77
    -3 9 6 0.49
    -2 9 6 60.18
    -2 9 6 58.21
    -2 9 6 61.34
    -1 9 6 6.69
    -1 9 6 5.92
    -1 9 6 5.11
    0 9 6 29.86
    0 9 6 32.98
    0 9 6 30.83
    1 9 6 25.13
    1 9 6 26.7
    1 9 6 27.32
    2 9 6 16.62
    2 9 6 16.44
    2 9 6 17.05
    2 9 6 18.58
    3 9 6 13.41
    3 9 6 12.55
    3 9 6 13.56
    3 9 6 13.1
    -4 -9 -6 0.48
    4 9 6 1.12
    4 9 6 1.24
    4 9 6 0.24
    4 9 6 0.22
    -5 -9 -6 10.68
    5 9 6 10.3
    5 9 6 11.27
    5 9 6 9.73
    5 9 6 11.19
    -6 -9 -6 -0.51
    6 9 6 0.17
    6 9 6 -0.1
    6 9 6 0.12
    -7 -9 -6 8.59
    -7 -9 -6 8.54
    7 9 6 7.95
    7 9 6 3.49
    7 9 6 8.77
    -8 -9 -6 0.14
    -8 -9 -6 -0.95
    8 9 6 1.82
    8 9 6 1.17
    8 9 6 2.15
    -9 -9 -6 0.8
    -9 -9 -6 1.35
    9 9 6 0.61
    9 9 6 -0.38
    9 9 6 -0.6
    -10 -9 -6 0.37
    -10 -9 -6 0.92
    10 9 6 -0.35
    10 9 6 0.08
    10 9 6 -0.06
    -11 -9 -6 0.13
    11 9 6 -0.76
    11 9 6 -0.35
    11 9 6 -1.51
    -12 -9 -6 2.03
    12 9 6 2.38
    -14 10 6 0.37
    -13 10 6 0.84
    -12 10 6 0.91
    -12 10 6 0.08
    -11 10 6 0.57
    -11 10 6 -0.33
    -10 10 6 -0.28
    -10 10 6 0.44
    -9 10 6 0.49
    -9 10 6 1.22
    -8 10 6 1.83
    -8 10 6 2.72
    -7 10 6 0.33
    -7 10 6 0.26
    -6 10 6 0.76
    -6 10 6 1.24
    -5 10 6 13.48
    -5 10 6 10.57
    -5 10 6 10.19
    -4 10 6 1.65
    -4 10 6 2.55
    -4 10 6 2.15
    -3 10 6 17.14
    -3 10 6 17.13
    -3 10 6 14.48
    -2 10 6 -0.24
    -2 10 6 0.4
    -2 10 6 0.52
    -1 10 6 16.18
    -1 10 6 16.18
    -1 10 6 16.01
    0 10 6 12.4
    0 10 6 12.7
    0 10 6 10.77
    1 10 6 36.56
    1 10 6 37.55
    1 10 6 40.64
    2 10 6 4.55
    2 10 6 5.36
    2 10 6 4.91
    3 10 6 13.75
    3 10 6 12.66
    3 10 6 14.26
    -4 -10 -6 37.86
    4 10 6 43.19
    4 10 6 40.89
    -5 -10 -6 2.89
    5 10 6 4.64
    5 10 6 6.17
    -6 -10 -6 28.08
    6 10 6 25.23
    6 10 6 29.3
    -7 -10 -6 1.88
    -7 -10 -6 -0.48
    7 10 6 0.27
    -8 -10 -6 19.37
    -8 -10 -6 20
    8 10 6 21.74
    -9 -10 -6 -0.34
    -9 -10 -6 -1.64
    9 10 6 0.26
    9 10 6 -0.4
    -10 -10 -6 18.98
    -10 -10 -6 14.86
    10 10 6 18.37
    10 10 6 20.38
    -11 -10 -6 9.75
    11 10 6 12.11
    -14 11 6 7.07
    -13 11 6 23.25
    -12 11 6 -0.08
    -12 11 6 -0.59
    -11 11 6 32.79
    -11 11 6 37.27
    -10 11 6 -0.1
    -10 11 6 0.16
    -9 11 6 38.14
    -9 11 6 37.51
    -8 11 6 6.13
    -8 11 6 3.1
    -7 11 6 18.19
    -7 11 6 18.76
    -6 11 6 47.02
    -6 11 6 46.67
    -5 11 6 7.03
    -5 11 6 7.77
    -4 11 6 93.18
    -4 11 6 92.73
    -4 11 6 89.35
    -3 11 6 -0.18
    -3 11 6 1.1
    -3 11 6 0.61
    -2 11 6 59.24
    -2 11 6 62.77
    -2 11 6 63.41
    -1 11 6 20.66
    -1 11 6 16.9
    -1 11 6 17.23
    0 11 6 138.32
    0 11 6 141.2
    0 11 6 135.78
    1 11 6 4.05
    1 11 6 4.75
    1 11 6 4.98
    2 11 6 32.06
    2 11 6 36.21
    2 11 6 33.31
    3 11 6 16.89
    3 11 6 15.8
    3 11 6 17.21
    -4 -11 -6 7.14
    4 11 6 9.07
    4 11 6 8.75
    -5 -11 -6 53.56
    5 11 6 52.91
    5 11 6 53.33
    -6 -11 -6 1.01
    6 11 6 0.46
    6 11 6 2.05
    -7 -11 -6 43.06
    -7 -11 -6 42.62
    7 11 6 41.68
    -8 -11 -6 -0.16
    -8 -11 -6 -0.97
    8 11 6 0.29
    -9 -11 -6 25.25
    -9 -11 -6 32.26
    9 11 6 30.62
    -10 -11 -6 5.89
    -11 -11 -6 6.93
    -13 12 6 3.68
    -12 12 6 26.3
    -11 12 6 0.17
    -11 12 6 -0.26
    -10 12 6 31.59
    -10 12 6 31.92
    -9 12 6 3
    -9 12 6 4.8
    -8 12 6 35.65
    -8 12 6 35.57
    -7 12 6 9.9
    -7 12 6 11.95
    -6 12 6 9.21
    -6 12 6 10.13
    -5 12 6 14.41
    -5 12 6 14.69
    -4 12 6 3.78
    -4 12 6 3.44
    -4 12 6 3.65
    -3 12 6 5.29
    -3 12 6 5.69
    -3 12 6 4.24
    -2 12 6 0.69
    -2 12 6 0.97
    -2 12 6 1.17
    -1 12 6 25.87
    -1 12 6 19.05
    -1 12 6 20.67
    0 12 6 0.56
    0 12 6 1.88
    0 12 6 2.77
    1 12 6 0.3
    1 12 6 0.58
    1 12 6 0.12
    2 12 6 9.12
    2 12 6 8.37
    2 12 6 5.82
    3 12 6 4.52
    3 12 6 3.03
    3 12 6 2.63
    -4 -12 -6 0.73
    4 12 6 1.52
    4 12 6 1.37
    -5 -12 -6 3.94
    5 12 6 4.47
    5 12 6 4.5
    -6 -12 -6 0.16
    6 12 6 0.85
    6 12 6 0.53
    -7 -12 -6 -0.09
    -7 -12 -6 -1.32
    7 12 6 -0.19
    -8 -12 -6 0.31
    -8 -12 -6 0.67
    8 12 6 0.27
    -9 -12 -6 -1.66
    9 12 6 -0.36
    -10 -12 -6 0.26
    -12 13 6 0.17
    -11 13 6 1.99
    -10 13 6 -0.4
    -10 13 6 0.3
    -9 13 6 2.49
    -9 13 6 3.45
    -8 13 6 4.09
    -8 13 6 2.3
    -7 13 6 0.34
    -7 13 6 1.32
    -6 13 6 0.75
    -6 13 6 3.73
    -5 13 6 3.09
    -5 13 6 2.11
    -4 13 6 12.03
    -4 13 6 18.46
    -3 13 6 2.34
    -3 13 6 2.64
    -3 13 6 3.41
    -2 13 6 26.47
    -2 13 6 34.33
    -2 13 6 29.08
    -1 13 6 2.13
    -1 13 6 1.39
    -1 13 6 1.7
    0 13 6 35.84
    0 13 6 34.52
    0 13 6 33.25
    1 13 6 20.37
    1 13 6 19.24
    1 13 6 17.93
    2 13 6 44.5
    2 13 6 44.6
    2 13 6 42.66
    3 13 6 21.25
    3 13 6 22.28
    3 13 6 22.69
    -4 -13 -6 11.64
    4 13 6 12.43
    4 13 6 9.9
    -5 -13 -6 66.49
    5 13 6 65.89
    5 13 6 69.63
    -6 -13 -6 0.28
    6 13 6 0.98
    6 13 6 -0.13
    -7 -13 -6 25.4
    -7 -13 -6 35.43
    7 13 6 35.71
    -8 -13 -6 1.95
    -8 -13 -6 0.01
    -9 -13 -6 18.63
    -12 14 6 27.23
    -11 14 6 -0.71
    -10 14 6 38.46
    -9 14 6 0.87
    -9 14 6 0.61
    -8 14 6 33.77
    -8 14 6 30.25
    -7 14 6 11.64
    -7 14 6 8.53
    -6 14 6 61.44
    -6 14 6 54.85
    -5 14 6 44.55
    -5 14 6 40.15
    -4 14 6 8.89
    -4 14 6 9.04
    -3 14 6 76.15
    -3 14 6 74.37
    -3 14 6 73.78
    -2 14 6 1.19
    -2 14 6 1.1
    -2 14 6 0.28
    -1 14 6 42.04
    -1 14 6 40.23
    -1 14 6 37.7
    0 14 6 3.43
    0 14 6 4.06
    0 14 6 5.21
    1 14 6 51.24
    1 14 6 47.04
    1 14 6 46.87
    2 14 6 20.88
    2 14 6 21.5
    2 14 6 18.37
    3 14 6 11.88
    3 14 6 8.84
    3 14 6 9.92
    -4 -14 -6 26.77
    4 14 6 34.99
    4 14 6 30.52
    -5 -14 -6 2.46
    5 14 6 1.04
    5 14 6 1.17
    -6 -14 -6 10.89
    6 14 6 19.54
    6 14 6 17.2
    -7 -14 -6 1.47
    -7 -14 -6 0.4
    -8 -14 -6 4.58
    -11 15 6 7.16
    -10 15 6 0.74
    -9 15 6 9.88
    -8 15 6 0.79
    -8 15 6 0.31
    -7 15 6 7.09
    -7 15 6 7.67
    -6 15 6 2.39
    -6 15 6 1.89
    -5 15 6 3.09
    -5 15 6 3.37
    -4 15 6 7.11
    -4 15 6 3.11
    -3 15 6 1.37
    -3 15 6 -0.43
    -2 15 6 1.83
    -2 15 6 1.97
    -2 15 6 0.79
    -1 15 6 0.78
    -1 15 6 1.06
    -1 15 6 1.29
    0 15 6 0.34
    0 15 6 0.32
    0 15 6 0.07
    1 15 6 -0.15
    1 15 6 0.12
    1 15 6 0.55
    2 15 6 -0.31
    2 15 6 0.88
    2 15 6 1.16
    3 15 6 -0.2
    3 15 6 0.53
    3 15 6 0.51
    -4 -15 -6 0.41
    4 15 6 1.24
    4 15 6 3.74
    -5 -15 -6 2.73
    5 15 6 2.33
    5 15 6 3.38
    6 15 6 0.82
    -9 16 6 0.69
    -8 16 6 3.84
    -7 16 6 3.27
    -7 16 6 1.01
    -6 16 6 9.27
    -6 16 6 11.64
    -5 16 6 8.56
    -5 16 6 6.42
    -4 16 6 10.26
    -4 16 6 9.56
    -3 16 6 15.2
    -3 16 6 18.15
    -2 16 6 -0.54
    -2 16 6 1.2
    -1 16 6 26.21
    -1 16 6 28.71
    -1 16 6 27.7
    0 16 6 1.27
    0 16 6 2.56
    0 16 6 2.68
    1 16 6 29.75
    1 16 6 27.64
    1 16 6 24.97
    2 16 6 3.97
    2 16 6 3.84
    2 16 6 2.43
    3 16 6 17.8
    3 16 6 22.08
    3 16 6 22.09
    -4 -16 -6 20.28
    4 16 6 21.16
    4 16 6 25.33
    5 16 6 6.6
    6 16 6 35.45
    -8 17 6 0.67
    -7 17 6 19.49
    -6 17 6 10.47
    -5 17 6 16.1
    -5 17 6 18.6
    -4 17 6 24.56
    -4 17 6 19.57
    -3 17 6 7.53
    -3 17 6 8.27
    -2 17 6 23.65
    -2 17 6 20.19
    -1 17 6 -0.41
    -1 17 6 0.6
    0 17 6 13.63
    0 17 6 19.55
    0 17 6 16.79
    1 17 6 0.41
    1 17 6 0.25
    1 17 6 0.54
    2 17 6 1.61
    2 17 6 3.56
    2 17 6 2.12
    3 17 6 4.22
    4 17 6 4.68
    5 17 6 5.16
    -6 18 6 1.82
    -5 18 6 1.36
    -4 18 6 0.66
    -3 18 6 0.67
    -2 18 6 -0.71
    -1 18 6 0.49
    0 18 6 0
    0 18 6 0.12
    1 18 6 2.51
    1 18 6 2.4
    2 18 6 0.27
    3 18 6 1.18
    7 17 -7 2.02
    6 17 -7 5.66
    6 17 -7 6.47
    5 17 -7 5.38
    5 17 -7 5.29
    5 17 -7 5.27
    4 17 -7 4.2
    4 17 -7 5.35
    4 17 -7 5.72
    3 17 -7 4.13
    2 17 -7 0.96
    1 17 -7 5.61
    0 17 -7 0.21
    -1 17 -7 2.45
    -2 17 -7 -0.3
    8 16 -7 0.85
    7 16 -7 7.07
    7 16 -7 5.07
    6 16 -7 -0.63
    6 16 -7 0.34
    6 16 -7 0.32
    5 16 -7 7.98
    5 16 -7 10.86
    5 16 -7 6.78
    4 16 -7 4.34
    4 16 -7 5.21
    4 16 -7 7.35
    3 16 -7 1.82
    3 16 -7 0.1
    3 16 -7 4.59
    2 16 -7 14.02
    2 16 -7 14.1
    1 16 -7 2.85
    1 16 -7 1.76
    0 16 -7 6.58
    0 16 -7 7.97
    -1 16 -7 1.03
    -1 16 -7 0.57
    -2 16 -7 42.18
    -2 16 -7 38.92
    -3 16 -7 0.89
    3 -16 7 2.58
    -4 16 -7 11.52
    4 -16 7 11.56
    -5 16 -7 41.45
    5 -16 7 41.04
    6 -16 7 5.62
    7 -16 7 20.13
    9 15 -7 2.15
    8 15 -7 25.54
    8 15 -7 28.01
    7 15 -7 2.32
    7 15 -7 0.38
    7 15 -7 0.09
    6 15 -7 53.92
    6 15 -7 49.92
    6 15 -7 55.18
    5 15 -7 4.56
    5 15 -7 5.06
    5 15 -7 6.16
    4 15 -7 26.01
    4 15 -7 25.25
    4 15 -7 20.76
    3 15 -7 35.93
    3 15 -7 43.05
    3 15 -7 38.99
    2 15 -7 10.01
    2 15 -7 14.98
    2 15 -7 14.51
    1 15 -7 38.62
    1 15 -7 42.44
    0 15 -7 0.09
    0 15 -7 0.27
    -1 15 -7 39.5
    -1 15 -7 39.4
    -2 15 -7 3.47
    -2 15 -7 3.46
    -3 15 -7 33.22
    3 -15 7 30.06
    -4 15 -7 9.75
    4 -15 7 8.87
    -5 15 -7 4.87
    5 -15 7 2.69
    6 -15 7 5.71
    6 -15 7 7.73
    7 -15 7 3.05
    7 -15 7 2.4
    8 -15 7 9.43
    8 -15 7 7.71
    10 14 -7 1.52
    9 14 -7 4.87
    9 14 -7 5.18
    8 14 -7 1.49
    8 14 -7 0.99
    8 14 -7 2.51
    7 14 -7 8.23
    7 14 -7 7.87
    7 14 -7 9.82
    6 14 -7 0.42
    6 14 -7 0.85
    6 14 -7 -0.15
    5 14 -7 2.69
    5 14 -7 2.21
    5 14 -7 2.02
    4 14 -7 5.42
    4 14 -7 3.45
    4 14 -7 4.97
    3 14 -7 0.13
    3 14 -7 0.07
    3 14 -7 -0.27
    2 14 -7 3.04
    2 14 -7 2.3
    2 14 -7 3.34
    1 14 -7 0.03
    1 14 -7 0.39
    1 14 -7 0.26
    0 14 -7 -0.15
    0 14 -7 0
    -1 14 -7 -0.29
    -1 14 -7 0.01
    -2 14 -7 0.82
    -2 14 -7 0.72
    -3 14 -7 0.04
    -4 14 -7 3.41
    4 -14 7 3.41
    -5 14 -7 5.18
    5 -14 7 6.23
    6 -14 7 0.66
    6 -14 7 -0.08
    -7 14 -7 5.39
    7 -14 7 4.86
    7 -14 7 5.05
    -8 14 -7 0.29
    8 -14 7 0.48
    8 -14 7 0.69
    -9 14 -7 4.17
    9 -14 7 3
    11 13 -7 0.58
    10 13 -7 7.89
    10 13 -7 5.02
    9 13 -7 0.03
    9 13 -7 0.24
    9 13 -7 0.75
    8 13 -7 15.24
    8 13 -7 13.13
    8 13 -7 13.22
    7 13 -7 0.29
    7 13 -7 0.26
    7 13 -7 0.81
    6 13 -7 25.19
    6 13 -7 27.46
    6 13 -7 26.2
    5 13 -7 4.2
    5 13 -7 6.59
    5 13 -7 4.78
    4 13 -7 18.24
    4 13 -7 19.12
    4 13 -7 12.8
    3 13 -7 12.38
    3 13 -7 12.04
    3 13 -7 13.42
    2 13 -7 9.42
    2 13 -7 11.9
    2 13 -7 11.04
    1 13 -7 25.99
    1 13 -7 25.92
    1 13 -7 25.27
    0 13 -7 15.57
    0 13 -7 16.57
    -1 13 -7 18.8
    -1 13 -7 17.8
    -2 13 -7 -0.2
    -2 13 -7 0.48
    -3 13 -7 57.31
    -4 13 -7 10.82
    -4 13 -7 12.43
    4 -13 7 10.38
    -5 13 -7 25.42
    -5 13 -7 25.41
    -5 13 -7 25.75
    5 -13 7 25.31
    -6 13 -7 20.08
    -6 13 -7 19.21
    6 -13 7 16.04
    6 -13 7 17.7
    -7 13 -7 9.41
    -7 13 -7 9.16
    7 -13 7 8.42
    7 -13 7 6.13
    -8 13 -7 32.69
    -8 13 -7 31.48
    8 -13 7 28.91
    8 -13 7 37.86
    -9 13 -7 -0.42
    -9 13 -7 0.76
    9 -13 7 0.57
    9 -13 7 -1
    -10 13 -7 31
    -10 13 -7 34.91
    10 -13 7 32.31
    12 12 -7 21.81
    11 12 -7 22.33
    11 12 -7 20.33
    10 12 -7 0.36
    10 12 -7 0.3
    10 12 -7 1.27
    9 12 -7 37.7
    9 12 -7 39.01
    9 12 -7 40.55
    8 12 -7 0.93
    8 12 -7 -0.04
    8 12 -7 -0.17
    7 12 -7 41.66
    7 12 -7 40.59
    7 12 -7 37.21
    6 12 -7 3.55
    6 12 -7 4.31
    6 12 -7 3.3
    5 12 -7 80.12
    5 12 -7 84.59
    5 12 -7 82.6
    4 12 -7 31.75
    4 12 -7 33.29
    4 12 -7 33.31
    3 12 -7 26.89
    3 12 -7 31.95
    3 12 -7 26.4
    2 12 -7 107.29
    2 12 -7 107.89
    2 12 -7 108.98
    1 12 -7 14.4
    1 12 -7 14.67
    1 12 -7 14.82
    0 12 -7 30.65
    0 12 -7 36.3
    0 12 -7 32.73
    -1 12 -7 -0.05
    -1 12 -7 0.3
    -1 12 -7 -0.07
    -2 12 -7 33.88
    -2 12 -7 29.72
    -2 12 -7 31.18
    -2 12 -7 32.47
    -3 12 -7 0.77
    -3 12 -7 0.91
    -3 12 -7 0.65
    -4 12 -7 29.49
    -4 12 -7 27.12
    -4 12 -7 27.53
    4 -12 7 26.61
    -5 12 -7 4.46
    -5 12 -7 3.29
    -5 12 -7 4.72
    5 -12 7 5.47
    -6 12 -7 9.07
    -6 12 -7 11.1
    6 -12 7 10.73
    6 -12 7 8.62
    -7 12 -7 8.39
    -7 12 -7 4.98
    7 -12 7 4.83
    7 -12 7 4
    -8 12 -7 0.52
    -8 12 -7 0.95
    8 -12 7 -0.08
    8 -12 7 -0.2
    -9 12 -7 0.24
    -9 12 -7 0.85
    9 -12 7 0.77
    9 -12 7 0.78
    -10 12 -7 -0.21
    -10 12 -7 -0.29
    10 -12 7 0.07
    10 -12 7 -0.52
    -11 12 -7 0.36
    11 -12 7 0.09
    13 11 -7 7.16
    12 11 -7 1.36
    11 11 -7 0.99
    11 11 -7 1.65
    11 11 -7 0.48
    10 11 -7 3.68
    10 11 -7 6.84
    10 11 -7 6.49
    9 11 -7 0.56
    9 11 -7 1.69
    9 11 -7 0.27
    8 11 -7 -0.07
    8 11 -7 0.26
    8 11 -7 -0.09
    7 11 -7 -0.41
    7 11 -7 0.57
    7 11 -7 -0.24
    6 11 -7 1.31
    6 11 -7 1.3
    6 11 -7 1.39
    5 11 -7 0.16
    5 11 -7 1.22
    5 11 -7 1.16
    4 11 -7 0.8
    4 11 -7 0.27
    4 11 -7 0.54
    3 11 -7 0.96
    3 11 -7 -0.22
    3 11 -7 0.68
    2 11 -7 0.14
    2 11 -7 0.81
    2 11 -7 0.35
    1 11 -7 1.85
    1 11 -7 3.72
    1 11 -7 1.92
    1 11 -7 3.06
    0 11 -7 -0.23
    0 11 -7 0.32
    0 11 -7 -0.16
    0 11 -7 0.51
    -1 11 -7 12.99
    -1 11 -7 15.46
    -1 11 -7 15.86
    -1 11 -7 15.2
    -1 11 -7 12.2
    -2 11 -7 0.33
    -2 11 -7 0.18
    -2 11 -7 0.42
    -2 11 -7 0.45
    -3 11 -7 5.28
    -3 11 -7 3.8
    -3 11 -7 3.62
    -4 11 -7 -0.39
    -4 11 -7 0.11
    -4 11 -7 -0.02
    4 -11 7 0.01
    -5 11 -7 0.95
    -5 11 -7 1.79
    -5 11 -7 1.01
    5 -11 7 1.53
    -6 11 -7 1.83
    -6 11 -7 2.54
    6 -11 7 3.41
    6 -11 7 3.55
    -7 11 -7 9.55
    -7 11 -7 8.46
    7 -11 7 9.12
    7 -11 7 9.22
    -8 11 -7 20.42
    -8 11 -7 20.01
    8 -11 7 21.86
    8 -11 7 19.21
    -9 11 -7 -0.03
    -9 11 -7 -0.29
    9 -11 7 0.73
    9 -11 7 -0.3
    -10 11 -7 17.63
    -10 11 -7 16.52
    10 -11 7 15.65
    10 -11 7 14.48
    -11 11 -7 0.61
    -11 11 -7 1.45
    11 -11 7 2.17
    13 10 -7 2.57
    12 10 -7 9.74
    12 10 -7 11.68
    12 10 -7 11.65
    11 10 -7 11.68
    11 10 -7 8.89
    11 10 -7 10.71
    10 10 -7 1.71
    10 10 -7 3.28
    10 10 -7 5.19
    9 10 -7 31.62
    9 10 -7 33.66
    9 10 -7 33.33
    8 10 -7 -0.05
    8 10 -7 0.19
    8 10 -7 0.27
    7 10 -7 44.97
    7 10 -7 52.64
    7 10 -7 46.9
    6 10 -7 10.02
    6 10 -7 8.58
    6 10 -7 9.93
    5 10 -7 91.46
    5 10 -7 90
    5 10 -7 95.76
    4 10 -7 15.86
    4 10 -7 15.97
    4 10 -7 15.86
    3 10 -7 98.98
    3 10 -7 97.42
    3 10 -7 94.28
    3 10 -7 98.81
    2 10 -7 54.97
    2 10 -7 51.35
    2 10 -7 48.54
    2 10 -7 54.31
    1 10 -7 28.66
    1 10 -7 26.76
    1 10 -7 27.58
    1 10 -7 24.75
    1 10 -7 26.31
    0 10 -7 97.84
    0 10 -7 104.56
    0 10 -7 105.42
    0 10 -7 102.75
    0 10 -7 97.35
    -1 10 -7 3.09
    -1 10 -7 4.21
    -1 10 -7 3.18
    -1 10 -7 3.85
    -1 10 -7 4.05
    -2 10 -7 123.23
    -2 10 -7 120.17
    -2 10 -7 123.2
    -2 10 -7 123.53
    -3 10 -7 19.55
    -3 10 -7 20.79
    -3 10 -7 16.08
    -4 10 -7 44.33
    -4 10 -7 42.62
    -4 10 -7 44.8
    4 -10 7 48.59
    -5 10 -7 14.71
    -5 10 -7 13.68
    -5 10 -7 14.3
    5 -10 7 12.93
    -6 10 -7 39.94
    -6 10 -7 37.43
    6 -10 7 36.83
    6 -10 7 41.14
    -7 10 -7 23.89
    -7 10 -7 25.26
    7 -10 7 23.06
    7 -10 7 21.38
    -8 10 -7 27.09
    -8 10 -7 30.69
    8 -10 7 30.67
    8 -10 7 29.48
    -9 10 -7 41.1
    -9 10 -7 43.78
    9 -10 7 40.64
    9 -10 7 39.77
    -10 10 -7 4.65
    -10 10 -7 4.96
    10 -10 7 1.61
    10 -10 7 5.75
    -11 10 -7 6.82
    -11 10 -7 7.88
    11 -10 7 6.59
    11 -10 7 5.89
    -12 10 -7 -0.44
    12 -10 7 0.03
    14 9 -7 2.31
    13 9 -7 19.45
    13 9 -7 19.1
    12 9 -7 7.53
    12 9 -7 6.82
    12 9 -7 7.97
    11 9 -7 23.86
    11 9 -7 21.46
    11 9 -7 21.87
    10 9 -7 28.25
    10 9 -7 32.74
    10 9 -7 33.19
    9 9 -7 3.12
    9 9 -7 3.69
    9 9 -7 4.1
    8 9 -7 53.19
    8 9 -7 45.23
    8 9 -7 46.57
    7 9 -7 1.36
    7 9 -7 -0.12
    7 9 -7 1.06
    6 9 -7 45.43
    6 9 -7 44.88
    6 9 -7 46.42
    -6 -9 7 41.94
    5 9 -7 9.75
    5 9 -7 9.5
    5 9 -7 8.04
    -5 -9 7 8.46
    4 9 -7 71.04
    4 9 -7 73.23
    4 9 -7 76.67
    4 9 -7 76.6
    -4 -9 7 75.24
    3 9 -7 33.54
    3 9 -7 32.29
    3 9 -7 28.45
    3 9 -7 29.65
    3 9 -7 30.3
    2 9 -7 21.75
    2 9 -7 22.32
    2 9 -7 22.15
    2 9 -7 21.5
    2 9 -7 20.77
    1 9 -7 55.84
    1 9 -7 59.13
    1 9 -7 59.57
    1 9 -7 56.07
    1 9 -7 60
    0 9 -7 8.11
    0 9 -7 10.04
    0 9 -7 8.21
    0 9 -7 8.23
    0 9 -7 7.76
    -1 9 -7 49.66
    -1 9 -7 47.93
    -1 9 -7 51.94
    -1 9 -7 48.51
    -2 9 -7 0.1
    -2 9 -7 1.49
    -2 9 -7 1.58
    -2 9 -7 0.57
    -3 9 -7 40.59
    -3 9 -7 39.67
    -3 9 -7 39.35
    -4 9 -7 0.86
    -4 9 -7 0.99
    -4 9 -7 1.13
    4 -9 7 1.72
    -5 9 -7 3.68
    -5 9 -7 4.13
    -5 9 -7 5.09
    5 -9 7 3.91
    -6 9 -7 5.95
    -6 9 -7 4.76
    6 -9 7 5
    6 -9 7 4.12
    -7 9 -7 3.37
    -7 9 -7 1.49
    7 -9 7 2.73
    7 -9 7 1.96
    -8 9 -7 1.47
    -8 9 -7 2
    8 -9 7 1.42
    8 -9 7 1.96
    -9 9 -7 -0.24
    -9 9 -7 0.32
    9 -9 7 0.02
    9 -9 7 0.22
    -10 9 -7 -0.59
    -10 9 -7 1.02
    10 -9 7 1.34
    10 -9 7 -0.5
    -11 9 -7 1.85
    -11 9 -7 0.56
    11 -9 7 0.02
    11 -9 7 1.5
    -12 9 -7 -0.06
    12 -9 7 0.14
    14 8 -7 1.1
    13 8 -7 0.49
    13 8 -7 0.38
    13 8 -7 0.12
    12 8 -7 2.76
    12 8 -7 1.48
    12 8 -7 2.76
    11 8 -7 1.57
    11 8 -7 3.29
    11 8 -7 3.24
    10 8 -7 -0.59
    10 8 -7 0.56
    10 8 -7 0.46
    9 8 -7 1.46
    9 8 -7 1.46
    9 8 -7 1.54
    8 8 -7 1.21
    8 8 -7 1.63
    8 8 -7 1.09
    -8 -8 7 1.47
    7 8 -7 1.42
    7 8 -7 3.19
    7 8 -7 2.55
    -7 -8 7 2.92
    6 8 -7 6.73
    6 8 -7 6.81
    6 8 -7 6.87
    -6 -8 7 6.46
    -6 -8 7 5.49
    5 8 -7 -0.19
    5 8 -7 0.19
    5 8 -7 0.59
    -5 -8 7 1.6
    -5 -8 7 0.66
    4 8 -7 1.99
    4 8 -7 1.67
    4 8 -7 2.08
    4 8 -7 1.83
    -4 -8 7 2.33
    3 8 -7 13.89
    3 8 -7 14.22
    3 8 -7 13.95
    3 8 -7 15.18
    3 8 -7 14.14
    2 8 -7 27.81
    2 8 -7 25.75
    2 8 -7 27.73
    2 8 -7 27.55
    2 8 -7 28.94
    1 8 -7 21.81
    1 8 -7 23.29
    1 8 -7 21.68
    1 8 -7 21.3
    1 8 -7 23.6
    0 8 -7 25.03
    0 8 -7 25.97
    0 8 -7 22.7
    0 8 -7 25.92
    0 8 -7 26.47
    -1 8 -7 10.59
    -1 8 -7 8.52
    -1 8 -7 10.74
    -1 8 -7 11.12
    1 -8 7 10.88
    -2 8 -7 48.11
    -2 8 -7 46.1
    -2 8 -7 48.43
    -2 8 -7 50.04
    2 -8 7 44.99
    -3 8 -7 1.73
    -3 8 -7 2.63
    -3 8 -7 2.09
    3 -8 7 1.74
    -4 8 -7 79.96
    -4 8 -7 81.89
    -4 8 -7 80.41
    4 -8 7 77.43
    -5 8 -7 0.93
    -5 8 -7 0.99
    -5 8 -7 0.72
    5 -8 7 0.85
    -6 8 -7 16.5
    -6 8 -7 18.28
    6 -8 7 18.98
    6 -8 7 20.95
    -7 8 -7 16.3
    -7 8 -7 17.07
    7 -8 7 15.04
    7 -8 7 15.03
    -8 8 -7 14.74
    -8 8 -7 12.03
    8 -8 7 11.68
    8 -8 7 14.98
    -9 8 -7 45.71
    -9 8 -7 45.98
    9 -8 7 40.4
    9 -8 7 45.25
    -10 8 -7 7.67
    -10 8 -7 8.46
    10 -8 7 6.31
    10 -8 7 5.5
    -11 8 -7 23.16
    -11 8 -7 17.46
    11 -8 7 26.44
    11 -8 7 23.76
    -12 8 -7 1.19
    -12 8 -7 -0.72
    12 -8 7 0.72
    -13 8 -7 24.91
    13 -8 7 21.12
    15 7 -7 13.8
    14 7 -7 -0.75
    -14 -7 7 0.62
    13 7 -7 13.18
    13 7 -7 15.46
    12 7 -7 3.5
    12 7 -7 7.73
    12 7 -7 4.85
    11 7 -7 4.8
    11 7 -7 4.69
    11 7 -7 3.41
    -11 -7 7 5.16
    10 7 -7 25.03
    10 7 -7 21.74
    10 7 -7 20.55
    -10 -7 7 19.19
    -10 -7 7 19.96
    9 7 -7 14.36
    9 7 -7 17.6
    9 7 -7 15.09
    -9 -7 7 13.03
    -9 -7 7 12.7
    8 7 -7 40.37
    8 7 -7 44.16
    8 7 -7 46.26
    -8 -7 7 43.64
    -8 -7 7 46.93
    7 7 -7 0.33
    7 7 -7 0.09
    7 7 -7 0.07
    -7 -7 7 0.46
    -7 -7 7 0.14
    6 7 -7 105.53
    6 7 -7 107.14
    6 7 -7 106.53
    -6 -7 7 105.51
    -6 -7 7 107.58
    5 7 -7 -0.18
    5 7 -7 0.28
    5 7 -7 -0.14
    -5 -7 7 0.36
    -5 -7 7 -0.09
    4 7 -7 47.99
    4 7 -7 43.44
    4 7 -7 47.54
    -4 -7 7 46.15
    3 7 -7 10.16
    3 7 -7 10.78
    3 7 -7 9.54
    2 7 -7 35.19
    2 7 -7 34.13
    2 7 -7 34.77
    2 7 -7 34.73
    1 7 -7 128.97
    1 7 -7 125.44
    1 7 -7 125.52
    1 7 -7 127.85
    0 7 -7 55.52
    0 7 -7 53.32
    0 7 -7 54.29
    0 -7 7 52.06
    -1 7 -7 154.41
    -1 7 -7 153.18
    -1 7 -7 155.56
    -1 7 -7 154.55
    1 -7 7 149.5
    -2 7 -7 3.89
    -2 7 -7 4.72
    -2 7 -7 2.63
    -2 7 -7 4.27
    2 -7 7 4.9
    -3 7 -7 179.58
    -3 7 -7 176.3
    -3 7 -7 179.47
    3 -7 7 185.11
    -4 7 -7 3.4
    -4 7 -7 2.85
    -4 7 -7 4.1
    4 -7 7 2.97
    -5 7 -7 90.71
    -5 7 -7 85.59
[truncated: 568,783 more chars]
