# Supplementary material for: Crystal structure of {(E)-2-[(3,4-di­meth­oxy­phenyl­imino)­meth­yl]phenolato-κ2 N,O 1}bis­[2-(pyridin-2-yl)phenyl-κ2 C 1,N]iridium(III) di­chloro­methane disolvate
Source: Acta Crystallogr E Crystallogr Commun. 2018 Jul 17;74(Pt 8):1107–10. doi: 10.1107/S2056989018009970 (PMC6072996; doi:10.1107/S2056989018009970)
Supplement: Supplementary file 2 [file e-74-01107-Isup2.hkl]

data_I
_computing_structure_refinement   'olex2.refine (Bourhis et al., 2015)'
_shelx_refln_list_code            4
loop_
  _space_group_symop_id
  _space_group_symop_operation_xyz
  1  x,y,z
  2  -x,-y,-z

_space_group_crystal_system       triclinic
_space_group_IT_number            2
_space_group_name_H-M_alt         'P -1'
_space_group_name_Hall            '-P 1'
_symmetry_space_group_name_H-M    'P -1'
_symmetry_space_group_name_Hall   '-P 1'
_symmetry_Int_Tables_number       2
_cell_length_a                    12.4000(5)
_cell_length_b                    14.5371(6)
_cell_length_c                    21.3502(8)
_cell_angle_alpha                 90.1120(10)
_cell_angle_beta                  106.0920(10)
_cell_angle_gamma                 92.6970(10)
_cell_volume                      3693.2(3)
loop_
  _refln_index_h
  _refln_index_k
  _refln_index_l
  _refln_F_squared_calc
  _refln_F_squared_meas
  _refln_F_squared_sigma
  _refln_F_squared_weight
  _refln_observed_status
-16 -4 7 6708.780 5765.970 472.054 6.884 o
-16 -4 8 2553.100 2993.310 513.365 7.311 o
-16 -4 9 3308.840 3554.060 576.548 5.757 o
-16 -3 4 0.182 -258.729 161.017 80.930 o
-16 -3 5 225.679 -28.151 175.910 65.934 o
-16 -3 6 27.533 17.905 168.278 73.736 o
-16 -3 7 465.173 214.546 214.560 43.384 o
-16 -3 8 207.477 155.243 174.479 66.480 o
-16 -3 9 2020.750 1274.200 376.467 13.512 o
-16 -3 10 259.938 21.061 276.427 27.084 o
-16 -3 11 2024.960 1203.120 384.365 13.024 o
-16 -3 12 770.512 792.424 350.141 16.433 o
-16 -2 2 8117.890 7864.120 1325.530 1.119 o
-16 -2 3 4.432 177.236 172.855 69.398 o
-16 -2 4 6214.780 5818.980 466.094 7.159 o
-16 -2 5 66.761 -142.319 133.930 115.340 o
-16 -2 6 7373.930 7866.890 494.563 5.981 o
-16 -2 7 421.614 107.938 178.709 61.988 o
-16 -2 8 3994.440 4815.030 421.122 9.455 o
-16 -2 9 72.625 -23.663 156.897 84.287 o
-16 -2 10 4068.180 4772.980 616.038 4.942 o
-16 -2 11 330.812 247.468 239.570 35.434 o
-16 -2 12 2223.160 2824.820 510.732 7.463 o
-16 -2 13 128.315 171.122 250.101 33.105 o
-16 -1 2 5.129 -89.674 201.397 51.707 o
-16 -1 3 53.230 -188.419 138.677 107.968 o
-16 -1 4 98.129 68.927 151.684 89.218 o
-16 -1 5 13.221 -105.210 151.173 91.614 o
-16 -1 6 52.580 134.460 175.910 66.814 o
-16 -1 7 707.220 667.432 412.008 12.043 o
-16 -1 8 85.174 35.610 209.295 47.473 o
-16 -1 9 656.538 669.556 203.325 46.034 o
-16 -1 10 188.204 251.154 183.905 59.852 o
-16 -1 11 1435.140 1892.870 408.059 11.765 o
-16 -1 12 185.783 363.304 284.325 25.496 o
-16 -1 13 4762.980 5228.420 634.466 4.587 o
-16 -1 14 50.715 150.060 244.835 34.723 o
-16 0 1 3577.450 3272.520 372.960 12.176 o
-16 0 2 1867.440 1787.450 286.397 21.799 o
-16 0 3 3479.160 3776.390 389.247 11.274 o
-16 0 4 1637.380 1906.990 291.980 21.326 o
-16 0 5 3271.560 2257.050 695.017 4.120 o
-16 0 6 3467.010 3489.380 363.145 12.711 o
-16 0 7 2300.680 2161.560 303.241 19.001 o
-16 0 8 2144.120 1565.620 268.983 23.931 o
-16 0 9 1333.850 1460.840 279.298 23.862 o
-16 0 10 1608.240 1706.830 278.298 23.373 o
-16 0 11 1452.160 1055.690 331.713 17.563 o
-16 0 12 1738.820 1771.770 394.896 12.394 o
-16 0 13 589.539 223.774 250.101 32.059 o
-16 0 14 461.251 413.324 260.631 29.688 o
-16 1 1 11.622 84.642 301.437 23.040 o
-16 1 2 3.646 -80.637 150.476 92.611 o
-16 1 3 1.680 323.439 171.122 70.143 o
-16 1 4 37.762 41.189 144.814 99.004 o
-16 1 5 11.688 98.193 161.907 79.342 o
-16 1 6 286.619 138.184 167.044 71.582 o
-16 1 7 248.688 164.856 166.539 72.247 o
-16 1 8 1367.880 1242.200 245.137 30.155 o
-16 1 9 125.483 -110.890 122.820 134.784 o
-16 1 10 2340.340 2090.970 233.418 28.748 o
-16 1 11 650.329 331.173 219.825 40.553 o
-16 1 12 2928.880 3022.270 489.671 7.877 o
-16 1 13 2005.410 2332.520 450.181 9.552 o
-16 1 14 4470.960 4278.040 550.222 6.005 o
-16 2 1 7609.870 8751.990 502.743 5.680 o
-16 2 2 166.071 452.697 209.270 46.263 o
-16 2 3 3977.700 3603.680 748.986 3.500 o
-16 2 4 140.627 372.606 196.132 52.776 o
-16 2 5 6996.760 7131.320 474.089 6.555 o
-16 2 6 7.190 -149.975 142.761 102.817 o
-16 2 7 4938.210 4014.160 476.508 7.567 o
-16 2 8 38.705 144.047 163.025 77.707 o
-16 2 9 2567.760 1967.630 291.115 20.089 o
-16 2 10 200.740 -1.886 137.153 107.106 o
-16 2 11 4483.270 4410.950 397.178 10.222 o
-16 2 12 0.379 125.090 154.764 86.734 o
-16 3 2 465.465 586.381 216.635 41.892 o
-16 3 3 6.073 4.501 169.521 72.935 o
-16 3 4 14.891 16.574 163.785 77.963 o
-16 3 5 13.101 -186.199 273.794 27.972 o
-16 3 6 260.100 174.683 171.376 68.248 o
-16 3 7 827.936 926.470 221.774 38.221 o
-16 3 8 3852.940 4889.100 541.007 6.241 o
-16 3 9 1645.250 1349.440 255.959 27.262 o
-16 3 10 3952.890 3900.590 371.419 11.815 o
-16 3 11 357.857 131.421 160.026 76.858 o
-16 3 12 3855.180 3211.820 476.508 7.993 o
-16 4 2 8675.680 10243.600 718.711 3.164 o
-16 4 3 1782.360 1275.850 251.989 27.767 o
-16 4 4 2675.220 2787.580 341.562 14.958 o
-16 4 5 642.782 628.100 199.842 47.674 o
-16 4 6 3325.290 3048.060 331.294 15.011 o
-16 4 7 1934.570 1660.880 276.958 23.067 o
-16 4 8 2952.740 3103.380 369.886 12.800 o
-16 4 9 1281.880 1042.700 232.337 33.616 o
-16 4 10 1094.210 979.342 310.651 20.225 o
-16 4 11 1169.270 1258.400 355.406 15.574 o
-16 4 12 619.911 721.343 297.488 22.638 o
-16 4 13 515.109 463.345 276.427 26.388 o
-16 5 4 10.132 -145.901 139.022 108.350 o
-16 5 5 1417.140 982.087 226.710 34.724 o
-16 5 6 18.488 -62.576 155.910 86.072 o
-16 5 7 1732.110 1991.560 293.490 20.950 o
-16 5 8 101.927 131.890 141.963 100.865 o
-16 5 9 4372.270 4562.360 579.181 5.484 o
-16 5 10 150.387 155.326 218.509 43.143 o
-16 5 11 3993.120 4930.930 618.670 4.904 o
-15 -7 4 3908.880 4172.890 410.670 10.031 o
-15 -7 5 3220.370 2681.760 350.050 13.977 o
-15 -7 6 3555.030 2182.460 463.345 8.635 o
-15 -7 7 3550.030 3633.040 555.487 6.114 o
-15 -7 8 2682.990 1992.910 418.590 10.713 o
-15 -7 9 3677.540 3675.160 558.120 6.039 o
-15 -7 10 2048.330 1869.170 439.651 10.040 o
-15 -6 1 1503.690 1192.040 272.599 24.848 o
-15 -6 2 136.749 448.733 263.264 29.662 o
-15 -6 3 1181.340 836.777 463.345 9.451 o
-15 -6 4 95.959 155.967 180.819 62.881 o
-15 -6 5 146.820 200.270 181.151 62.114 o
-15 -6 6 129.716 27.204 167.509 73.335 o
-15 -6 7 41.885 221.142 229.040 39.554 o
-15 -6 8 139.894 21.061 226.407 40.475 o
-15 -6 9 110.250 -134.265 168.489 72.826 o
-15 -6 10 58.490 75.648 168.402 73.038 o
-15 -6 11 1283.730 955.648 326.447 18.282 o
-15 -6 12 794.208 945.118 342.243 17.098 o
-15 -6 13 2281.400 2809.030 513.365 7.382 o
-15 -5 1 474.789 1061.460 264.262 28.301 o
-15 -5 2 2557.950 1993.560 303.405 18.771 o
-15 -5 3 537.317 208.576 210.611 44.654 o
-15 -5 4 7678.440 7385.340 889.832 2.334 o
-15 -5 5 206.402 59.236 132.124 114.174 o
-15 -5 6 8840.290 8738.630 390.214 7.264 o
-15 -5 7 380.073 479.065 193.992 52.236 o
-15 -5 8 4205.350 3970.020 550.222 6.079 o
-15 -5 9 445.230 300.121 279.060 26.129 o
-15 -5 10 7094.590 6597.390 708.180 3.530 o
-15 -5 11 211.338 71.898 179.019 63.556 o
-15 -5 12 6225.140 6191.320 465.374 7.114 o
-15 -5 13 2.376 -73.714 207.979 48.499 o
-15 -5 14 2997.550 2461.520 450.181 9.222 o
-15 -5 15 317.076 -155.326 229.040 39.067 o
-15 -4 1 259.128 559.436 217.802 42.286 o
-15 -4 2 599.966 502.669 220.773 40.103 o
-15 -4 3 569.759 547.342 206.483 45.436 o
-15 -4 4 535.283 241.311 147.322 85.995 o
-15 -4 5 453.736 238.404 142.086 93.175 o
-15 -4 6 117.489 -79.706 169.851 71.611 o
-15 -4 7 313.458 358.120 152.933 82.697 o
-15 -4 8 476.153 168.710 166.539 69.913 o
-15 -4 9 1859.300 1479.540 365.937 14.264 o
-15 -4 10 314.056 -21.061 210.611 46.020 o
-15 -4 11 2100.220 1421.630 379.100 13.257 o
-15 -4 12 220.007 31.592 205.346 48.698 o
-15 -4 13 1625.100 1178.960 234.227 31.948 o
-15 -4 14 447.305 233.228 183.281 58.474 o
-15 -4 15 4222.150 3419.800 529.161 6.559 o
-15 -4 16 976.852 984.607 394.896 12.906 o
-15 -3 1 5608.460 5406.120 626.568 4.578 o
-15 -3 2 931.264 859.343 226.710 36.512 o
-15 -3 3 4805.320 4567.510 328.090 13.162 o
-15 -3 4 2195.730 2185.690 240.902 27.665 o
-15 -3 5 4907.020 4692.070 331.016 12.863 o
-15 -3 6 4069.200 3452.900 280.603 17.882 o
-15 -3 7 7994.100 7124.400 434.250 7.027 o
-15 -3 8 2309.830 2011.180 226.428 30.290 o
-15 -3 9 4977.140 4530.770 573.915 5.481 o
-15 -3 10 2102.310 2311.460 444.916 9.735 o
-15 -3 11 3113.740 3448.760 508.099 7.283 o
-15 -3 12 2831.220 2616.840 450.181 9.250 o
-15 -3 13 1807.650 1213.650 365.937 14.377 o
-15 -3 14 1693.590 1808.620 408.059 11.677 o
-15 -3 15 1343.070 784.650 527.844 7.319 o
-15 -3 16 968.866 1382.140 389.631 13.158 o
-15 -3 17 267.043 -152.693 189.550 56.748 o
-15 -2 1 212.635 195.309 158.522 79.627 o
-15 -2 2 2265.950 2123.920 297.692 19.663 o
-15 -2 3 9.409 -78.832 118.423 149.240 o
-15 -2 4 409.211 409.900 149.723 84.171 o
-15 -2 5 9.431 -99.239 110.523 171.272 o
-15 -2 6 1064.250 909.151 159.772 64.721 o
-15 -2 7 1.490 -4.935 99.219 213.022 o
-15 -2 8 833.937 800.495 175.175 58.102 o
-15 -2 9 41.931 -55.750 115.274 156.032 o
-15 -2 10 1346.650 878.185 356.723 15.475 o
-15 -2 11 163.975 86.945 142.436 99.470 o
-15 -2 12 1722.680 1177.940 521.263 7.411 o
-15 -2 13 39.123 -8.003 139.282 107.337 o
-15 -2 14 3315.330 4055.810 391.112 11.199 o
-15 -2 15 604.591 342.243 268.529 27.850 o
-15 -2 16 3218.380 3130.210 508.099 7.295 o
-15 -2 17 1116.800 1079.380 355.406 15.665 o
-15 -2 18 4785.170 6247.250 671.323 4.101 o
-15 -1 1 5213.960 6068.710 949.067 2.173 o
-15 -1 2 1244.930 1164.590 377.784 13.869 o
-15 -1 3 5266.430 4590.760 324.189 12.945 o
-15 -1 4 677.121 577.528 139.233 89.271 o
-15 -1 5 6052.520 6110.640 315.895 11.961 o
-15 -1 6 579.767 527.777 132.562 99.355 o
-15 -1 7 6984.820 6646.090 297.684 11.634 o
-15 -1 8 459.832 542.289 132.958 101.318 o
-15 -1 9 7042.380 7431.070 304.994 10.976 o
-15 -1 10 327.788 116.365 119.662 132.351 o
-15 -1 11 2774.470 2669.790 319.393 16.660 o
-15 -1 12 70.414 237.836 152.104 87.904 o
-15 -1 13 3383.920 3860.540 372.088 12.158 o
-15 -1 14 1.248 114.708 161.099 80.159 o
-15 -1 15 1865.190 1666.130 275.209 23.427 o
-15 -1 16 90.948 32.714 176.730 66.305 o
-15 -1 17 699.985 550.222 263.264 28.559 o
-15 0 1 646.747 515.997 280.376 25.452 o
-15 0 2 465.672 592.003 175.336 61.872 o
-15 0 3 327.778 125.071 128.430 116.266 o
-15 0 4 215.690 6.525 106.736 171.356 o
-15 0 5 40.733 83.235 105.802 182.314 o
-15 0 6 286.820 292.409 108.079 156.436 o
-15 0 7 352.670 387.401 119.960 126.352 o
-15 0 8 1034.690 873.741 150.334 71.749 o
-15 0 9 325.734 330.226 128.816 112.987 o
-15 0 10 2367.430 2083.240 191.298 37.968 o
-15 0 11 652.959 579.701 164.315 67.667 o
-15 0 12 1606.810 1501.830 405.426 11.918 o
-15 0 13 872.538 885.411 220.447 38.547 o
-15 0 14 3841.640 4198.920 423.855 9.553 o
-15 0 15 1860.840 1729.020 780.578 3.366 o
-15 0 16 4872.810 3685.700 505.467 6.918 o
-15 1 1 80.202 121.794 140.891 102.885 o
-15 1 2 5779.890 5897.110 883.251 2.466 o
-15 1 3 1062.260 979.323 154.485 67.829 o
-15 1 4 5989.610 6890.230 414.365 8.340 o
-15 1 5 1008.520 1152.200 157.736 65.317 o
-15 1 6 6451.610 6505.580 300.920 12.058 o
-15 1 7 777.490 696.687 143.981 81.898 o
-15 1 8 8159.560 8377.160 305.713 9.720 o
-15 1 9 1510.760 1359.540 164.308 55.703 o
-15 1 10 4244.240 4117.030 418.247 9.603 o
-15 1 11 847.246 549.005 124.629 102.844 o
-15 1 12 2322.440 2641.700 305.510 18.452 o
-15 1 13 827.858 494.386 232.989 35.608 o
-15 1 14 1456.950 1732.280 379.100 13.521 o
-15 2 1 477.207 651.891 206.807 45.487 o
-15 2 2 68.179 42.430 134.418 113.971 o
-15 2 3 791.282 721.269 145.527 80.098 o
-15 2 4 1.085 -135.344 90.147 258.072 o
-15 2 5 737.968 776.704 146.586 79.540 o
-15 2 6 9.406 81.323 95.649 224.669 o
-15 2 7 1955.910 1902.230 245.853 27.740 o
-15 2 8 17.271 -24.202 145.156 99.276 o
-15 2 9 3713.150 3747.670 244.085 21.808 o
-15 2 10 75.630 39.309 102.376 193.461 o
-15 2 11 3869.990 3376.020 232.056 23.258 o
-15 2 12 22.283 75.280 112.915 161.673 o
-15 2 13 5649.330 5799.700 613.405 4.716 o
-15 3 1 1285.120 1299.170 251.824 28.904 o
-15 3 2 4246.300 4139.280 566.715 5.751 o
-15 3 3 1196.610 1041.810 181.645 51.228 o
-15 3 4 5139.670 4546.010 409.248 9.417 o
-15 3 5 2264.670 2326.940 202.154 35.163 o
-15 3 6 7357.650 7383.360 292.348 11.168 o
-15 3 7 1951.210 2013.050 206.334 36.109 o
-15 3 8 8007.780 7491.250 303.611 10.225 o
-15 3 9 625.465 788.397 139.483 88.049 o
-15 3 10 2177.230 2031.760 188.682 39.781 o
-15 3 11 115.549 -78.513 89.153 250.024 o
-15 3 12 1012.580 441.928 205.346 44.090 o
-15 3 13 253.162 176.387 218.509 42.738 o
-15 4 1 149.636 101.162 359.355 16.151 o
-15 4 2 119.627 27.145 137.153 108.585 o
-15 4 3 5.444 -170.720 96.763 223.610 o
-15 4 4 139.835 83.616 127.071 124.520 o
-15 4 5 413.143 388.057 124.256 117.087 o
-15 4 6 682.898 570.854 131.178 98.335 o
-15 4 7 1052.750 1032.460 150.964 70.059 o
-15 4 8 1608.180 1619.460 294.984 21.180 o
-15 4 9 1441.390 1309.760 157.084 60.312 o
-15 4 10 3620.040 3343.510 268.160 19.826 o
-15 4 11 2649.120 2282.930 295.128 19.325 o
-15 4 12 2825.680 2628.570 308.598 17.572 o
-15 4 13 3411.260 2742.740 302.595 17.339 o
-15 4 14 2416.370 2232.480 392.263 12.098 o
-15 5 1 8324.140 8837.820 1055.690 1.688 o
-15 5 2 7.318 -33.456 133.877 116.890 o
-15 5 3 7412.460 7491.590 337.704 9.622 o
-15 5 4 140.072 104.871 124.095 129.951 o
-15 5 5 8172.460 8271.940 346.488 8.677 o
-15 5 6 375.698 671.017 152.043 80.518 o
-15 5 7 5310.210 4826.920 518.685 6.400 o
-15 5 8 564.276 847.939 169.450 63.703 o
-15 5 9 1836.200 2202.900 301.417 19.748 o
-15 5 10 225.297 123.973 156.642 81.756 o
-15 5 11 1129.800 741.962 201.202 44.380 o
-15 5 12 31.864 -0.100 144.221 100.295 o
-15 5 13 1122.490 1269.480 231.624 33.935 o
-15 5 14 118.402 -2.633 197.448 53.200 o
-15 6 1 3.492 27.923 225.091 41.360 o
-15 6 2 84.608 -3.202 137.153 109.658 o
-15 6 3 13.764 -43.656 109.461 174.364 o
-15 6 4 293.003 179.590 135.002 106.257 o
-15 6 5 146.718 10.694 110.984 162.601 o
-15 6 6 1078.100 771.152 209.165 41.671 o
-15 6 7 3.490 3.295 129.613 124.757 o
-15 6 8 2234.260 2393.070 426.488 10.454 o
-15 6 9 50.992 44.755 213.244 45.860 o
-15 6 10 6539.810 8148.020 650.262 4.044 o
-15 6 11 100.243 168.489 223.774 41.312 o
-15 6 12 4773.530 4554.470 573.915 5.511 o
-15 6 13 23.225 31.592 168.489 73.528 o
-15 6 14 4184.010 4607.120 558.120 5.879 o
-15 6 15 19.142 57.918 197.448 53.570 o
-15 7 1 4104.430 4116.250 380.517 11.223 o
-15 7 2 3890.590 3849.710 1025.410 1.925 o
-15 7 3 5032.820 4929.340 409.762 9.360 o
-15 7 4 1979.580 2363.670 241.304 27.920 o
-15 7 5 4562.600 4907.310 401.442 9.891 o
-15 7 6 1501.230 1313.690 347.508 15.988 o
-15 7 7 3011.280 3422.430 515.997 7.108 o
-15 7 8 946.181 976.709 315.917 19.748 o
-15 7 9 1708.820 1276.830 347.508 15.850 o
-15 7 10 346.242 92.142 197.448 51.749 o
-15 7 11 476.605 608.140 292.223 23.669 o
-15 7 12 10.283 86.877 210.611 47.087 o
-15 7 13 32.590 134.265 205.346 49.314 o
-15 7 14 62.889 -100.040 160.591 80.611 o
-15 8 2 9.904 15.796 148.054 95.430 o
-15 8 3 32.144 57.457 148.611 94.019 o
-15 8 4 114.073 31.082 156.642 83.811 o
-15 8 5 756.863 987.240 339.610 17.363 o
-15 8 6 856.485 784.527 294.856 22.699 o
-15 8 7 1138.920 855.608 347.508 16.404 o
-15 8 8 656.242 510.732 292.223 23.508 o
-15 8 9 1941.320 1476.910 376.467 13.499 o
-15 8 10 1169.300 1063.590 355.406 15.637 o
-15 8 11 3952.530 3640.940 521.263 6.766 o
-15 8 12 2423.290 2845.880 476.508 8.428 o
-15 9 7 134.153 134.265 244.835 34.553 o
-14 -9 2 108.337 -197.448 194.815 54.687 o
-14 -9 3 3411.580 3323.830 684.486 4.192 o
-14 -9 4 0.196 -1.941 435.702 11.053 o
-14 -9 5 1068.030 1132.030 352.774 15.901 o
-14 -9 6 102.631 81.612 223.774 41.445 o
-14 -9 7 232.645 608.140 289.590 24.388 o
-14 -9 8 19.514 -213.244 179.019 65.322 o
-14 -9 9 41.735 -289.590 197.448 53.603 o
-14 -9 10 54.535 47.388 234.305 38.014 o
-14 -9 11 351.086 360.672 279.060 26.220 o
-14 -8 1 557.469 539.507 444.916 10.417 o
-14 -8 2 2618.880 2419.920 285.936 20.268 o
-14 -8 3 521.830 500.658 181.084 58.270 o
-14 -8 4 2202.100 1800.630 201.409 36.758 o
-14 -8 5 801.802 633.237 165.869 64.829 o
-14 -8 6 4711.740 5403.730 454.121 8.022 o
-14 -8 7 702.815 289.590 289.590 24.000 o
-14 -8 8 4689.850 4975.690 639.731 4.542 o
-14 -8 9 471.533 384.365 279.060 26.032 o
-14 -8 10 4905.140 4996.750 616.038 4.827 o
-14 -8 11 307.086 410.692 281.692 25.771 o
-14 -8 12 5314.810 4880.910 623.936 4.678 o
-14 -8 13 144.286 336.978 252.733 32.228 o
-14 -8 14 4729.360 4801.930 655.527 4.354 o
-14 -7 1 1602.810 1641.160 406.743 11.819 o
-14 -7 2 2074.010 1962.720 268.292 23.796 o
-14 -7 3 640.964 187.830 168.566 66.688 o
-14 -7 4 758.630 641.424 138.299 88.200 o
-14 -7 5 522.717 430.367 135.655 97.752 o
-14 -7 6 226.056 141.786 175.320 65.767 o
-14 -7 7 135.259 -21.921 180.336 63.503 o
-14 -7 8 135.447 265.661 165.668 73.632 o
-14 -7 9 113.254 435.803 177.069 64.243 o
-14 -7 10 103.002 -133.186 133.993 114.351 o
-14 -7 11 75.030 -151.867 140.873 104.225 o
-14 -7 12 105.886 163.224 194.815 54.247 o
-14 -7 13 744.664 566.017 302.754 21.840 o
-14 -7 14 851.259 1316.320 381.733 13.753 o
-14 -7 15 1759.150 2013.970 423.855 10.820 o
-14 -7 16 1958.150 3417.170 534.426 6.853 o
-14 -6 1 2263.610 2604.370 277.558 21.666 o
-14 -6 2 589.514 346.617 156.466 75.866 o
-14 -6 3 4841.480 4343.210 318.366 13.777 o
-14 -6 4 883.507 398.442 274.675 26.187 o
-14 -6 5 3473.880 3489.850 215.519 26.322 o
-14 -6 6 140.933 -25.659 154.275 86.192 o
-14 -6 7 4969.350 5048.070 329.470 12.734 o
-14 -6 8 1372.400 912.597 178.524 51.871 o
-14 -6 9 5464.040 5436.310 412.539 8.952 o
-14 -6 10 2633.600 2171.390 283.115 20.755 o
-14 -6 11 5062.180 5066.010 542.324 5.970 o
-14 -6 12 1086.420 810.900 200.059 44.859 o
-14 -6 13 2930.330 2845.660 741.088 3.649 o
-14 -6 14 818.128 924.056 315.917 19.896 o
-14 -6 15 2126.420 1474.280 386.998 12.742 o
-14 -6 16 850.850 344.876 289.590 23.775 o
-14 -6 17 2064.630 2027.130 421.222 10.828 o
-14 -5 1 149.359 254.608 127.907 120.277 o
-14 -5 2 5142.140 5597.170 315.168 13.059 o
-14 -5 3 92.060 3.269 116.298 151.125 o
-14 -5 4 1371.660 1386.800 180.557 49.333 o
-14 -5 5 53.671 214.333 110.897 162.408 o
-14 -5 6 262.031 -75.175 116.277 144.250 o
-14 -5 7 217.525 110.811 94.539 209.668 o
-14 -5 8 160.831 111.633 131.800 115.197 o
-14 -5 9 889.866 707.142 165.039 64.145 o
-14 -5 10 250.039 111.526 159.869 78.405 o
-14 -5 11 3.894 -126.511 118.499 149.271 o
-14 -5 12 1886.420 1613.030 215.431 34.854 o
-14 -5 13 12.606 73.823 127.446 127.701 o
-14 -5 14 3999.930 3882.230 370.630 11.830 o
-14 -5 15 120.756 70.535 168.139 72.672 o
-14 -5 16 5793.510 6449.970 689.752 3.813 o
-14 -5 17 489.633 -339.610 171.122 67.134 o
-14 -5 18 5895.850 6384.150 695.017 3.757 o
-14 -4 1 1679.820 1403.860 184.092 45.895 o
-14 -4 2 966.479 645.538 139.762 83.140 o
-14 -4 3 2665.430 1964.920 190.119 37.101 o
-14 -4 4 1598.160 1413.800 176.695 49.276 o
-14 -4 5 4255.520 4304.380 463.206 8.096 o
-14 -4 6 5279.210 4647.420 270.103 16.089 o
-14 -4 7 7563.230 7706.480 392.314 8.015 o
-14 -4 8 5065.260 5178.670 328.112 12.663 o
-14 -4 9 7558.120 7328.130 382.508 8.350 o
-14 -4 10 438.922 283.947 131.222 107.135 o
-14 -4 11 4762.480 4859.150 317.992 13.624 o
-14 -4 12 756.752 611.371 158.508 70.634 o
-14 -4 13 4360.890 4951.480 329.816 13.293 o
-14 -4 14 1303.810 1249.830 190.040 46.359 o
-14 -4 15 4026.990 4723.250 326.275 13.906 o
-14 -4 16 164.243 264.444 142.018 98.350 o
-14 -4 17 2964.470 2848.520 463.345 8.712 o
-14 -4 18 17.869 286.958 242.203 35.392 o
-14 -4 19 295.959 186.917 271.162 27.948 o
-14 -3 1 3550.630 3574.650 247.798 21.915 o
-14 -3 2 1517.640 1513.470 201.774 40.438 o
-14 -3 3 1576.880 1521.080 174.666 49.880 o
-14 -3 4 315.549 54.735 108.231 160.537 o
-14 -3 5 18.602 -169.754 82.895 302.248 o
-14 -3 6 90.692 1.716 95.678 220.756 o
-14 -3 7 22.581 127.568 118.936 144.943 o
-14 -3 8 8.136 -4.523 90.866 253.185 o
-14 -3 9 14.972 -113.396 102.900 197.108 o
-14 -3 10 291.629 423.940 170.024 67.817 o
-14 -3 11 1569.390 1301.520 234.170 31.945 o
-14 -3 12 1196.030 1065.220 178.723 52.499 o
-14 -3 13 1386.720 1227.550 193.515 44.639 o
-14 -3 14 2093.060 2090.400 224.319 31.278 o
-14 -3 15 2059.270 1581.980 202.858 37.489 o
-14 -3 16 3006.430 2954.270 438.812 9.559 o
-14 -3 17 2359.860 2056.170 273.011 22.549 o
-14 -3 18 4701.360 4928.380 402.403 9.781 o
-14 -3 19 2288.770 2748.480 468.610 8.739 o
-14 -3 20 3554.000 3575.120 523.895 6.794 o
-14 -2 1 94.304 -36.721 94.701 224.903 o
-14 -2 2 6431.760 5818.950 289.859 12.899 o
-14 -2 3 25.376 9.919 92.828 240.287 o
-14 -2 4 7705.950 7933.630 466.246 6.374 o
-14 -2 5 199.097 130.152 98.957 193.799 o
-14 -2 6 12722.700 13783.300 377.725 5.145 o
-14 -2 7 1480.870 1461.700 166.266 54.582 o
-14 -2 8 9345.860 9471.680 310.140 8.465 o
-14 -2 9 675.755 579.678 116.791 118.164 o
-14 -2 10 5217.420 5339.630 647.052 4.377 o
-14 -2 11 303.233 395.114 217.193 42.654 o
-14 -2 12 4930.250 5196.190 398.666 9.734 o
-14 -2 13 176.705 50.661 113.455 153.642 o
-14 -2 14 3322.860 4135.820 484.639 7.780 o
-14 -2 15 825.530 879.515 177.140 56.769 o
-14 -2 16 1821.370 1891.240 214.520 34.803 o
-14 -2 17 633.726 699.283 190.264 51.935 o
-14 -2 18 23.092 -91.701 120.424 143.820 o
-14 -2 19 193.254 -5.265 194.815 54.215 o
-14 -1 1 3092.380 2684.680 204.082 30.769 o
-14 -1 2 117.090 28.099 84.880 272.166 o
-14 -1 3 234.237 4.549 92.762 220.228 o
-14 -1 4 51.361 -42.806 93.967 232.480 o
-14 -1 5 609.204 446.051 140.596 90.207 o
-14 -1 6 23.767 -67.693 90.655 252.541 o
-14 -1 7 2.165 -48.114 87.132 276.078 o
-14 -1 8 10.512 -40.624 91.219 250.967 o
-14 -1 9 719.899 714.580 147.056 79.849 o
-14 -1 10 237.980 48.506 90.531 227.518 o
-14 -1 11 3091.430 3474.080 330.793 15.066 o
-14 -1 12 30.760 60.816 128.887 124.562 o
-14 -1 13 5492.490 5973.630 427.151 8.385 o
-14 -1 14 236.117 172.392 159.802 78.270 o
-14 -1 15 1976.350 2062.220 218.269 33.037 o
-14 -1 16 10.767 17.790 111.569 167.563 o
-14 -1 17 8998.180 9458.840 559.143 4.580 o
-14 -1 18 56.052 -10.458 234.305 38.072 o
-14 -1 19 9469.260 10077.700 708.180 3.175 o
-14 0 1 3335.090 2999.930 218.829 26.975 o
-14 0 2 3954.330 3734.970 359.089 12.505 o
-14 0 3 5092.750 5103.460 276.842 15.592 o
-14 0 4 4200.570 3973.650 245.327 20.451 o
-14 0 5 3056.680 3461.080 242.053 23.822 o
-14 0 6 4501.190 4762.250 263.744 17.616 o
-14 0 7 3659.240 3896.530 238.631 22.376 o
-14 0 8 6683.110 6429.500 326.961 10.873 o
-14 0 9 2281.310 2303.660 182.219 40.315 o
-14 0 10 4900.970 5662.500 450.667 8.008 o
-14 0 11 1686.320 1738.910 196.461 40.734 o
-14 0 12 5328.210 5393.640 401.324 9.393 o
-14 0 13 1335.600 1451.190 226.744 34.217 o
-14 0 14 782.718 1110.520 213.982 40.554 o
-14 0 15 340.230 278.608 151.640 84.188 o
-14 0 16 3002.210 2977.520 447.549 9.231 o
-14 0 17 454.490 684.486 271.162 27.300 o
-14 0 18 838.596 918.791 300.121 21.898 o
-14 0 19 20.127 -44.755 218.509 43.876 o
-14 1 1 570.606 256.085 110.404 139.183 o
-14 1 2 620.843 441.663 148.755 81.756 o
-14 1 3 5.933 -43.085 79.913 327.415 o
-14 1 4 655.247 566.949 123.351 109.253 o
-14 1 5 10.673 1.416 90.758 253.407 o
-14 1 6 1.291 -113.102 86.888 277.754 o
-14 1 7 248.641 124.501 94.311 207.356 o
-14 1 8 341.190 271.573 107.917 154.692 o
-14 1 9 774.507 688.821 121.504 106.948 o
-14 1 10 1270.220 1323.220 148.030 67.519 o
-14 1 11 1715.930 1574.560 157.162 56.279 o
-14 1 12 4486.460 4245.150 281.611 16.654 o
-14 1 13 3509.430 2785.930 531.793 6.698 o
-14 1 14 4278.630 4623.610 366.727 11.594 o
-14 1 15 1625.120 1927.090 358.039 14.848 o
-14 1 19 5967.260 5378.480 558.120 5.501 o
-14 1 20 6274.430 7089.700 600.242 4.712 o
-14 2 1 7728.600 7607.250 431.737 7.088 o
-14 2 2 104.619 161.220 97.418 205.545 o
-14 2 3 10063.400 9271.350 308.518 8.132 o
-14 2 4 16.206 176.264 110.957 165.066 o
-14 2 5 10337.900 10826.400 332.434 7.155 o
-14 2 6 81.242 127.389 97.734 207.524 o
-14 2 7 14761.000 14921.900 381.281 4.422 o
-14 2 8 90.908 7.050 79.303 315.494 o
-14 2 9 10023.500 9743.330 303.755 8.109 o
-14 2 10 12.825 36.137 82.643 302.027 o
-14 2 11 7552.410 7451.340 275.206 11.558 o
-14 2 12 121.783 87.837 80.804 292.640 o
-14 2 13 4311.520 4804.570 515.997 6.682 o
-14 3 1 386.565 419.716 110.881 142.463 o
-14 3 2 405.269 295.383 174.795 63.976 o
-14 3 3 234.234 76.427 96.592 201.794 o
-14 3 4 169.781 143.655 94.757 211.471 o
-14 3 5 116.674 68.277 97.122 209.517 o
-14 3 6 25.620 -71.404 84.958 286.837 o
-14 3 7 264.961 50.322 113.617 149.358 o
-14 3 8 1503.780 1439.060 157.453 58.842 o
-14 3 9 1049.910 1147.640 143.873 74.530 o
-14 3 10 4179.250 4687.570 302.851 15.258 o
-14 3 11 496.785 258.348 100.093 166.765 o
-14 3 12 7724.210 7491.070 318.453 9.987 o
-14 3 13 11.143 59.659 114.698 157.628 o
-14 4 1 3512.600 3570.750 237.040 23.270 o
-14 4 2 7697.510 6984.480 282.407 11.389 o
-14 4 3 6570.080 6924.170 282.332 12.518 o
-14 4 4 7596.940 7568.680 294.491 10.811 o
-14 4 5 5074.130 4955.460 266.721 16.390 o
-14 4 6 4191.460 4398.150 265.138 18.285 o
-14 4 7 3870.340 3837.320 233.107 22.591 o
-14 4 8 5030.010 4680.140 255.283 17.483 o
-14 4 9 4786.820 5069.700 255.307 17.559 o
-14 4 10 4617.670 5053.420 309.714 14.149 o
-14 4 11 4009.120 4429.460 362.069 12.068 o
-14 4 12 1946.940 1533.940 408.059 11.629 o
-14 4 13 1400.630 1434.310 225.714 34.292 o
-14 4 14 93.141 205.346 184.285 60.432 o
-14 5 1 1195.870 1103.060 153.473 66.228 o
-14 5 2 15.536 114.560 101.065 199.979 o
-14 5 3 524.347 514.978 114.957 127.341 o
-14 5 4 14.941 -53.128 85.040 287.890 o
-14 5 5 5.542 125.670 89.895 251.525 o
-14 5 6 1.719 113.169 94.502 229.241 o
-14 5 7 2376.180 1564.340 272.072 23.076 o
-14 5 8 806.726 823.122 170.235 61.125 o
-14 5 9 3051.060 3027.950 248.491 23.479 o
-14 5 10 1408.950 903.630 199.022 43.379 o
-14 5 11 3772.150 3555.190 797.690 3.120 o
-14 5 12 1523.610 1665.240 245.535 29.159 o
-14 5 13 6698.960 6496.980 383.264 8.981 o
-14 5 14 1900.140 1600.650 240.141 29.343 o
-14 5 15 3933.980 4006.880 508.099 7.038 o
-14 6 1 1819.090 1575.430 172.810 48.682 o
-14 6 2 11607.800 11577.600 347.089 6.236 o
-14 6 3 1027.960 702.385 128.151 92.900 o
-14 6 4 7597.870 7950.840 293.047 10.697 o
-14 6 5 200.642 103.499 90.844 227.097 o
-14 6 6 6336.980 6818.190 267.383 13.492 o
-14 6 7 270.212 201.230 120.110 131.982 o
-14 6 8 13331.700 13386.600 549.150 3.641 o
-14 6 9 74.603 109.237 250.101 33.281 o
-14 6 10 6712.490 7940.560 427.224 7.505 o
-14 6 11 4.468 -59.437 120.315 144.781 o
-14 6 12 2774.020 2702.080 305.510 17.874 o
-14 6 13 4.594 -28.207 129.315 125.347 o
-14 6 14 900.631 831.211 187.024 51.404 o
-14 6 15 6.427 212.675 150.648 90.724 o
-14 7 1 695.771 576.790 210.920 43.092 o
-14 7 2 9.238 60.202 157.074 84.533 o
-14 7 3 99.899 115.559 104.944 180.537 o
-14 7 4 69.324 12.640 83.058 291.919 o
-14 7 5 737.425 989.391 184.536 53.161 o
-14 7 6 205.410 122.926 114.880 147.320 o
-14 7 7 1388.810 1427.770 241.981 30.539 o
-14 7 8 241.185 550.302 180.136 60.757 o
-14 7 9 2912.020 3092.670 340.116 14.733 o
-14 7 10 959.228 1077.260 207.407 42.134 o
-14 7 11 4659.620 4986.090 405.704 9.667 o
-14 7 12 893.376 939.743 217.193 39.401 o
-14 7 13 7609.310 8277.200 447.469 6.700 o
-14 7 14 1013.660 1091.830 444.916 10.232 o
-14 7 15 6343.620 6968.270 487.038 6.510 o
-14 7 16 250.976 60.551 200.081 51.008 o
-14 8 1 7072.360 7344.310 557.049 5.140 o
-14 8 2 3001.500 3009.620 250.248 23.377 o
-14 8 3 7114.340 7286.500 674.352 3.795 o
-14 8 4 2837.460 2924.650 310.663 17.204 o
-14 8 5 5808.410 7632.020 642.364 4.239 o
-14 8 6 2744.090 3464.550 510.732 7.292 o
-14 8 7 5965.700 6626.350 576.548 5.115 o
-14 8 8 3596.210 3947.260 631.833 4.816 o
-14 8 9 4834.720 5311.110 454.130 7.996 o
-14 8 10 1541.520 1307.450 346.192 16.073 o
-14 8 11 1155.230 1151.340 271.162 25.725 o
-14 8 12 510.770 616.038 271.162 27.264 o
-14 8 13 480.601 247.468 252.733 31.628 o
-14 8 14 140.890 28.959 213.244 45.542 o
-14 8 15 115.382 392.263 247.468 33.590 o
-14 8 16 0.525 -173.754 181.652 63.585 o
-14 9 1 0.388 -56.268 151.018 91.998 o
-14 9 2 39.907 16.745 136.815 111.006 o
-14 9 3 10.044 -28.959 176.387 67.359 o
-14 9 4 373.305 73.714 239.570 35.546 o
-14 9 5 7.268 -115.836 194.815 55.246 o
-14 9 6 546.774 263.264 239.570 34.861 o
-14 9 7 35.775 289.590 223.774 41.325 o
-14 9 8 2471.800 2458.890 444.916 9.592 o
-14 9 9 486.642 305.386 226.407 38.941 o
-14 9 10 3927.890 2893.270 479.140 7.940 o
-14 9 11 417.613 171.122 236.938 36.072 o
-14 9 12 6431.510 6528.950 687.119 3.777 o
-14 9 13 1162.320 1068.850 326.447 18.338 o
-14 9 14 6944.370 6578.970 695.017 3.657 o
-14 9 15 1948.340 1848.110 421.222 10.906 o
-14 10 1 4912.530 5347.350 635.782 4.547 o
-14 10 2 1315.130 1266.300 381.733 13.539 o
-14 10 3 7406.930 6639.520 702.915 3.546 o
-14 10 4 1354.580 1089.910 339.610 16.879 o
-14 10 5 4627.900 4815.100 602.874 5.060 o
-14 10 6 656.915 97.408 210.611 44.385 o
-14 10 7 6749.520 5910.280 655.527 4.089 o
-14 10 8 830.943 721.343 308.019 20.964 o
-14 10 9 5643.390 5839.190 687.119 3.879 o
-14 10 10 192.685 -36.857 234.305 37.707 o
-14 10 11 1744.140 2187.720 444.916 9.865 o
-14 10 12 138.556 50.020 231.672 38.639 o
-14 10 13 399.439 136.897 226.407 39.486 o
-14 11 5 1222.850 1863.910 415.957 11.436 o
-14 11 6 2324.340 1861.280 405.426 11.532 o
-14 11 7 647.096 1045.160 350.141 16.431 o
-14 11 8 2710.580 2579.990 497.569 7.752 o
-13 -11 3 246.612 83.760 201.624 50.215 o
-13 -11 4 457.574 584.446 271.162 27.376 o
-13 -11 5 919.378 821.383 329.080 18.373 o
-13 -11 6 2082.190 1724.380 429.120 10.513 o
-13 -11 7 1466.750 1884.970 442.283 10.107 o
-13 -11 8 3503.700 2903.800 521.263 6.933 o
-13 -11 9 979.864 816.118 355.406 15.833 o
-13 -11 10 4289.110 3338.190 539.691 6.331 o
-13 -10 1 2204.270 2464.170 888.516 2.596 o
-13 -10 2 5052.550 5174.170 467.723 7.585 o
-13 -10 3 1144.690 781.110 202.264 43.813 o
-13 -10 4 2999.060 2584.380 338.665 14.980 o
-13 -10 5 453.504 152.693 260.631 29.944 o
-13 -10 6 1153.280 926.689 329.080 18.134 o
-13 -10 7 686.062 676.588 302.754 21.844 o
-13 -10 8 1106.230 1492.710 389.631 13.071 o
-13 -10 9 164.887 315.917 281.692 26.025 o
-13 -10 10 278.082 347.508 279.060 26.332 o
-13 -10 11 36.045 -100.040 226.407 40.825 o
-13 -10 12 318.923 -160.591 252.733 32.216 o
-13 -10 13 52.846 13.163 223.774 41.714 o
-13 -10 14 130.661 165.856 229.040 39.374 o
-13 -9 1 540.456 482.503 147.015 84.351 o
-13 -9 2 0.597 -199.255 178.736 65.675 o
-13 -9 3 3393.660 3026.990 243.040 23.421 o
-13 -9 4 197.085 74.871 121.433 133.981 o
-13 -9 5 4683.660 3732.620 304.163 15.139 o
-13 -9 6 3.505 -78.483 141.698 104.435 o
-13 -9 7 4883.760 5078.740 414.932 9.219 o
-13 -9 8 611.137 523.139 196.132 49.783 o
-13 -9 9 4311.970 4015.880 381.195 11.099 o
-13 -9 10 50.870 221.142 210.611 46.648 o
-13 -9 11 5194.150 6776.410 729.241 3.492 o
-13 -9 12 233.451 73.714 234.305 37.497 o
-13 -9 13 5056.810 4004.240 566.017 5.643 o
-13 -9 14 807.032 2.633 200.081 48.329 o
-13 -9 15 4144.440 4180.630 584.446 5.458 o
-13 -9 16 451.810 689.752 323.815 19.395 o
-13 -8 1 475.455 406.386 119.449 122.956 o
-13 -8 2 4526.260 4427.880 352.709 12.167 o
-13 -8 3 274.100 197.138 106.232 164.380 o
-13 -8 4 2478.100 2108.610 177.978 40.952 o
-13 -8 5 715.557 830.413 134.732 90.965 o
-13 -8 6 1367.360 1462.530 196.292 43.122 o
-13 -8 7 146.669 88.414 126.082 126.119 o
-13 -8 8 912.119 944.870 293.539 22.719 o
-13 -8 9 2.593 -37.168 118.806 148.554 o
-13 -8 10 3.560 -160.786 93.212 241.124 o
-13 -8 11 67.420 100.380 144.046 98.969 o
-13 -8 12 25.524 -136.496 137.895 109.788 o
-13 -8 13 0.950 26.326 186.917 59.965 o
-13 -8 14 667.107 226.407 218.509 41.141 o
-13 -8 15 51.606 -142.163 194.815 55.001 o
-13 -8 16 1329.570 2227.210 452.814 9.658 o
-13 -8 17 21.933 263.264 236.938 36.985 o
-13 -8 18 1771.290 1998.170 442.283 9.996 o
-13 -7 1 691.728 381.178 111.783 129.353 o
-13 -7 2 1645.490 1296.010 146.700 63.949 o
-13 -7 3 3930.970 3659.930 235.677 22.365 o
-13 -7 4 3218.500 3858.220 223.370 25.425 o
-13 -7 5 3501.380 3128.090 204.437 28.471 o
-13 -7 6 3369.910 3604.170 239.802 23.223 o
-13 -7 7 4407.880 3786.150 361.983 12.019 o
-13 -7 8 1261.630 1407.280 193.211 44.945 o
-13 -7 9 3903.290 3501.620 296.559 16.758 o
-13 -7 10 1653.220 1766.170 214.918 35.575 o
-13 -7 11 3536.600 3934.690 336.060 14.101 o
-13 -7 12 3021.580 3816.210 439.063 9.388 o
-13 -7 13 7402.680 8120.320 391.320 8.017 o
-13 -7 14 1437.200 1029.020 231.491 33.377 o
-13 -7 15 4097.270 3975.290 552.854 6.046 o
-13 -7 16 957.836 1495.340 384.365 13.482 o
-13 -7 17 1859.020 2327.250 471.242 8.815 o
-13 -7 18 539.438 479.140 276.427 26.340 o
-13 -7 19 1904.060 1911.300 429.120 10.543 o
-13 -6 1 6633.050 6330.440 324.849 11.029 o
-13 -6 2 767.861 612.671 126.440 101.733 o
-13 -6 3 3949.330 4015.770 220.248 23.665 o
-13 -6 4 193.202 238.421 107.353 164.499 o
-13 -6 5 1626.330 1867.240 185.531 44.302 o
-13 -6 6 308.605 415.705 108.378 151.687 o
-13 -6 7 1315.110 1118.810 170.617 55.292 o
-13 -6 8 254.570 122.121 106.543 166.588 o
-13 -6 9 893.927 893.494 168.628 60.993 o
-13 -6 10 9.524 60.801 122.183 139.136 o
-13 -6 11 259.510 306.020 133.536 107.727 o
-13 -6 12 15.429 -95.936 103.895 193.342 o
-13 -6 13 498.308 376.546 144.360 88.638 o
-13 -6 14 715.722 486.566 150.627 78.368 o
-13 -6 15 1119.730 1176.770 487.723 8.537 o
-13 -6 16 1694.760 1522.530 208.911 37.514 o
-13 -6 17 2542.210 1990.280 421.222 10.650 o
-13 -6 18 945.494 1374.240 368.570 14.638 o
-13 -6 19 2617.100 2756.370 476.508 8.390 o
-13 -6 20 3312.880 3446.120 537.058 6.556 o
-13 -5 1 200.146 87.090 102.776 182.227 o
-13 -5 2 6391.900 6903.240 282.256 12.716 o
-13 -5 3 16.895 80.514 85.422 279.218 o
-13 -5 4 7994.300 7961.240 260.912 11.369 o
-13 -5 5 2.898 -15.792 87.141 275.925 o
-13 -5 6 10050.300 9785.730 314.111 7.887 o
-13 -5 7 12.999 96.614 84.559 284.159 o
-13 -5 8 11018.100 11361.400 373.529 6.151 o
-13 -5 9 152.975 -70.397 132.952 114.867 o
-13 -5 10 8104.460 7020.140 518.396 5.527 o
-13 -5 11 40.498 -46.448 114.575 157.985 o
-13 -5 12 9687.210 10016.300 893.146 2.185 o
-13 -5 13 250.010 398.827 143.559 93.629 o
-13 -5 14 8269.600 8397.420 356.824 8.338 o
-13 -5 15 286.046 294.309 131.288 110.614 o
-13 -5 16 4385.270 4926.220 330.251 13.258 o
-13 -5 17 165.075 199.566 166.420 73.026 o
-13 -5 18 1823.890 1940.700 281.874 22.345 o
-13 -5 19 211.329 336.978 263.264 29.629 o
-13 -5 20 1372.300 1332.120 336.978 17.013 o
-13 -5 21 21.831 -273.794 168.489 73.697 o
-13 -4 1 6056.230 6150.650 286.774 13.265 o
-13 -4 2 874.813 992.657 149.033 74.057 o
-13 -4 3 2917.090 3207.620 223.440 27.187 o
-13 -4 4 1904.300 1874.130 182.722 43.580 o
-13 -4 5 2180.150 1862.310 171.216 45.720 o
-13 -4 6 749.336 861.004 116.553 111.962 o
-13 -4 7 458.183 502.347 102.039 157.216 o
-13 -4 8 89.115 8.759 76.966 334.019 o
-13 -4 9 40.796 -5.732 95.490 226.265 o
-13 -4 10 0.670 7.842 106.185 185.808 o
-13 -4 11 738.092 745.102 161.320 68.038 o
-13 -4 12 98.968 -22.247 110.732 165.989 o
-13 -4 13 1528.000 1121.100 179.116 49.779 o
-13 -4 14 11.852 47.164 128.395 126.250 o
-13 -4 15 2401.350 2466.160 239.948 26.940 o
-13 -4 16 265.311 220.203 135.866 105.174 o
-13 -4 17 4986.180 5501.050 348.205 11.642 o
-13 -4 18 233.235 324.933 145.581 92.154 o
-13 -4 19 7501.830 8500.410 457.841 6.504 o
-13 -4 20 2.090 10.481 147.915 95.782 o
-13 -4 21 5910.630 5481.160 594.977 4.950 o
-13 -3 1 2333.240 2490.750 443.447 9.690 o
-13 -3 2 2023.650 1961.340 181.259 43.081 o
-13 -3 3 9946.550 9356.810 311.085 8.124 o
-13 -3 4 6610.410 5825.360 322.610 11.334 o
-13 -3 5 9909.560 9790.790 353.010 7.250 o
-13 -3 6 4501.210 4637.540 255.158 18.406 o
-13 -3 7 9923.040 9240.840 261.111 9.195 o
-13 -3 8 4555.140 4719.230 348.979 12.222 o
-13 -3 9 6383.210 6624.600 228.222 15.493 o
-13 -3 10 4188.620 4048.850 272.653 17.932 o
-13 -3 11 6312.890 6268.510 521.283 5.965 o
-13 -3 12 6279.950 6385.610 304.049 12.141 o
-13 -3 13 4607.570 4544.420 298.932 15.108 o
-13 -3 14 7003.820 7316.930 464.575 6.712 o
-13 -3 15 789.650 787.065 153.886 72.721 o
-13 -3 16 1353.700 1462.950 196.641 43.070 o
-13 -3 17 1877.890 2219.760 273.544 23.169 o
-13 -3 18 685.662 959.538 177.307 57.451 o
-13 -3 19 712.809 740.562 166.739 64.595 o
-13 -3 20 894.411 999.199 227.989 36.041 o
-13 -3 21 17.026 308.019 250.101 33.194 o
-13 -2 1 34.221 -39.940 81.168 312.316 o
-13 -2 2 5945.780 5436.380 341.610 11.236 o
-13 -2 3 167.523 357.566 122.356 128.403 o
-13 -2 4 5048.250 5131.130 256.602 17.000 o
-13 -2 5 530.677 541.298 112.452 131.166 o
-13 -2 6 87.768 157.429 98.023 204.663 o
-13 -2 7 368.367 167.637 92.337 202.946 o
-13 -2 8 178.289 88.665 91.472 227.225 o
-13 -2 9 252.506 112.277 76.486 296.972 o
-13 -2 10 599.333 615.405 119.048 116.483 o
-13 -2 11 380.084 319.220 144.118 91.399 o
-13 -2 12 132.891 -58.376 88.651 250.668 o
-13 -2 13 20.131 -28.852 92.660 242.230 o
-13 -2 14 2814.830 3538.170 266.758 21.208 o
-13 -2 15 1891.440 2061.260 216.484 33.755 o
-13 -2 16 9217.990 10171.900 377.604 7.035 o
-13 -2 17 1771.630 1430.690 183.046 45.627 o
-13 -2 18 3688.790 3906.160 289.136 17.377 o
-13 -2 19 2111.900 1794.400 388.314 12.589 o
-13 -2 20 4545.470 4143.770 515.997 6.703 o
-13 -1 1 9208.170 9762.220 385.309 6.987 o
-13 -1 2 1150.100 1004.770 136.986 79.557 o
-13 -1 3 10389.800 10283.600 318.774 7.491 o
-13 -1 4 147.784 150.625 95.939 208.297 o
-13 -1 5 12531.800 12797.100 362.509 5.509 o
-13 -1 6 169.346 238.207 111.337 155.095 o
-13 -1 7 10940.500 10959.300 310.105 7.183 o
-13 -1 8 1466.830 1729.840 158.063 57.475 o
-13 -1 9 21066.400 21031.200 429.759 2.625 o
-13 -1 10 13.681 -17.512 70.532 417.431 o
-13 -1 11 6673.100 6881.910 264.914 13.178 o
-13 -1 12 17.322 -49.496 87.882 269.393 o
-13 -1 13 5938.460 5795.370 294.278 13.214 o
-13 -1 14 54.239 1.688 89.804 253.575 o
-13 -1 15 6844.270 6369.590 302.906 11.681 o
-13 -1 16 29.644 163.532 117.806 146.669 o
-13 -1 17 539.286 514.496 139.924 91.594 o
-13 -1 18 4.072 -30.432 146.111 98.215 o
-13 -1 19 1192.490 1608.540 358.039 15.235 o
-13 -1 20 58.307 102.673 221.142 42.540 o
-13 0 1 3642.740 3594.590 227.207 24.146 o
-13 0 2 3719.320 3516.470 225.915 24.213 o
-13 0 3 1352.450 1576.640 162.069 57.263 o
-13 0 4 1068.850 1277.090 151.310 68.118 o
-13 0 5 124.704 183.498 98.758 198.032 o
-13 0 6 328.388 309.697 188.199 56.158 o
-13 0 7 119.972 50.257 88.354 250.807 o
-13 0 8 54.626 79.518 84.272 281.142 o
-13 0 9 86.727 -32.108 115.137 154.416 o
-13 0 10 1390.640 998.159 129.065 82.021 o
-13 0 11 797.068 373.497 103.044 141.566 o
-13 0 12 4369.970 4522.240 283.649 16.473 o
-13 0 13 634.080 558.823 127.513 104.230 o
-13 0 14 1677.270 1537.990 179.691 47.134 o
-13 0 15 126.349 210.836 111.014 158.625 o
-13 0 16 11422.100 10823.400 787.296 2.546 o
-13 0 17 1015.880 955.648 284.325 23.952 o
-13 0 18 7072.160 7144.980 568.650 4.997 o
-13 0 19 459.879 352.774 244.835 33.544 o
-13 0 20 7459.120 8221.730 613.405 4.313 o
-13 0 21 374.536 28.959 250.101 32.735 o
-13 1 1 1316.950 1062.590 142.812 72.141 o
-13 1 2 6856.620 7112.020 315.391 10.889 o
-13 1 3 1837.040 1474.680 152.768 57.692 o
-13 1 4 12798.500 12993.000 342.025 5.599 o
-13 1 5 3736.090 3160.400 221.128 25.267 o
-13 1 6 12520.500 13170.600 344.634 5.637 o
-13 1 7 4223.420 4874.540 228.143 21.136 o
-13 1 8 12077.200 12527.200 324.524 6.141 o
-13 1 9 6606.830 6289.530 332.490 10.780 o
-13 1 10 10668.200 11391.000 313.701 7.156 o
-13 1 11 4857.370 4660.900 221.095 20.627 o
-13 1 12 6225.060 5869.960 278.294 13.647 o
-13 1 13 3534.100 3919.060 515.997 6.947 o
-13 1 14 4309.700 4248.730 282.249 16.846 o
-13 1 15 3355.810 2990.220 330.396 15.074 o
-13 1 16 3906.450 3809.430 442.283 8.953 o
-13 1 17 990.579 997.770 276.427 25.235 o
-13 1 18 579.669 518.630 260.631 29.366 o
-13 1 19 409.245 336.978 255.366 31.056 o
-13 1 20 24.718 -50.020 226.407 40.859 o
-13 1 21 18.175 194.815 231.672 38.773 o
-13 2 1 4359.950 4163.840 237.205 20.726 o
-13 2 2 51.376 148.049 98.032 207.898 o
-13 2 3 1785.370 1912.720 167.163 49.899 o
-13 2 4 1.293 -94.206 71.736 407.359 o
-13 2 5 37.347 45.240 86.159 274.208 o
-13 2 6 96.748 99.433 79.851 302.293 o
-13 2 7 162.870 128.625 228.753 39.431 o
-13 2 8 182.243 1.843 81.538 285.152 o
-13 2 9 589.660 268.031 89.246 191.383 o
-13 2 10 282.493 150.059 79.226 272.736 o
-13 2 11 3676.500 3379.250 239.393 22.830 o
-13 2 12 319.173 384.180 97.585 181.078 o
-13 2 13 5929.050 5832.640 270.415 14.428 o
-13 2 17 7630.490 6684.270 521.263 5.625 o
-13 2 18 1559.120 1892.870 365.937 14.322 o
-13 2 19 7261.900 6510.520 547.589 5.318 o
-13 2 20 2246.300 1921.830 358.039 14.428 o
-13 2 21 7153.400 7826.840 602.874 4.502 o
-13 3 1 1715.150 1891.020 169.307 49.666 o
-13 3 2 9506.470 10016.400 302.552 8.359 o
-13 3 3 1544.100 1516.500 158.804 57.387 o
-13 3 4 16459.300 15489.300 372.371 4.027 o
-13 3 5 1963.250 2210.000 246.613 27.214 o
-13 3 6 14924.300 15241.800 366.524 4.446 o
-13 3 7 3379.260 3411.070 209.561 27.612 o
-13 3 8 20518.400 19894.700 508.045 2.516 o
-13 3 9 1602.090 1665.790 150.031 60.525 o
-13 3 10 15643.300 15668.700 363.884 4.241 o
-13 3 11 136.619 290.518 91.031 223.389 o
-13 3 12 6649.840 7000.310 292.605 11.979 o
-13 3 13 527.737 196.557 120.315 123.141 o
-13 3 14 5976.540 6700.070 544.956 5.589 o
-13 3 19 133.473 189.550 202.713 49.980 o
-13 3 20 36.599 -160.591 192.183 56.598 o
-13 3 21 0.371 -107.938 189.550 58.398 o
-13 4 1 3545.700 3578.060 227.505 24.378 o
-13 4 2 2117.570 2379.760 183.403 40.677 o
-13 4 3 1346.770 1403.000 162.958 57.661 o
-13 4 4 74.857 17.399 82.380 295.276 o
-13 4 5 3.554 -36.320 68.730 442.931 o
-13 4 6 761.664 813.508 119.400 108.403 o
-13 4 7 225.323 147.320 88.247 234.090 o
-13 4 8 321.990 318.144 92.852 198.756 o
-13 4 9 360.161 316.011 98.055 179.199 o
-13 4 10 928.802 736.667 115.544 109.887 o
-13 4 11 3125.470 3016.810 280.430 19.640 o
-13 4 12 4000.500 3827.960 323.847 14.509 o
-13 4 13 5916.090 6130.460 341.562 11.004 o
-13 4 14 2332.680 2070.630 242.928 27.113 o
-13 5 1 9256.140 10668.100 322.086 7.930 o
-13 5 2 464.009 521.373 143.224 89.225 o
-13 5 3 10895.800 9888.640 301.306 7.623 o
-13 5 4 483.757 569.217 108.650 139.830 o
-13 5 5 14785.000 13893.000 528.944 3.518 o
-13 5 6 2248.140 2291.310 176.112 42.324 o
-13 5 7 10576.700 10459.600 301.853 7.632 o
-13 5 8 2349.390 2529.330 186.594 38.166 o
-13 5 9 9861.320 10232.200 355.963 7.120 o
-13 5 10 1782.160 2278.580 270.852 23.668 o
-13 5 11 5273.570 4934.800 452.814 7.946 o
-13 5 12 1147.850 1159.640 202.270 42.880 o
-13 5 13 5351.020 5320.390 354.883 11.154 o
-13 5 14 1152.240 1365.420 214.859 38.303 o
-13 5 15 2986.820 3280.270 439.651 9.476 o
-13 6 1 56.377 88.023 83.797 283.288 o
-13 6 2 759.427 743.951 123.400 104.158 o
-13 6 3 2.253 -28.154 78.074 343.750 o
-13 6 4 21.887 -29.754 80.356 320.826 o
-13 6 5 96.883 24.236 82.248 292.111 o
-13 6 6 499.794 554.786 128.994 105.543 o
-13 6 7 6.502 97.113 85.029 282.032 o
-13 6 8 1134.490 1054.640 281.692 24.115 o
-13 6 9 2.325 -31.951 111.887 167.492 o
-13 6 10 3110.160 3134.250 313.635 16.531 o
-13 6 11 6.405 48.985 108.318 177.067 o
-13 6 12 16131.500 15554.100 1288.680 1.031 o
-13 6 13 464.619 289.380 139.282 95.856 o
-13 6 14 7227.910 7563.000 398.373 8.054 o
-13 6 15 422.648 108.773 130.761 110.338 o
-13 6 16 3355.960 2722.150 408.059 10.738 o
-13 7 1 3909.420 3715.580 230.532 22.937 o
-13 7 2 4855.150 4858.810 256.529 17.528 o
-13 7 3 8038.540 8450.410 285.971 10.345 o
-13 7 4 3857.030 3150.370 203.324 27.412 o
-13 7 5 13282.300 12358.100 668.020 2.964 o
-13 7 6 2572.390 2375.540 216.528 30.797 o
-13 7 7 7814.630 8168.920 418.838 7.217 o
-13 7 8 824.258 775.432 223.774 37.881 o
-13 7 9 6550.590 6860.200 497.569 6.268 o
-13 7 10 2059.270 2481.680 297.832 19.684 o
-13 7 11 9373.190 9338.520 448.589 5.957 o
-13 7 12 1823.010 1949.420 258.435 25.821 o
-13 7 13 4616.700 4818.720 377.017 10.859 o
-13 7 14 41.504 51.769 139.530 106.371 o
-13 7 15 2394.380 2182.210 556.803 6.373 o
-13 7 16 72.083 144.334 124.598 130.482 o
-13 8 1 510.592 465.726 113.150 132.042 o
-13 8 2 60.240 -81.239 82.060 301.320 o
-13 8 3 10.432 8.192 83.652 297.509 o
-13 8 4 0.345 -14.761 87.900 271.524 o
-13 8 5 25.488 -42.731 124.558 134.406 o
-13 8 6 9.252 -87.658 108.138 178.896 o
-13 8 7 788.190 771.197 181.437 55.151 o
-13 8 8 906.746 717.442 246.152 31.708 o
-13 8 9 2572.590 2489.860 287.893 20.067 o
-13 8 10 1357.200 1085.350 212.655 38.711 o
-13 8 11 2141.640 2404.290 305.386 18.825 o
-13 8 12 3348.270 3299.410 331.216 14.880 o
-13 8 13 5021.720 4876.120 398.364 9.780 o
-13 8 14 5888.000 5565.150 867.455 2.551 o
-13 8 15 3806.150 3988.950 361.988 12.366 o
-13 8 16 4809.690 5665.060 437.276 8.423 o
-13 8 17 3734.750 3303.960 473.875 8.091 o
-13 9 1 393.196 235.371 110.133 147.845 o
-13 9 2 8949.170 9278.000 349.590 7.910 o
-13 9 3 235.176 369.716 130.866 111.591 o
-13 9 4 11853.800 11085.600 503.342 4.470 o
-13 9 5 394.767 424.643 173.690 64.268 o
-13 9 6 8719.690 8831.100 804.271 2.683 o
-13 9 7 338.755 541.961 185.934 56.613 o
-13 9 8 4744.420 4266.320 490.987 7.221 o
-13 9 9 414.822 600.667 198.764 49.408 o
-13 9 10 5558.000 5150.100 412.332 8.981 o
-13 9 11 555.611 760.408 206.508 45.006 o
-13 9 12 3082.720 3206.000 341.592 14.439 o
-13 9 13 56.785 218.688 164.740 75.527 o
-13 9 14 1267.760 1157.820 240.119 31.630 o
-13 9 15 169.827 201.654 161.923 76.916 o
-13 9 16 26.582 -10.531 194.815 55.139 o
-13 9 17 23.781 -139.530 192.183 56.672 o
-13 9 18 4.868 26.326 221.142 42.846 o
-13 10 1 827.652 955.178 204.637 44.024 o
-13 10 2 9.843 -279.060 136.897 111.740 o
-13 10 3 5.321 63.183 189.550 58.173 o
-13 10 4 10.564 -123.734 163.224 78.640 o
-13 10 5 114.452 255.366 213.244 45.203 o
-13 10 6 100.020 221.142 221.142 42.199 o
-13 10 7 1380.590 995.138 321.182 18.732 o
-13 10 8 86.051 310.651 223.774 41.128 o
-13 10 9 2203.660 2390.440 444.916 9.690 o
-13 10 10 2.672 -113.203 189.550 58.383 o
-13 10 11 7198.960 9514.360 702.915 3.438 o
-13 10 12 12.324 36.857 186.917 59.856 o
-13 10 13 9561.930 11320.300 768.731 2.748 o
-13 10 14 2.202 68.449 229.040 39.893 o
-13 10 15 10149.500 11857.400 800.322 2.529 o
-13 10 16 1.063 250.101 244.835 34.722 o
-13 11 1 4483.120 4357.020 587.079 5.354 o
-13 11 2 3543.530 4301.730 589.711 5.444 o
-13 11 3 4994.020 6292.010 702.915 3.762 o
-13 11 4 4415.440 5478.520 631.833 4.645 o
-13 11 5 2875.530 2266.700 418.590 10.578 o
-13 11 6 5163.890 6120.890 692.384 3.856 o
-13 11 7 1926.820 2174.560 434.386 10.255 o
-13 11 8 3189.100 3124.940 497.569 7.581 o
-13 11 9 1876.800 1700.690 384.365 12.972 o
-13 11 10 3827.110 4691.360 621.303 4.899 o
-13 11 11 2171.350 2456.250 465.977 8.901 o
-13 11 12 2795.270 2290.400 439.651 9.718 o
-13 11 13 216.389 542.324 281.692 25.805 o
-13 11 14 1099.960 831.914 326.447 18.496 o
-13 12 1 1.769 -139.530 192.183 56.801 o
-13 12 2 108.879 63.183 265.897 29.453 o
-13 12 3 26.183 542.324 281.692 26.059 o
-13 12 4 626.875 710.813 310.651 20.837 o
-13 12 5 103.635 -84.245 168.489 72.892 o
-13 12 6 1464.050 968.811 329.080 17.850 o
-13 12 7 267.363 113.203 215.876 43.823 o
-13 12 8 2708.700 3098.620 510.732 7.338 o
-13 12 9 707.248 647.629 318.549 19.813 o
-13 12 10 3482.350 3172.330 518.630 6.973 o
-13 12 11 1642.350 1921.830 439.651 10.161 o
-12 -12 1 50.113 -113.402 190.669 57.415 o
-12 -12 2 7.508 -215.584 221.142 42.881 o
-12 -12 3 629.581 347.508 292.223 23.641 o
-12 -12 4 12.915 -81.612 205.346 49.703 o
-12 -12 5 1339.120 1390.030 376.467 13.852 o
-12 -12 6 3.506 -284.325 221.142 42.894 o
-12 -12 7 5859.740 5741.790 687.119 3.864 o
-12 -12 8 162.198 252.733 255.366 31.626 o
-12 -12 9 4442.380 5086.260 642.364 4.529 o
-12 -12 10 36.598 157.958 231.672 38.773 o
-12 -12 11 5879.660 4067.430 552.854 5.722 o
-12 -12 12 1.152 463.345 268.529 28.737 o
-12 -11 1 1909.130 1769.100 244.383 28.290 o
-12 -11 2 5649.130 5071.750 633.854 4.503 o
-12 -11 3 2710.940 2920.470 360.222 13.609 o
-12 -11 4 3669.450 4283.300 571.283 5.747 o
-12 -11 5 3258.900 2543.130 455.447 8.938 o
-12 -11 6 6103.270 5178.400 626.568 4.532 o
-12 -11 7 268.387 358.039 252.733 31.953 o
-12 -11 8 3519.540 3077.560 508.099 7.235 o
-12 -11 9 287.028 186.917 257.999 30.823 o
-12 -11 10 244.289 189.550 239.570 35.725 o
-12 -11 11 172.392 718.711 331.713 18.703 o
-12 -11 12 88.888 -231.672 218.509 43.635 o
-12 -11 13 70.344 -152.693 244.835 34.847 o
-12 -11 14 1.729 -97.408 181.652 63.576 o
-12 -11 15 14.569 -18.428 223.774 41.856 o
-12 -10 1 586.297 373.175 127.094 108.300 o
-12 -10 2 892.010 758.622 137.237 85.826 o
-12 -10 3 500.008 152.175 102.899 162.238 o
-12 -10 4 3019.910 2617.780 215.128 29.158 o
-12 -10 5 425.531 540.197 252.670 31.451 o
-12 -10 6 2921.640 2173.420 235.360 26.716 o
-12 -10 7 2938.040 2928.780 263.095 21.971 o
-12 -10 8 3770.210 2945.820 486.512 7.766 o
-12 -10 9 3697.570 3210.850 285.185 18.189 o
-12 -10 10 5185.980 5038.870 608.140 4.897 o
-12 -10 11 2931.140 2827.450 476.508 8.298 o
-12 -10 12 4097.590 4375.450 566.017 5.768 o
-12 -10 13 2886.460 2909.070 471.242 8.466 o
-12 -10 14 1649.570 2029.760 413.324 11.376 o
-12 -10 15 3099.160 2624.740 471.242 8.446 o
-12 -10 16 1599.040 1145.200 355.406 15.330 o
-12 -10 17 2764.740 3201.290 544.956 6.497 o
-12 -9 1 9765.730 9951.010 423.629 6.116 o
-12 -9 2 116.268 30.256 183.365 61.481 o
-12 -9 3 7464.380 7165.620 275.416 11.773 o
-12 -9 4 106.291 -122.860 116.538 149.993 o
-12 -9 5 8386.600 8810.700 318.465 9.082 o
-12 -9 6 270.917 342.557 138.577 100.040 o
-12 -9 7 2147.130 1970.690 219.281 32.376 o
-12 -9 8 318.523 305.991 158.375 77.778 o
-12 -9 9 482.800 665.941 208.362 44.804 o
-12 -9 10 49.728 -118.777 103.345 193.038 o
-12 -9 11 13.523 36.264 123.003 137.592 o
-12 -9 12 289.103 189.363 132.707 109.645 o
-12 -9 13 1.116 -31.781 135.001 115.102 o
-12 -9 14 7.734 229.040 226.407 40.562 o
-12 -9 15 134.544 200.081 236.938 36.776 o
-12 -9 16 39.709 308.019 260.631 30.551 o
-12 -9 17 1225.250 1840.210 410.692 11.717 o
-12 -9 18 740.293 1424.260 363.304 15.146 o
-12 -9 19 968.996 613.405 286.958 23.849 o
-12 -8 1 654.457 885.634 136.083 90.175 o
-12 -8 2 3395.690 3423.040 275.171 19.430 o
-12 -8 3 23.041 40.723 93.072 237.693 o
-12 -8 4 4347.990 4226.050 226.107 21.790 o
-12 -8 5 490.965 673.759 121.769 114.653 o
-12 -8 6 6305.840 6252.850 387.969 9.108 o
-12 -8 7 1041.100 610.647 153.185 71.221 o
-12 -8 8 8102.130 9138.610 807.126 2.693 o
-12 -8 9 119.713 38.240 129.288 121.636 o
-12 -8 10 11698.800 10479.300 416.067 5.528 o
-12 -8 11 10.191 80.761 124.304 134.124 o
-12 -8 12 11428.200 12172.700 429.606 5.206 o
-12 -8 13 401.156 369.564 200.042 49.482 o
-12 -8 14 4291.210 4647.110 534.768 6.306 o
-12 -8 15 0.271 12.372 128.409 127.065 o
-12 -8 16 8193.050 9348.500 689.752 3.459 o
-12 -8 17 156.563 23.694 210.611 46.619 o
-12 -8 18 6049.590 6684.270 721.343 3.499 o
-12 -8 19 0.524 -431.753 126.367 131.384 o
-12 -8 20 2354.360 1861.280 421.222 10.748 o
-12 -7 1 5287.010 5490.060 248.703 16.885 o
-12 -7 2 5296.640 5712.880 289.859 14.191 o
-12 -7 3 4828.360 5133.920 235.175 19.000 o
-12 -7 4 2544.060 2836.620 197.069 34.049 o
-12 -7 5 2361.640 2161.940 188.288 38.597 o
-12 -7 6 778.307 600.646 110.997 123.572 o
-12 -7 7 1416.110 1478.330 309.973 19.694 o
-12 -7 8 264.428 71.324 188.234 57.310 o
-12 -7 9 524.246 390.408 127.669 108.836 o
-12 -7 10 339.843 288.091 125.119 119.204 o
-12 -7 11 9.763 131.417 112.954 160.824 o
-12 -7 12 480.021 325.338 131.746 104.943 o
-12 -7 13 330.259 362.366 133.698 105.226 o
-12 -7 14 342.338 195.481 131.923 109.482 o
-12 -7 15 873.452 1075.660 228.715 35.782 o
-12 -7 16 11.536 -20.233 112.913 164.016 o
-12 -7 17 1919.300 2187.440 240.411 28.468 o
-12 -7 18 634.830 -142.163 194.815 51.738 o
-12 -7 19 2934.620 1600.640 373.835 13.048 o
-12 -7 20 391.160 676.588 310.651 21.082 o
-12 -7 21 3575.420 2790.600 500.201 7.460 o
-12 -6 1 1147.280 1106.230 128.617 85.950 o
-12 -6 2 313.975 101.454 82.628 253.609 o
-12 -6 3 3270.530 3179.000 191.992 31.328 o
-12 -6 4 687.604 722.294 113.265 120.979 o
-12 -6 5 6048.700 5513.000 226.908 17.019 o
-12 -6 6 2293.380 2040.750 156.295 49.465 o
-12 -6 7 8342.760 9019.290 260.795 10.564 o
-12 -6 8 4097.360 4222.400 280.934 17.262 o
-12 -6 9 6996.330 7534.700 318.525 10.508 o
-12 -6 10 4090.610 4680.170 309.025 14.950 o
-12 -6 11 7098.090 6803.820 320.555 10.640 o
-12 -6 12 6120.960 6925.190 489.908 6.519 o
-12 -6 13 9937.000 10047.000 381.429 6.700 o
-12 -6 14 3309.900 3675.090 282.417 18.669 o
-12 -6 15 5457.560 6031.740 355.923 10.795 o
-12 -6 16 2878.220 2603.180 384.605 12.170 o
-12 -6 17 3508.970 3597.690 388.801 11.328 o
-12 -6 18 3456.440 3392.870 281.384 18.759 o
-12 -6 19 2522.380 2340.540 414.641 10.890 o
-12 -6 20 1746.910 2003.440 410.692 11.477 o
-12 -6 21 963.258 1113.610 323.815 18.776 o
-12 -6 22 674.617 273.794 247.468 32.462 o
-12 -5 1 293.204 206.454 89.252 219.847 o
-12 -5 2 9571.120 9343.860 264.997 9.334 o
-12 -5 3 197.538 42.646 83.444 268.492 o
-12 -5 4 6310.050 6319.370 226.409 15.944 o
-12 -5 5 789.597 733.832 109.563 123.102 o
-12 -5 6 4575.090 4310.620 208.850 22.914 o
-12 -5 7 298.790 320.455 109.120 152.613 o
-12 -5 8 2795.780 2805.200 180.743 36.616 o
-12 -5 9 147.049 60.783 124.049 130.527 o
-12 -5 10 88.140 3.686 110.873 166.035 o
-12 -5 11 307.953 308.435 128.070 114.929 o
-12 -5 12 585.841 775.702 150.419 78.348 o
-12 -5 13 20.005 54.529 105.570 185.278 o
-12 -5 14 1808.960 2110.670 215.108 34.295 o
-12 -5 15 50.281 -26.504 110.934 167.888 o
-12 -5 16 3029.380 2670.140 251.206 23.556 o
-12 -5 17 511.167 352.738 145.830 87.053 o
-12 -5 18 3187.470 3503.430 278.992 19.314 o
-12 -5 19 795.526 667.173 156.813 71.137 o
-12 -5 20 5410.850 4462.590 1164.940 1.483 o
-12 -5 21 1814.270 1615.100 247.468 28.137 o
-12 -5 22 4205.950 5017.810 589.711 5.305 o
-12 -4 1 931.750 1013.440 122.955 97.191 o
-12 -4 2 344.487 446.646 105.313 156.588 o
-12 -4 3 8821.060 9132.580 255.966 10.229 o
-12 -4 4 2783.290 3302.740 189.503 33.596 o
-12 -4 5 11892.700 12123.500 291.439 6.707 o
-12 -4 6 4028.080 4404.710 241.222 20.768 o
-12 -4 7 12767.200 12557.500 361.480 5.482 o
-12 -4 8 2040.160 2014.450 151.576 53.640 o
-12 -4 9 22754.400 22506.800 449.871 2.318 o
-12 -4 10 1663.630 1758.780 240.184 29.753 o
-12 -4 11 14728.500 15361.000 429.505 4.047 o
-12 -4 12 1094.730 1068.620 159.720 63.598 o
-12 -4 13 10414.200 10628.400 368.729 6.593 o
-12 -4 14 424.907 355.444 125.617 115.033 o
-12 -4 15 8880.900 8911.910 513.890 5.209 o
-12 -4 16 463.854 704.533 185.296 55.577 o
-12 -4 17 8466.210 8659.460 358.430 8.128 o
-12 -4 18 137.326 -29.811 132.371 116.239 o
-12 -4 19 4240.200 4855.290 321.125 13.949 o
-12 -4 20 10.740 -105.847 109.266 175.151 o
-12 -4 21 1043.290 1119.960 300.121 21.539 o
-12 -4 22 107.846 381.733 239.570 35.826 o
-12 -4 23 44.106 -76.347 189.550 58.128 o
-12 -3 1 9762.260 9661.450 310.216 8.160 o
-12 -3 2 5335.910 4805.040 254.303 16.966 o
-12 -3 3 7173.050 6975.180 221.210 14.403 o
-12 -3 4 8648.660 9032.490 257.745 10.374 o
-12 -3 5 3132.330 2767.280 193.246 32.503 o
-12 -3 6 1473.720 1353.160 130.156 76.653 o
-12 -3 7 581.713 843.555 106.960 133.323 o
-12 -3 8 13.813 -61.200 66.312 471.561 o
-12 -3 9 557.239 614.721 95.498 164.400 o
-12 -3 10 96.782 157.329 110.623 162.444 o
-12 -3 11 223.033 253.933 113.489 147.089 o
-12 -3 12 467.402 603.931 134.610 98.392 o
-12 -3 13 1776.200 2062.310 201.038 38.183 o
-12 -3 14 3246.980 2783.760 239.058 24.574 o
-12 -3 15 1203.580 1157.990 157.064 63.598 o
-12 -3 16 5154.880 4994.160 405.209 9.443 o
-12 -3 17 1308.300 1279.150 213.386 38.297 o
-12 -3 18 4135.580 3935.940 280.986 17.407 o
-12 -3 19 1703.950 1329.470 180.234 47.436 o
-12 -3 20 5777.620 5876.680 559.237 5.472 o
-12 -3 21 1558.010 1953.420 376.467 13.580 o
-12 -2 1 7.703 12.251 106.017 185.819 o
-12 -2 2 3178.750 3553.030 215.702 27.086 o
-12 -2 3 30.937 -10.407 78.257 336.167 o
-12 -2 4 11402.600 10897.400 303.915 7.063 o
-12 -2 5 672.622 621.558 97.510 153.046 o
-12 -2 6 28912.000 28863.100 428.097 1.640 o
-12 -2 7 2190.410 2516.720 162.221 46.349 o
-12 -2 8 18734.400 19208.300 347.518 3.349 o
-12 -2 9 2241.290 2242.540 150.955 51.022 o
-12 -2 10 7264.440 6946.320 214.182 14.599 o
-12 -2 11 2405.300 2919.730 222.923 29.249 o
-12 -2 12 15764.000 15584.500 422.335 3.865 o
-12 -2 13 2889.420 2970.930 420.402 10.347 o
-12 -2 14 10744.800 11441.700 372.832 6.247 o
-12 -2 15 1438.030 1661.810 191.155 44.005 o
-12 -2 16 3368.100 3691.920 274.044 19.370 o
-12 -2 17 1895.310 2213.080 213.374 34.195 o
-12 -2 18 2158.310 2675.790 272.030 22.490 o
-12 -2 19 482.727 677.154 146.775 83.978 o
-12 -2 20 1034.660 1459.230 241.391 31.557 o
-12 -2 21 67.722 157.958 229.040 39.571 o
-12 -1 1 14703.800 13663.600 340.941 4.904 o
-12 -1 2 91.989 -25.864 78.037 325.708 o
-12 -1 3 2205.950 2332.700 177.709 41.976 o
-12 -1 4 192.651 81.497 83.236 267.683 o
-12 -1 5 2281.020 2247.910 190.099 38.305 o
-12 -1 6 272.194 213.338 94.617 200.646 o
-12 -1 7 1917.000 1940.750 142.532 59.305 o
-12 -1 8 74.464 2.493 62.834 495.158 o
-12 -1 9 1683.810 1406.510 121.846 78.561 o
-12 -1 10 0.077 37.129 65.604 479.651 o
-12 -1 11 638.802 560.188 105.625 139.387 o
-12 -1 12 0.212 -23.173 93.190 241.589 o
-12 -1 13 5306.800 5309.600 286.633 14.597 o
-12 -1 14 157.487 97.781 101.768 188.034 o
-12 -1 15 8172.920 7750.640 313.306 9.723 o
-12 -1 16 352.903 602.991 133.555 102.224 o
-12 -1 17 6985.890 7070.120 301.206 11.313 o
-12 -1 18 91.379 -36.733 143.369 100.373 o
-12 -1 19 10174.500 9640.730 663.425 3.448 o
-12 -1 20 545.146 526.528 223.774 39.250 o
-12 -1 21 11431.400 12002.200 737.139 2.760 o
-12 0 1 1020.660 1190.720 149.936 70.192 o
-12 0 2 2640.830 2683.070 183.796 36.991 o
-12 0 3 5832.040 5580.890 296.011 13.352 o
-12 0 4 10349.500 10325.400 292.337 7.961 o
-12 0 5 5793.370 5603.960 222.381 17.685 o
-12 0 6 13303.300 13878.500 335.580 5.345 o
-12 0 7 3217.830 3569.140 290.691 18.111 o
-12 0 8 22030.700 21843.400 475.746 2.358 o
-12 0 9 4792.110 4373.390 186.337 24.598 o
-12 0 10 6951.680 6847.590 209.011 15.386 o
-12 0 11 2718.000 2684.530 171.572 39.601 o
-12 0 12 11407.000 12009.200 316.289 6.632 o
-12 0 13 3013.950 2913.110 220.018 27.886 o
-12 0 14 15661.200 16240.900 424.710 3.808 o
-12 0 15 488.168 495.272 124.540 113.030 o
-12 0 16 3061.590 2925.550 223.972 27.093 o
-12 0 17 255.391 200.011 141.148 98.369 o
-12 0 18 3407.720 3722.550 439.651 9.243 o
-12 0 19 521.194 679.221 265.897 28.230 o
-12 0 20 1792.300 1071.480 297.488 20.983 o
-12 0 21 53.704 613.405 279.060 26.459 o
-12 0 22 799.587 394.896 268.529 27.473 o
-12 1 1 657.410 650.972 115.099 120.263 o
-12 1 2 2393.770 2346.600 238.253 27.400 o
-12 1 3 870.989 898.771 120.909 102.447 o
-12 1 4 1925.070 1701.030 149.614 57.154 o
-12 1 5 798.582 760.242 131.476 93.520 o
-12 1 6 2723.740 2746.080 183.913 36.391 o
-12 1 7 217.894 192.157 83.343 256.409 o
-12 1 8 28.663 40.951 72.770 382.711 o
-12 1 9 826.812 538.266 123.496 104.938 o
-12 1 10 3570.180 4141.840 195.299 27.871 o
-12 1 11 2243.090 2113.050 141.392 55.388 o
-12 1 12 811.399 748.292 95.319 147.039 o
-12 1 13 1816.860 1700.790 175.494 47.233 o
-12 1 14 1007.270 950.971 138.393 81.153 o
-12 1 15 3984.420 3766.080 246.651 20.956 o
-12 1 16 6529.360 7221.330 518.630 5.855 o
-12 1 17 6424.240 6349.930 510.732 6.119 o
-12 1 18 4221.750 3862.080 450.181 8.574 o
-12 1 19 6175.620 6034.010 526.528 5.928 o
-12 1 20 2506.510 2637.900 426.488 10.304 o
-12 1 21 7546.840 7413.510 597.609 4.536 o
-12 1 22 3133.380 3288.170 471.242 8.344 o
-12 2 1 6541.960 6567.310 238.037 14.802 o
-12 2 2 155.526 -3.101 69.769 383.716 o
-12 2 3 11659.900 12867.100 324.472 6.241 o
-12 2 4 282.105 438.505 94.303 192.232 o
-12 2 5 17775.300 18286.600 412.288 3.323 o
-12 2 6 484.868 412.681 92.599 183.611 o
-12 2 7 22174.300 21667.400 408.919 2.519 o
-12 2 8 1656.730 2005.580 219.634 33.944 o
-12 2 9 23709.500 22959.000 756.178 1.590 o
-12 2 10 1319.790 1682.830 151.056 62.981 o
-12 2 11 17455.400 17049.600 357.596 3.739 o
-12 2 12 1617.300 1488.470 137.094 68.796 o
-12 2 13 11401.000 11618.700 293.979 7.028 o
-12 2 14 1557.800 1355.640 194.489 43.026 o
-12 2 15 10354.000 9872.400 568.650 4.220 o
-12 2 16 1030.460 1400.560 300.121 21.387 o
-12 2 17 2661.350 1626.970 310.651 18.144 o
-12 2 18 397.539 289.590 218.509 42.012 o
-12 2 19 1202.770 1603.280 339.610 16.797 o
-12 2 20 35.375 -136.897 165.856 75.906 o
-12 2 21 239.309 200.081 200.081 50.715 o
-12 2 22 0.519 -10.531 231.672 39.093 o
-12 3 1 1081.490 1080.420 143.256 75.032 o
-12 3 2 4611.070 4463.540 223.450 21.181 o
-12 3 3 854.740 676.436 106.005 127.490 o
-12 3 4 2259.910 2618.340 320.331 17.137 o
-12 3 5 357.849 277.930 88.159 214.660 o
-12 3 6 1566.140 1329.970 131.870 74.133 o
-12 3 7 19.059 -130.911 60.510 561.970 o
-12 3 8 68.683 127.751 79.120 309.915 o
-12 3 9 29.233 47.914 73.477 374.588 o
-12 3 10 1237.540 1165.230 127.336 84.787 o
-12 3 11 56.999 -21.829 68.046 432.847 o
-12 3 12 5099.200 4861.000 203.805 21.374 o
-12 3 13 409.628 78.283 283.009 25.622 o
-12 3 14 4063.870 4396.930 295.128 16.108 o
-12 3 15 23.064 97.408 168.489 73.205 o
-12 3 16 7601.940 7066.000 497.569 5.974 o
-12 3 17 0.228 -36.857 147.428 96.535 o
-12 3 18 15347.200 15269.300 734.506 2.361 o
-12 3 19 4.081 -31.592 189.550 58.375 o
-12 3 20 10789.000 11180.800 681.854 3.179 o
-12 3 21 269.877 444.916 239.570 35.338 o
-12 3 22 10971.800 11636.300 713.445 2.945 o
-12 4 1 4795.230 4707.510 242.517 18.863 o
-12 4 2 5073.950 5425.350 221.228 19.339 o
-12 4 3 5903.580 6218.150 235.714 16.143 o
-12 4 4 6101.250 6125.360 317.671 11.836 o
-12 4 5 9956.310 9610.910 278.060 8.695 o
-12 4 6 7576.180 7954.050 254.325 12.014 o
-12 4 7 15902.000 15583.700 482.586 3.490 o
-12 4 8 9592.890 9831.050 277.526 8.876 o
-12 4 9 10725.900 11212.200 296.696 7.435 o
-12 4 10 5173.040 5142.470 258.772 16.648 o
-12 4 11 6634.080 6406.100 328.529 10.861 o
-12 4 12 2592.430 2733.440 406.743 11.149 o
-12 4 13 9349.920 9782.960 404.808 6.590 o
-12 4 14 2171.760 2199.220 238.770 28.088 o
-12 4 15 4455.790 4617.650 473.875 7.690 o
-12 4 17 700.768 508.099 223.774 38.755 o
-12 4 18 127.533 47.388 163.224 77.069 o
-12 4 19 138.419 86.877 186.917 58.869 o
-12 4 20 276.495 584.446 247.468 33.016 o
-12 4 21 116.188 131.632 194.815 54.277 o
-12 4 22 0.830 -107.938 181.652 63.583 o
-12 5 1 7196.110 6996.320 311.211 10.811 o
-12 5 2 813.973 669.273 107.498 126.724 o
-12 5 3 3722.130 3812.890 259.293 20.126 o
-12 5 4 404.659 592.151 106.320 147.768 o
-12 5 5 2093.570 1668.620 149.641 55.616 o
-12 5 6 338.202 406.310 97.395 179.643 o
-12 5 7 39.261 129.958 74.724 350.667 o
-12 5 8 13.574 -128.344 59.671 580.895 o
-12 5 9 2819.700 3062.880 295.251 18.563 o
-12 5 10 1181.690 1080.910 188.133 48.365 o
-12 5 11 2137.820 1633.360 323.815 17.432 o
-12 5 12 2535.690 2799.930 270.852 21.870 o
-12 5 13 2129.690 2041.750 230.630 29.958 o
-12 5 14 1597.320 1746.520 224.312 33.468 o
-12 5 15 7073.400 7142.860 359.281 9.301 o
-12 5 20 4349.560 4741.380 492.304 7.230 o
-12 5 21 3207.020 3085.450 421.222 10.156 o
-12 5 22 4023.760 4138.510 505.467 7.065 o
-12 6 1 216.563 274.939 90.195 220.008 o
-12 6 2 11886.000 12853.600 484.486 4.460 o
-12 6 3 143.928 197.856 81.038 279.190 o
-12 6 4 18231.900 18336.800 385.080 3.360 o
-12 6 5 20.388 14.116 71.262 404.873 o
-12 6 6 6729.850 6312.980 232.150 15.007 o
-12 6 7 21.884 -22.849 66.059 471.860 o
-12 6 8 17761.000 17599.500 642.364 2.431 o
-12 6 9 9.461 93.200 164.540 76.896 o
-12 6 10 22812.200 23708.600 655.197 1.814 o
-12 6 11 170.025 34.164 311.968 21.400 o
-12 6 12 6402.610 6177.530 339.700 10.704 o
-12 6 13 1024.110 1174.360 197.088 45.387 o
-12 6 14 4831.650 4968.760 525.212 6.356 o
-12 6 15 191.319 279.488 154.009 83.843 o
-12 6 16 1944.420 1876.460 245.535 27.858 o
-12 7 1 2466.290 2359.270 179.294 39.935 o
-12 7 2 1378.000 1362.790 148.864 65.449 o
-12 7 3 4490.200 4135.880 225.660 21.612 o
-12 7 4 200.521 157.419 81.564 270.807 o
-12 7 5 412.291 317.508 90.176 200.698 o
-12 7 6 84.914 77.643 75.785 337.377 o
-12 7 7 285.239 309.717 234.305 37.032 o
-12 7 8 18.581 30.840 103.452 193.718 o
-12 7 9 1448.030 1240.460 205.393 40.245 o
-12 7 10 236.311 172.693 124.350 125.377 o
-12 7 11 3302.650 3305.550 688.435 4.156 o
-12 7 12 666.215 461.248 155.365 75.121 o
-12 7 13 4465.800 3977.650 334.895 13.343 o
-12 7 14 313.886 161.301 123.734 124.300 o
-12 7 15 5516.420 5464.240 359.074 10.820 o
-12 7 16 188.708 298.128 127.775 118.804 o
-12 7 17 6371.540 5778.640 510.732 6.199 o
-12 8 1 8586.850 8129.960 275.195 10.334 o
-12 8 2 3613.560 3744.920 255.736 20.755 o
-12 8 3 5125.680 5348.620 229.833 18.645 o
-12 8 4 3869.140 4711.320 231.091 21.813 o
-12 8 5 9308.940 8503.330 488.355 5.506 o
-12 8 6 4961.720 4265.760 362.775 11.439 o
-12 8 7 7980.790 8239.820 406.721 7.391 o
-12 8 8 6736.840 6909.930 387.190 8.741 o
-12 8 9 7814.150 6472.860 365.707 8.885 o
-12 8 10 6397.180 6312.240 362.041 9.873 o
-12 8 11 2889.940 2697.070 288.091 19.437 o
-12 8 12 2303.420 2428.620 277.372 21.768 o
-12 8 13 1199.410 1238.710 356.723 15.454 o
-12 8 14 3365.980 3168.160 571.283 5.873 o
-12 8 15 2932.000 2572.050 293.967 18.868 o
-12 8 16 1736.930 1635.580 248.928 28.024 o
-12 8 17 99.962 142.163 131.632 116.643 o
-12 8 18 76.337 300.121 255.366 31.747 o
-12 9 1 609.390 722.788 120.448 112.511 o
-12 9 2 3968.650 3546.140 219.864 24.277 o
-12 9 3 95.396 87.658 99.158 202.363 o
-12 9 4 124.858 -65.080 127.683 125.021 o
-12 9 5 57.951 88.413 110.535 166.401 o
-12 9 6 5.310 -123.635 96.107 226.677 o
-12 9 7 76.444 6.820 118.198 146.977 o
-12 9 8 601.264 539.898 177.703 59.521 o
-12 9 9 35.815 91.403 112.336 162.264 o
-12 9 10 1434.470 1552.920 240.635 30.543 o
-12 9 11 499.139 342.384 169.805 66.414 o
-12 9 12 4680.440 5114.080 408.609 9.523 o
-12 9 13 1207.910 1307.300 233.175 33.234 o
-12 9 14 7166.500 7099.220 400.903 8.124 o
-12 9 15 2243.060 2140.410 671.323 4.477 o
-12 9 16 6604.830 6501.590 390.807 8.808 o
-12 9 17 2231.820 2797.440 318.179 17.267 o
-12 9 18 7056.470 8316.510 639.731 4.081 o
-12 10 1 6488.320 6027.480 264.149 13.938 o
-12 10 2 570.593 709.370 200.081 47.732 o
-12 10 3 8202.700 9277.670 465.378 6.047 o
-12 10 4 1190.910 842.117 256.682 28.635 o
-12 10 5 11369.500 10599.800 692.384 3.084 o
-12 10 6 123.588 119.390 128.366 122.077 o
-12 10 7 10062.000 10008.700 476.548 5.288 o
-12 10 8 74.515 -6.007 130.254 121.632 o
-12 10 9 6548.190 6581.770 394.439 8.711 o
-12 10 10 2.157 14.120 131.459 121.172 o
-12 10 11 4043.720 3365.730 339.700 13.683 o
-12 10 12 7.071 21.887 126.288 131.002 o
-12 10 13 3721.440 3120.050 337.407 14.209 o
-12 10 14 76.862 193.614 138.452 105.753 o
-12 10 15 1542.910 1631.110 257.418 26.918 o
-12 10 16 9.223 -113.186 139.022 108.370 o
-12 10 17 477.563 671.323 292.223 23.629 o
-12 10 18 97.877 -100.040 215.876 44.665 o
-12 11 1 528.547 632.528 183.300 56.480 o
-12 11 2 1285.250 993.483 211.337 39.602 o
-12 11 3 132.607 213.767 154.375 84.722 o
-12 11 4 40.617 10.038 156.642 84.914 o
-12 11 5 6.543 76.347 123.280 136.533 o
-12 11 6 42.877 -94.296 111.235 167.374 o
-12 11 7 10.045 -157.015 123.686 136.817 o
-12 11 8 506.769 751.734 212.120 43.066 o
-12 11 9 519.531 703.229 187.024 54.287 o
-12 11 10 2614.710 2367.360 300.637 18.748 o
-12 11 11 699.305 536.299 192.290 51.051 o
-12 11 12 3135.530 3170.880 650.262 4.645 o
-12 11 13 912.037 1103.080 336.978 17.463 o
-12 11 14 6872.450 7789.980 660.792 3.922 o
-12 11 15 1268.820 1279.460 373.835 14.103 o
-12 11 16 5996.880 6447.330 708.180 3.626 o
-12 11 17 727.465 829.281 310.651 20.678 o
-12 12 1 1439.380 1545.360 392.263 12.742 o
-12 12 2 6953.060 7276.620 637.099 4.183 o
-12 12 3 1578.120 2622.110 476.508 8.666 o
-12 12 4 5379.380 4425.470 579.181 5.342 o
-12 12 5 1956.500 2177.190 423.855 10.717 o
-12 12 6 7739.200 6923.840 602.874 4.482 o
-12 12 7 3074.520 3377.680 526.528 6.845 o
-12 12 8 6184.430 6149.850 689.752 3.792 o
-12 12 9 2969.660 4712.420 618.670 5.032 o
-12 12 10 2968.610 3319.760 523.895 6.934 o
-12 12 11 1605.990 1558.520 405.426 11.907 o
-12 12 12 1187.210 866.138 321.182 18.973 o
-12 12 13 981.268 558.120 321.182 19.300 o
-12 12 14 930.751 908.261 323.815 18.895 o
-12 12 15 494.187 489.671 273.794 26.890 o
-12 13 1 2373.500 2069.250 444.916 9.687 o
-12 13 2 60.742 -21.061 239.570 36.412 o
-12 13 3 52.210 13.163 218.509 43.741 o
-12 13 4 25.616 452.814 252.733 32.351 o
-12 13 5 359.326 -128.999 215.876 43.690 o
-12 13 6 31.840 44.755 205.346 49.518 o
-12 13 7 373.288 2.633 221.142 41.640 o
-12 13 8 79.123 86.877 197.448 53.178 o
-12 13 9 1577.630 942.485 321.182 18.569 o
-12 13 10 5.999 102.673 218.509 43.746 o
-12 13 11 2982.380 3227.620 523.895 6.940 o
-12 13 12 225.090 121.101 229.040 39.161 o
-12 14 6 5526.340 7168.680 776.629 3.091 o
-11 -13 1 152.509 -158.118 232.989 38.239 o
-11 -13 2 0.177 190.501 195.295 54.492 o
-11 -13 3 7.821 34.224 223.774 41.823 o
-11 -13 4 270.177 202.713 255.366 31.465 o
-11 -13 5 97.389 -18.428 205.346 49.324 o
-11 -13 6 1500.550 887.199 326.447 18.119 o
-11 -13 7 190.497 152.693 239.570 35.905 o
-11 -13 8 3841.960 4575.530 602.874 5.177 o
-11 -13 9 1298.560 697.649 350.141 16.118 o
-11 -13 10 3974.450 3088.090 518.630 6.880 o
-11 -13 11 2608.630 2616.840 476.508 8.410 o
-11 -13 12 5981.810 5678.600 652.895 4.211 o
-11 -12 1 7310.880 7438.030 333.525 9.834 o
-11 -12 2 5.425 54.740 115.784 155.076 o
-11 -12 3 5853.050 5708.390 558.042 5.493 o
-11 -12 4 110.944 391.018 172.375 67.862 o
-11 -12 5 7858.520 8205.370 452.347 6.539 o
-11 -12 6 97.020 65.869 175.071 67.360 o
-11 -12 7 6728.580 5598.130 427.981 7.940 o
-11 -12 8 698.550 924.056 331.713 18.231 o
-11 -12 9 4798.240 4543.940 581.813 5.379 o
-11 -12 10 69.044 -150.060 234.305 38.038 o
-11 -12 11 1604.720 1713.850 402.794 12.020 o
-11 -12 12 36.737 213.244 271.162 28.324 o
-11 -12 13 368.633 -7.898 226.407 39.798 o
-11 -12 14 31.060 318.549 276.427 27.197 o
-11 -12 15 38.593 431.753 276.427 27.107 o
-11 -11 1 218.418 136.570 102.909 179.091 o
-11 -11 2 453.656 196.001 139.648 96.514 o
-11 -11 3 150.782 118.937 102.457 185.438 o
-11 -11 4 565.438 779.912 140.354 88.281 o
-11 -11 5 450.595 265.306 132.633 105.082 o
-11 -11 6 2731.330 2745.410 244.535 25.072 o
-11 -11 7 373.925 264.298 139.993 96.960 o
-11 -11 8 5691.440 5703.720 521.571 6.161 o
-11 -11 9 687.669 661.264 156.184 72.953 o
-11 -11 10 9768.100 10634.500 522.105 4.741 o
-11 -11 11 910.051 913.341 193.558 48.164 o
-11 -11 12 9203.290 8632.420 673.956 3.520 o
-11 -11 13 1024.670 866.138 344.876 16.718 o
-11 -11 14 6736.050 6528.950 697.649 3.654 o
-11 -11 15 408.318 147.428 213.244 44.255 o
-11 -11 16 6147.530 8066.410 689.752 3.709 o
-11 -11 17 423.977 352.774 273.794 27.104 o
-11 -10 1 2307.960 1893.610 168.405 45.678 o
-11 -10 2 6777.320 6856.090 661.389 3.976 o
-11 -10 3 3109.850 2749.270 300.727 17.874 o
-11 -10 4 5879.860 5845.930 278.417 14.055 o
-11 -10 5 1712.870 1858.800 297.191 20.614 o
-11 -10 6 7902.160 7623.300 448.440 6.692 o
-11 -10 7 2854.530 2769.790 244.691 24.733 o
-11 -10 8 2593.430 3190.970 266.788 21.917 o
-11 -10 9 3280.070 3739.620 281.383 18.763 o
-11 -10 10 644.972 484.366 183.300 56.183 o
-11 -10 11 70.090 16.578 117.343 149.139 o
-11 -10 12 309.769 319.855 145.866 90.583 o
-11 -10 13 11.785 -83.551 108.736 176.798 o
-11 -10 14 30.470 -34.987 113.739 160.758 o
-11 -10 15 245.417 13.163 181.652 61.745 o
-11 -10 16 463.805 297.488 234.305 36.553 o
-11 -10 17 881.327 1039.890 350.141 16.281 o
-11 -10 18 216.832 -57.918 184.285 60.286 o
-11 -10 19 730.600 560.752 273.794 26.461 o
-11 -9 1 56.255 199.810 98.762 202.594 o
-11 -9 2 0.491 -157.450 77.547 348.816 o
-11 -9 3 1271.360 1228.960 141.134 72.803 o
-11 -9 4 41.666 -110.094 82.449 301.629 o
-11 -9 5 2258.630 2225.170 184.197 40.099 o
-11 -9 6 230.456 278.230 118.703 134.876 o
-11 -9 7 5429.700 5912.620 308.556 12.965 o
-11 -9 8 559.093 367.724 121.109 118.191 o
-11 -9 9 9675.970 10073.000 572.608 4.274 o
-11 -9 10 4074.420 3813.130 371.202 11.776 o
-11 -9 11 6677.830 7033.640 335.354 10.355 o
-11 -9 12 550.182 884.638 170.626 62.901 o
-11 -9 13 10674.500 11972.000 704.001 3.013 o
-11 -9 14 1008.040 1326.120 192.451 46.891 o
-11 -9 15 5251.190 5414.210 344.954 11.622 o
-11 -9 16 2902.800 3133.770 278.196 20.132 o
-11 -9 17 3900.010 5238.950 642.364 4.577 o
-11 -9 18 1427.880 1579.580 386.998 13.065 o
-11 -9 19 3849.540 4417.570 576.548 5.617 o
-11 -9 20 812.468 613.405 315.917 20.048 o
-11 -8 1 1075.160 873.412 123.217 95.207 o
-11 -8 2 13736.500 13027.000 389.438 4.859 o
-11 -8 3 173.739 214.717 96.404 201.817 o
-11 -8 4 7238.490 7432.390 249.122 12.867 o
-11 -8 5 1514.590 1163.760 133.691 74.967 o
-11 -8 6 4512.250 4578.440 227.769 20.862 o
-11 -8 7 502.223 720.488 150.906 79.461 o
-11 -8 8 11480.600 11749.200 394.110 5.664 o
-11 -8 9 147.927 88.541 133.993 112.207 o
-11 -8 10 2044.820 2344.400 223.361 31.223 o
-11 -8 11 92.300 -94.699 93.263 231.815 o
-11 -8 12 97.208 178.656 116.068 147.817 o
-11 -8 13 83.488 110.707 125.919 128.015 o
-11 -8 14 12.407 -20.865 98.686 214.417 o
-11 -8 15 180.659 316.773 134.399 108.140 o
-11 -8 16 680.997 335.711 147.771 82.588 o
-11 -8 17 7.686 109.884 121.895 138.982 o
-11 -8 18 2302.200 2722.750 329.101 16.287 o
-11 -8 19 10.604 -250.101 150.060 93.015 o
-11 -8 20 3890.750 4475.490 597.609 5.259 o
-11 -8 21 445.198 273.794 244.835 33.672 o
-11 -7 1 40.944 177.860 91.631 235.863 o
-11 -7 2 470.411 547.233 109.858 138.412 o
-11 -7 3 1101.360 1171.910 131.839 83.329 o
-11 -7 4 3120.670 3014.450 237.752 24.782 o
-11 -7 5 5749.520 5387.530 220.070 18.125 o
-11 -7 6 763.257 757.255 111.490 120.598 o
-11 -7 7 1280.060 1196.690 142.035 72.269 o
-11 -7 8 2747.290 3129.110 241.644 24.998 o
-11 -7 9 5521.680 6218.710 397.213 9.227 o
-11 -7 10 4425.060 4545.140 290.120 15.922 o
-11 -7 11 14671.600 14617.500 507.219 3.616 o
-11 -7 12 3392.300 3408.230 259.312 21.105 o
-11 -7 13 11509.400 12104.900 680.706 3.073 o
-11 -7 14 4019.360 4567.400 303.716 15.450 o
-11 -7 15 10908.300 11359.700 402.137 5.812 o
-11 -7 16 732.178 917.711 167.623 62.993 o
-11 -7 17 7132.320 7463.300 404.013 7.981 o
-11 -7 18 754.472 891.731 184.742 53.272 o
-11 -7 19 5556.680 5371.130 352.829 11.079 o
-11 -7 20 907.794 899.318 209.270 42.095 o
-11 -7 21 4786.080 5144.180 616.038 4.832 o
-11 -7 22 72.855 484.406 284.325 25.563 o
-11 -6 1 10441.800 10370.100 280.796 8.096 o
-11 -6 2 2779.820 3180.440 185.320 34.762 o
-11 -6 3 9991.780 9401.610 261.922 9.070 o
-11 -6 4 2932.170 2892.800 187.228 34.319 o
-11 -6 5 12365.400 12541.900 326.709 6.001 o
-11 -6 6 446.094 362.058 90.357 195.496 o
-11 -6 7 3542.680 3392.270 290.260 17.828 o
-11 -6 8 4823.910 4719.580 439.651 8.526 o
-11 -6 9 1175.830 1134.400 163.913 59.998 o
-11 -6 10 2437.710 2460.870 410.011 11.121 o
-11 -6 11 770.596 994.399 161.944 65.938 o
-11 -6 12 1015.790 973.337 161.101 64.049 o
-11 -6 13 212.675 135.135 106.012 170.064 o
-11 -6 14 183.877 -8.758 113.352 154.723 o
-11 -6 15 749.246 655.750 148.196 78.839 o
-11 -6 16 585.467 557.539 135.468 95.405 o
-11 -6 17 1322.760 850.274 155.269 65.083 o
-11 -6 18 2086.140 1763.560 216.786 33.518 o
-11 -6 19 1781.580 1319.630 192.149 42.718 o
-11 -6 20 3260.480 3510.530 288.109 18.329 o
-11 -6 21 2210.850 1782.320 297.488 19.981 o
-11 -6 22 4808.510 5231.050 631.833 4.615 o
-11 -6 23 2296.010 2237.740 452.814 9.378 o
-11 -5 1 142.868 52.721 74.247 340.221 o
-11 -5 2 3941.890 4079.780 202.872 25.729 o
-11 -5 3 2.564 -117.135 61.626 551.101 o
-11 -5 4 7538.460 7764.850 378.717 8.347 o
-11 -5 5 595.420 412.484 104.001 148.087 o
-11 -5 6 6582.970 6072.860 205.639 16.838 o
-11 -5 7 1066.660 1126.800 131.556 84.624 o
-11 -5 8 9516.680 9437.500 250.436 9.662 o
-11 -5 9 351.035 319.046 107.073 155.124 o
-11 -5 10 25501.000 25202.600 542.010 1.811 o
-11 -5 11 3186.880 2971.970 232.195 25.453 o
-11 -5 12 25148.500 25074.900 549.591 1.825 o
-11 -5 13 1825.420 1499.280 179.342 46.422 o
-11 -5 14 13377.100 13795.100 417.185 4.614 o
-11 -5 15 533.926 588.575 139.394 91.605 o
-11 -5 16 9555.820 9881.080 367.806 7.126 o
-11 -5 17 1450.890 1423.420 180.947 48.518 o
-11 -5 18 8690.060 9475.970 365.087 7.669 o
-11 -5 19 743.476 819.926 162.677 66.633 o
-11 -5 20 2811.670 2364.660 405.069 11.214 o
-11 -5 21 540.283 767.402 190.476 52.193 o
-11 -5 22 597.993 589.970 179.575 58.248 o
-11 -5 23 37.249 360.672 173.125 68.083 o
-11 -5 24 472.961 781.894 313.284 20.614 o
-11 -4 1 14417.600 13600.300 297.743 5.348 o
-11 -4 2 5134.640 5382.050 197.441 21.196 o
-11 -4 3 16732.800 16652.700 322.696 4.109 o
-11 -4 4 2380.950 2371.170 152.262 48.803 o
-11 -4 5 14090.500 14825.800 303.193 5.209 o
-11 -4 6 5307.880 5141.910 195.248 21.249 o
-11 -4 7 7716.880 6704.810 207.150 14.410 o
-11 -4 8 1061.120 1211.370 114.135 101.297 o
-11 -4 9 8866.030 8811.240 315.369 8.850 o
-11 -4 10 10.157 -14.182 81.150 316.774 o
-11 -4 11 838.580 876.146 148.775 75.546 o
-11 -4 12 62.461 193.711 105.499 178.643 o
-11 -4 13 1669.320 1893.160 191.373 42.033 o
-11 -4 14 67.398 -16.884 91.096 245.244 o
-11 -4 15 1484.550 1294.750 168.487 54.201 o
-11 -4 16 0.305 181.401 113.727 157.975 o
-11 -4 17 5125.350 5481.460 298.250 14.042 o
-11 -4 18 11.171 99.684 109.193 172.614 o
-11 -4 19 6659.750 6645.300 442.929 7.403 o
-11 -4 20 18.055 19.699 111.500 167.349 o
-11 -4 21 6796.270 6340.250 328.673 10.758 o
-11 -4 22 357.868 356.723 174.986 63.986 o
-11 -4 23 5931.940 6813.270 576.548 5.105 o
-11 -3 1 1056.150 1079.920 109.703 108.494 o
-11 -3 2 372.126 313.665 82.594 234.112 o
-11 -3 3 4903.140 5188.890 210.344 20.875 o
-11 -3 4 5748.160 6091.500 196.283 19.043 o
-11 -3 5 13806.200 13477.500 281.608 5.725 o
-11 -3 6 7723.820 7501.720 220.485 13.332 o
-11 -3 7 7823.010 7810.290 264.769 11.482 o
-11 -3 8 3038.080 3011.020 181.724 34.702 o
-11 -3 9 8349.390 8975.180 229.312 11.469 o
-11 -3 10 10677.000 11697.200 768.717 2.659 o
-11 -3 11 6983.660 6766.350 406.330 8.143 o
-11 -3 12 16680.500 17260.000 438.057 3.465 o
-11 -3 13 6059.920 6302.180 411.939 8.507 o
-11 -3 14 8486.600 8583.820 318.667 9.086 o
-11 -3 15 4751.130 5147.020 282.760 15.624 o
-11 -3 16 7282.350 8324.490 408.941 7.615 o
-11 -3 17 1163.030 1072.080 164.033 60.347 o
-11 -3 18 4600.090 4490.610 282.581 16.264 o
-11 -3 19 1730.950 2035.590 204.477 37.493 o
-11 -3 20 2402.960 2577.270 251.949 24.916 o
-11 -3 21 1082.440 881.926 157.042 66.444 o
-11 -3 22 849.276 494.936 263.264 28.334 o
-11 -2 1 1062.570 1583.600 150.024 67.183 o
-11 -2 2 14907.600 14538.000 291.924 5.078 o
-11 -2 3 4230.350 3813.990 176.755 28.679 o
-11 -2 4 19306.700 19847.600 438.127 2.888 o
-11 -2 5 4185.020 4127.210 179.505 27.885 o
-11 -2 6 3248.580 3556.450 174.125 33.906 o
-11 -2 7 19.605 -25.198 57.389 623.024 o
-11 -2 8 1323.500 1392.910 119.328 87.760 o
-11 -2 9 1972.890 1991.510 132.912 63.059 o
-11 -2 10 1601.510 1756.300 130.104 71.459 o
-11 -2 11 69.903 0.559 117.410 149.309 o
-11 -2 12 432.798 312.795 108.393 148.273 o
-11 -2 13 1619.410 1753.350 177.636 47.587 o
-11 -2 14 3886.790 4165.470 267.751 18.740 o
-11 -2 15 412.099 280.439 109.692 146.997 o
-11 -2 16 5360.870 5419.060 287.749 14.405 o
-11 -2 17 4800.330 4714.300 269.577 16.761 o
-11 -2 18 6262.590 6972.090 301.016 12.013 o
-11 -2 19 3449.870 3158.870 243.126 23.135 o
-11 -2 20 5438.170 5999.370 889.832 2.442 o
-11 -2 21 3988.170 5020.440 552.854 5.975 o
-11 -2 22 4093.550 3080.190 444.916 8.928 o
-11 -1 1 4193.900 4104.010 336.972 13.403 o
-11 -1 2 216.848 344.173 87.704 227.109 o
-11 -1 3 839.303 975.927 227.993 36.253 o
-11 -1 4 157.330 67.907 62.031 457.140 o
-11 -1 5 24584.200 24885.500 373.453 2.186 o
-11 -1 6 2.421 33.124 58.896 592.597 o
-11 -1 7 10188.700 9846.470 235.354 9.288 o
-11 -1 8 58.305 106.633 63.186 474.600 o
-11 -1 9 7796.780 8240.290 214.944 12.970 o
-11 -1 10 144.202 171.677 67.573 384.083 o
-11 -1 11 36727.300 36841.600 465.691 1.084 o
-11 -1 12 952.116 1150.460 142.897 76.697 o
-11 -1 13 11645.400 11714.800 348.561 6.176 o
-11 -1 14 565.812 488.873 115.689 125.073 o
-11 -1 15 5509.200 5476.610 500.309 6.655 o
-11 -1 16 8.086 3.265 83.988 295.912 o
-11 -1 17 6179.050 6741.550 289.475 12.701 o
-11 -1 18 55.163 -36.469 131.021 120.751 o
-11 -1 19 3589.860 3606.720 468.610 8.247 o
-11 -1 20 499.183 618.670 252.733 31.197 o
-11 -1 21 1760.990 1316.320 334.345 16.942 o
-11 -1 22 109.222 -150.060 197.448 53.249 o
-11 0 1 6036.110 6092.260 221.817 16.852 o
-11 0 2 1851.760 1826.030 149.330 57.397 o
-11 0 3 2367.530 2470.720 168.589 43.263 o
-11 0 4 13070.800 13183.100 308.979 5.800 o
-11 0 5 2280.630 2404.950 141.026 53.675 o
-11 0 6 4957.070 5267.410 209.245 20.753 o
-11 0 7 85.461 126.292 59.827 505.288 o
-11 0 8 579.232 821.162 92.858 163.225 o
-11 0 9 18.341 26.293 55.423 657.469 o
-11 0 10 2840.270 3209.910 161.529 39.799 o
-11 0 11 274.070 406.845 77.751 263.417 o
-11 0 12 655.271 403.541 76.463 221.927 o
-11 0 13 170.048 217.236 95.962 203.679 o
-11 0 14 4161.270 4504.090 261.551 18.553 o
-11 0 15 810.837 849.116 138.718 85.034 o
-11 0 16 8976.140 8608.140 445.394 6.242 o
-11 0 17 292.187 215.217 110.302 152.503 o
-11 0 18 10462.700 10159.400 608.140 3.825 o
-11 0 19 15.035 -100.040 189.550 58.307 o
-11 0 20 5807.040 4122.710 471.242 7.426 o
-11 0 21 275.661 255.366 234.305 37.133 o
-11 0 22 13255.100 14497.900 779.261 2.348 o
-11 0 23 176.156 34.224 205.346 48.891 o
-11 1 1 2596.880 2563.920 242.433 25.930 o
-11 1 2 3088.040 3450.430 199.640 30.160 o
-11 1 3 265.386 195.124 94.997 200.532 o
-11 1 4 739.779 842.912 137.556 87.480 o
-11 1 5 2508.650 2839.020 176.277 39.148 o
-11 1 6 14962.600 14214.000 313.790 4.952 o
-11 1 7 8279.370 8537.820 214.388 12.228 o
-11 1 8 13609.000 13519.000 266.007 5.932 o
-11 1 9 6447.200 6689.250 191.980 17.270 o
-11 1 10 4128.040 4042.240 162.860 30.604 o
-11 1 11 12139.800 11635.800 250.448 7.217 o
-11 1 12 11141.600 10622.400 245.857 8.163 o
-11 1 13 10182.200 9937.670 266.230 8.666 o
-11 1 14 9944.060 9948.490 311.437 7.951 o
-11 1 15 6274.660 6439.810 447.481 7.470 o
-11 1 16 3968.310 3601.450 405.426 10.351 o
-11 1 17 6518.820 5778.640 476.508 6.844 o
-11 1 18 1501.550 1711.220 313.284 19.105 o
-11 1 19 3376.470 3432.960 442.283 9.213 o
-11 1 20 1025.680 926.689 294.856 22.399 o
-11 1 21 860.127 405.426 250.101 31.255 o
-11 1 22 383.300 102.673 192.183 54.257 o
-11 1 23 58.242 -52.653 173.754 68.993 o
-11 2 1 14803.800 14878.400 333.410 4.759 o
-11 2 2 121.037 175.097 76.305 316.316 o
-11 2 3 7381.570 7743.180 258.222 12.191 o
-11 2 4 105.950 78.903 69.538 388.832 o
-11 2 5 4013.750 4071.790 204.174 25.358 o
-11 2 6 21.713 -27.618 64.739 490.988 o
-11 2 7 5412.640 4961.910 192.231 21.466 o
-11 2 8 43.199 76.697 83.699 286.749 o
-11 2 9 1226.190 1524.830 113.591 93.707 o
-11 2 10 0.422 -38.808 53.262 739.245 o
-11 2 11 113.569 146.913 69.553 377.193 o
-11 2 12 73.637 52.713 66.337 438.606 o
-11 2 13 2612.070 2738.260 250.070 24.550 o
-11 2 14 414.809 298.375 98.260 175.626 o
-11 2 15 2093.790 1540.090 276.427 22.977 o
-11 2 16 1944.040 2069.250 334.345 16.462 o
-11 2 17 4987.480 5633.850 468.610 7.511 o
-11 2 18 2016.020 1929.720 342.243 15.798 o
-11 2 19 9789.610 9796.050 616.038 3.870 o
-11 2 20 2383.340 2948.560 423.855 10.406 o
-11 2 21 3816.190 3733.080 471.242 8.083 o
-11 2 22 3917.010 3912.100 497.569 7.313 o
-11 2 23 5144.410 5054.670 542.324 5.955 o
-11 3 1 627.785 716.877 107.388 133.245 o
-11 3 2 3025.730 2947.110 257.632 22.453 o
-11 3 3 352.140 597.452 142.876 90.885 o
-11 3 4 7828.390 8354.470 244.207 11.881 o
-11 3 5 1635.600 1602.700 138.238 67.080 o
-11 3 6 29325.000 29902.700 463.965 1.548 o
-11 3 7 776.437 854.425 104.200 130.067 o
-11 3 8 22064.800 22439.100 393.808 2.525 o
-11 3 9 660.431 718.892 121.269 109.959 o
-11 3 10 23509.100 23370.000 443.447 2.221 o
-11 3 11 233.764 174.959 64.203 389.353 o
-11 3 12 19716.000 19091.800 319.262 3.291 o
-11 3 13 6.421 129.972 79.477 318.428 o
-11 3 14 18776.600 19133.900 425.571 3.054 o
-11 3 15 78.212 -86.877 128.999 123.865 o
-11 3 16 8966.040 8271.750 515.997 5.232 o
-11 3 17 5.914 5.265 173.754 69.426 o
-11 3 18 4420.620 3338.190 410.692 9.986 o
-11 3 19 89.786 155.326 181.652 62.364 o
-11 3 20 1340.600 1887.600 368.570 14.266 o
-11 3 21 4.871 -13.163 197.448 53.796 o
-11 3 22 28.977 39.490 181.652 63.233 o
-11 3 23 49.959 -176.387 189.550 58.092 o
-11 4 1 3998.420 4395.480 222.076 22.852 o
-11 4 2 2675.490 2612.450 170.697 40.293 o
-11 4 3 2691.270 2607.990 166.299 41.388 o
-11 4 4 2387.800 2481.080 192.274 36.661 o
-11 4 5 4965.790 4882.250 193.432 22.641 o
-11 4 6 2424.850 2169.070 167.259 44.296 o
-11 4 7 1209.730 1221.070 121.440 90.127 o
-11 4 8 2.598 -44.639 54.203 711.798 o
-11 4 9 66.032 36.993 67.273 432.708 o
-11 4 10 42.961 88.500 69.918 401.785 o
-11 4 11 133.035 160.511 89.082 239.378 o
-11 4 12 32.363 91.353 92.188 238.522 o
-11 4 13 2381.910 2297.090 182.214 39.778 o
-11 4 14 1237.720 1241.050 167.907 56.803 o
-11 4 15 6098.750 6378.380 340.163 10.834 o
-11 4 16 1404.410 1487.440 276.427 24.165 o
-11 4 17 10623.300 9930.320 568.650 4.172 o
-11 4 18 711.685 571.283 215.876 41.247 o
-11 4 19 11477.900 12649.800 671.323 3.107 o
-11 4 20 1193.980 926.689 255.366 28.804 o
-11 4 21 10156.900 11817.900 676.588 3.245 o
-11 4 22 630.246 547.589 260.631 29.242 o
-11 4 23 6248.810 7047.580 566.017 5.184 o
-11 5 1 12649.500 12356.700 304.649 6.172 o
-11 5 2 2226.070 2044.380 153.112 51.211 o
-11 5 3 6493.740 6749.050 227.300 15.278 o
-11 5 4 1340.710 1762.140 251.173 28.375 o
-11 5 5 11681.400 10860.800 278.161 7.300 o
-11 5 6 2761.130 2679.190 185.435 36.021 o
-11 5 7 21612.700 22078.400 429.007 2.508 o
-11 5 8 6341.690 6432.930 228.016 15.717 o
-11 5 9 12857.900 13582.700 305.309 5.842 o
-11 5 10 6810.340 7114.510 340.528 10.062 o
-11 5 11 14151.900 14735.700 483.050 3.853 o
-11 5 12 4808.990 4945.690 314.050 13.759 o
-11 5 13 8641.100 8102.660 362.946 8.079 o
-11 5 14 3944.690 4439.410 300.975 15.803 o
-11 5 15 4965.380 4932.280 242.723 18.334 o
-11 5 16 2230.480 2768.830 255.107 24.614 o
-11 5 17 2388.190 1998.170 313.284 17.986 o
-11 5 18 952.212 502.834 202.713 45.253 o
-11 5 19 257.191 5.265 160.591 78.275 o
-11 5 20 111.107 18.428 189.550 57.658 o
-11 5 21 63.473 78.979 200.081 51.902 o
-11 5 22 2.378 -176.387 147.428 96.499 o
-11 6 1 412.517 258.740 83.454 229.037 o
-11 6 2 5237.280 5138.550 251.068 17.084 o
-11 6 3 39.127 26.832 59.160 567.071 o
-11 6 4 619.894 711.391 98.733 150.814 o
-11 6 5 0.987 -67.460 60.366 575.207 o
-11 6 6 2474.150 2225.420 152.916 48.410 o
-11 6 7 50.898 8.084 62.561 508.878 o
-11 6 8 66.140 -24.538 69.285 415.255 o
-11 6 9 1.397 -10.313 140.846 105.744 o
-11 6 10 586.773 652.786 144.142 85.133 o
-11 6 11 13.769 -2.726 175.071 68.343 o
-11 6 12 4028.900 4157.360 559.436 5.917 o
-11 6 13 166.191 225.255 179.019 63.312 o
-11 6 14 5561.600 5419.150 380.416 9.993 o
-11 6 15 731.238 848.579 167.171 63.618 o
-11 6 16 3820.940 4125.190 323.911 14.534 o
-11 6 17 751.222 421.222 213.244 42.327 o
-11 6 18 7637.390 7313.470 505.467 5.804 o
-11 6 19 491.330 492.304 215.876 42.249 o
-11 6 20 6530.670 6542.110 508.099 6.118 o
-11 6 21 2018.980 2008.700 358.039 14.554 o
-11 6 22 5880.110 6128.780 513.365 6.224 o
-11 7 1 5609.680 5084.650 218.950 18.773 o
-11 7 2 6889.040 6858.290 238.754 14.093 o
-11 7 3 7624.920 7977.120 381.572 8.181 o
-11 7 4 2094.510 1887.830 165.675 48.203 o
-11 7 5 9183.670 10077.800 273.308 9.166 o
-11 7 6 1968.580 1706.370 139.954 61.320 o
-11 7 7 18755.100 17930.500 554.660 2.643 o
-11 7 8 2779.180 3154.180 283.334 19.761 o
-11 7 9 11867.100 12145.500 457.932 4.798 o
-11 7 10 1301.880 1117.420 185.709 48.517 o
-11 7 11 13074.400 12585.900 470.930 4.360 o
-11 7 12 1277.870 1400.920 211.997 38.590 o
-11 7 13 13312.600 13786.900 496.942 3.989 o
-11 7 14 118.314 231.373 127.683 121.880 o
-11 7 15 5523.570 5761.050 559.436 5.524 o
-11 7 16 129.548 159.842 131.632 115.661 o
-11 7 17 2563.320 2463.810 268.758 22.383 o
-11 7 20 3.030 23.694 168.489 73.766 o
-11 7 21 14.161 134.265 179.019 64.844 o
-11 7 22 52.567 -55.285 186.917 59.714 o
-11 8 1 2248.630 2158.460 165.627 46.092 o
-11 8 2 1589.500 1419.400 137.610 69.337 o
-11 8 3 85.864 -4.171 67.754 426.548 o
-11 8 4 42.761 -105.454 79.418 324.311 o
-11 8 5 99.907 54.625 81.197 296.260 o
-11 8 6 488.579 422.235 132.624 102.454 o
-11 8 7 578.255 572.683 160.952 71.010 o
-11 8 8 73.536 -18.562 109.407 171.276 o
-11 8 9 1602.870 1666.100 409.375 11.673 o
-11 8 10 1610.470 1930.740 244.965 28.724 o
-11 8 11 1465.910 1585.070 228.035 33.264 o
-11 8 12 3749.970 3332.240 303.160 16.527 o
-11 8 13 1177.660 1022.120 329.080 18.073 o
-11 8 14 2022.310 2544.490 637.099 4.952 o
-11 8 15 923.483 1014.890 318.549 19.445 o
-11 8 16 2049.430 2141.020 267.213 23.833 o
-11 8 17 1040.550 739.845 177.666 55.377 o
-11 8 18 7591.250 7389.820 560.752 4.991 o
-11 9 1 14.463 92.337 113.293 160.583 o
-11 9 2 9292.010 9668.210 417.941 6.413 o
-11 9 3 978.386 720.412 107.261 120.173 o
-11 9 4 11634.700 11998.400 486.773 4.581 o
-11 9 5 1220.230 1826.940 249.115 28.984 o
-11 9 6 10374.700 10552.800 450.312 5.470 o
-11 9 7 1215.170 1260.190 202.884 42.104 o
-11 9 8 6533.900 6768.460 375.073 9.242 o
-11 9 9 1322.690 1017.120 199.799 43.250 o
-11 9 10 12744.800 12963.000 507.210 4.086 o
-11 9 11 1768.810 1701.200 236.396 30.321 o
-11 9 12 8963.190 8992.970 433.443 6.383 o
-11 9 13 2579.410 2562.730 670.007 4.456 o
-11 9 14 3409.900 3527.280 332.438 14.634 o
-11 9 15 2504.940 2504.560 285.526 20.421 o
-11 9 16 1306.290 1390.500 231.758 33.161 o
-11 9 17 90.584 140.262 140.538 102.997 o
-11 9 18 1118.570 1024.790 600.242 5.705 o
-11 9 19 110.723 289.590 247.468 33.712 o
-11 10 1 1294.140 1305.990 142.330 71.107 o
-11 10 2 525.320 425.087 120.571 119.218 o
-11 10 3 563.202 635.577 178.448 59.001 o
-11 10 4 7.336 -31.794 139.530 107.623 o
-11 10 5 1513.780 1688.660 235.437 31.264 o
-11 10 6 30.364 18.200 118.469 147.922 o
-11 10 7 12.678 79.697 121.347 140.585 o
-11 10 8 0.084 62.425 108.654 175.962 o
-11 10 9 429.717 465.531 164.677 70.309 o
-11 10 10 28.434 85.012 111.647 164.750 o
-11 10 11 1774.490 1915.700 259.344 25.807 o
-11 10 12 83.801 267.398 138.602 104.615 o
-11 10 13 3806.220 3460.520 337.823 13.961 o
-11 10 14 155.183 93.251 122.946 131.970 o
-11 10 15 7215.660 6847.910 408.921 7.958 o
-11 10 16 22.879 102.339 123.231 135.645 o
-11 10 17 8019.690 7984.090 446.355 6.634 o
-11 10 18 928.389 973.013 325.131 18.725 o
-11 10 19 4449.300 4646.610 558.120 5.830 o
-11 11 1 4581.810 4549.180 381.565 10.768 o
-11 11 2 8855.170 8577.600 953.015 2.010 o
-11 11 3 3150.450 3537.560 353.564 13.482 o
-11 11 4 7457.530 7864.270 522.579 5.513 o
-11 11 5 1842.220 1543.050 297.488 20.615 o
-11 11 6 8900.680 9236.020 589.711 4.286 o
-11 11 7 3307.930 3962.190 789.792 3.190 o
-11 11 8 7172.360 7258.500 609.456 4.462 o
-11 11 9 1851.370 1555.720 239.161 29.729 o
-11 11 10 9584.420 10136.600 483.007 5.308 o
-11 11 11 2404.610 2409.720 379.100 12.806 o
-11 11 12 6532.230 6223.200 389.012 8.968 o
-11 11 13 511.079 488.270 173.005 63.445 o
-11 11 14 3660.940 3622.760 439.651 9.168 o
-11 11 15 373.229 -6.402 129.127 115.571 o
-11 11 16 3154.360 3279.620 351.465 13.707 o
-11 11 17 61.037 57.918 231.672 38.845 o
-11 11 18 63.476 -160.591 179.019 64.981 o
-11 11 19 13.319 115.836 229.040 39.792 o
-11 12 1 864.030 956.758 210.654 41.673 o
-11 12 2 1106.230 945.730 327.764 18.303 o
-11 12 3 294.803 128.408 136.057 105.260 o
-11 12 4 294.626 452.077 184.791 57.878 o
-11 12 5 0.937 6.962 125.149 133.826 o
-11 12 6 59.277 -14.586 115.012 155.961 o
-11 12 7 3.265 123.935 146.123 97.137 o
-11 12 8 84.122 -33.779 131.817 118.562 o
-11 12 9 169.436 61.990 129.288 119.943 o
-11 12 10 860.503 748.125 193.173 49.088 o
-11 12 11 1434.820 1543.390 263.634 26.140 o
-11 12 12 2233.920 1828.020 265.715 23.998 o
-11 12 13 1795.440 1616.440 389.631 12.714 o
-11 12 14 1934.800 2090.320 431.753 10.383 o
-11 12 15 1867.690 2266.700 460.712 9.200 o
-11 12 16 1765.940 1766.500 397.529 12.232 o
-11 12 17 3307.350 4272.770 579.181 5.659 o
-11 13 1 11047.800 12252.300 792.424 2.500 o
-11 13 2 1.664 -97.408 215.876 45.019 o
-11 13 3 8676.060 9124.730 702.915 3.324 o
-11 13 4 141.611 136.897 202.713 50.066 o
-11 13 5 9953.760 9511.730 684.486 3.322 o
-11 13 6 451.041 523.895 247.468 32.688 o
-11 13 7 9078.150 8950.970 679.221 3.475 o
-11 13 8 301.581 350.141 242.203 34.637 o
-11 13 9 7666.030 8092.730 671.323 3.726 o
-11 13 10 190.192 100.040 231.672 38.423 o
-11 13 11 6121.410 5926.070 687.119 3.833 o
-11 13 12 472.457 589.711 289.590 24.102 o
-11 13 13 1693.850 1874.440 418.590 11.125 o
-11 13 14 381.713 666.058 284.325 25.039 o
-11 13 15 422.514 745.037 315.917 20.347 o
-11 14 1 552.119 242.203 250.101 32.121 o
-11 14 2 865.961 987.240 363.304 15.199 o
-11 14 3 29.054 152.693 239.570 36.303 o
-11 14 4 383.957 315.917 239.570 35.211 o
-11 14 5 52.066 236.938 234.305 37.767 o
-11 14 6 8.007 -186.917 207.979 48.475 o
-11 14 7 55.400 89.510 213.244 45.757 o
-11 14 8 726.294 589.711 286.958 24.194 o
-11 14 9 69.136 250.101 244.835 34.569 o
-11 14 10 1914.070 1521.670 397.529 12.220 o
-11 14 11 17.496 207.979 247.468 34.003 o
-11 14 12 2502.350 2785.330 502.834 7.627 o
-11 15 3 3801.000 3854.180 568.650 5.807 o
-11 15 4 2312.850 1424.260 381.733 12.976 o
-11 15 5 1962.320 2090.320 442.283 9.922 o
-11 15 6 2046.710 1884.970 450.181 9.607 o
-11 15 7 1746.030 2337.780 458.079 9.322 o
-10 -14 1 486.512 580.943 234.305 36.090 o
-10 -14 2 137.462 108.748 142.983 99.029 o
-10 -14 3 142.056 335.341 172.005 68.113 o
-10 -14 4 270.094 165.098 185.601 58.539 o
-10 -14 5 71.937 157.958 242.203 35.417 o
-10 -14 6 308.099 113.203 250.101 32.787 o
-10 -14 7 140.402 400.161 297.488 23.354 o
-10 -14 8 1253.220 1524.300 389.631 12.996 o
-10 -14 9 841.199 1118.870 358.039 15.604 o
-10 -14 10 1638.240 2314.090 465.977 9.060 o
-10 -14 11 774.366 992.505 352.774 16.133 o
-10 -14 12 2594.050 3156.530 523.895 7.020 o
-10 -13 1 1139.700 1182.660 174.546 54.493 o
-10 -13 2 4939.220 4480.020 284.912 15.668 o
-10 -13 3 457.414 702.018 207.057 45.361 o
-10 -13 4 6833.750 7710.350 436.547 7.293 o
-10 -13 5 297.073 384.568 167.903 69.566 o
-10 -13 6 6619.640 7151.930 1446.640 0.961 o
-10 -13 7 2034.720 1689.500 377.784 13.303 o
-10 -13 8 2998.880 2567.120 304.019 17.822 o
-10 -13 9 1978.230 1453.220 358.039 14.770 o
-10 -13 10 3941.090 2369.380 439.651 9.295 o
-10 -13 11 379.729 676.588 315.917 20.416 o
-10 -13 12 2741.800 1921.830 402.794 11.462 o
-10 -13 13 129.011 -321.182 205.346 49.182 o
-10 -13 14 853.702 708.180 323.815 19.049 o
-10 -13 15 275.352 273.794 265.897 29.003 o
-10 -12 1 610.902 732.352 127.120 103.203 o
-10 -12 2 0.127 16.172 134.039 116.586 o
-10 -12 3 719.398 823.462 136.163 89.454 o
-10 -12 4 6.934 -63.494 99.186 212.715 o
-10 -12 5 223.290 193.112 119.405 135.208 o
-10 -12 6 0.229 43.882 106.354 184.133 o
-10 -12 7 419.085 161.733 126.905 115.791 o
-10 -12 8 0.905 2.120 118.624 149.034 o
-10 -12 9 5462.180 6183.370 441.025 7.973 o
-10 -12 10 57.397 248.527 165.429 74.749 o
-10 -12 11 8450.960 8903.360 477.487 5.838 o
-10 -12 12 357.270 428.048 200.635 49.280 o
-10 -12 13 7790.770 8837.770 692.384 3.500 o
-10 -12 14 553.399 566.017 297.488 22.804 o
-10 -12 15 6575.340 5502.220 634.466 4.362 o
-10 -12 16 408.691 352.774 271.162 27.640 o
-10 -12 17 7822.570 8116.430 679.221 3.641 o
-10 -11 1 3773.180 4174.720 232.403 22.505 o
-10 -11 2 6570.470 7152.430 259.970 13.358 o
-10 -11 3 2834.520 2976.840 198.850 32.194 o
-10 -11 4 7158.560 6998.630 264.999 12.570 o
-10 -11 5 1355.910 1404.370 191.217 45.167 o
-10 -11 6 8983.050 8428.150 341.735 8.288 o
-10 -11 7 1440.430 1548.930 233.714 32.064 o
-10 -11 8 7517.510 6902.520 318.604 10.350 o
-10 -11 9 390.112 383.697 144.216 90.564 o
-10 -11 10 4585.040 4752.860 379.981 10.772 o
-10 -11 11 251.909 166.396 145.058 93.815 o
-10 -11 12 3791.670 4055.450 308.535 15.656 o
-10 -11 13 532.834 427.575 158.051 74.718 o
-10 -11 14 880.361 917.151 182.325 53.528 o
-10 -11 15 1.143 -310.651 144.795 100.060 o
-10 -11 16 30.223 -47.388 181.652 63.368 o
-10 -11 17 1.288 186.917 229.040 39.723 o
-10 -11 18 668.429 1079.380 342.243 17.139 o
-10 -11 19 215.155 255.366 286.958 25.069 o
-10 -10 1 59.943 56.546 86.141 270.465 o
-10 -10 2 161.672 11.588 81.751 286.222 o
-10 -10 3 147.274 37.105 85.856 261.875 o
-10 -10 4 10.345 -8.315 78.692 336.708 o
-10 -10 5 284.363 245.763 104.077 168.458 o
-10 -10 6 1120.050 828.167 214.437 39.622 o
-10 -10 7 941.798 888.335 221.793 37.881 o
-10 -10 8 2588.250 2873.530 242.166 25.614 o
-10 -10 9 2282.840 2437.600 229.375 29.163 o
-10 -10 10 2810.210 2495.120 234.349 26.747 o
-10 -10 11 4659.700 4444.510 300.545 15.001 o
-10 -10 12 3917.030 3991.950 302.397 15.996 o
-10 -10 13 7898.850 8410.090 416.649 7.183 o
-10 -10 14 5092.700 5690.000 350.958 11.374 o
-10 -10 15 5085.770 4878.680 326.338 12.867 o
-10 -10 16 2110.070 2290.710 249.627 26.263 o
-10 -10 17 6058.950 7302.940 634.466 4.317 o
-10 -10 18 2413.850 1969.210 405.426 11.468 o
-10 -10 19 3969.850 4422.830 602.874 5.171 o
-10 -10 20 1354.080 2164.030 463.345 9.249 o
-10 -9 1 21289.100 21316.300 401.864 2.660 o
-10 -9 2 223.549 274.471 92.897 208.577 o
-10 -9 3 14104.900 14083.100 327.931 5.124 o
-10 -9 4 67.413 101.867 82.781 287.136 o
-10 -9 5 13141.100 13159.900 341.912 5.456 o
-10 -9 6 1659.310 1803.930 190.634 42.569 o
-10 -9 7 9078.680 8296.180 382.688 7.406 o
-10 -9 8 766.899 923.745 149.251 75.816 o
-10 -9 9 7532.180 7632.660 359.751 8.880 o
-10 -9 10 1320.220 1586.240 241.659 30.581 o
-10 -9 11 3756.250 4220.340 294.487 16.652 o
-10 -9 12 357.275 113.948 176.052 64.271 o
-10 -9 13 1178.300 1132.590 179.821 51.875 o
-10 -9 14 102.329 48.723 99.111 203.510 o
-10 -9 15 637.603 883.635 174.204 59.932 o
-10 -9 16 213.528 3.942 120.634 136.329 o
-10 -9 17 446.866 403.465 203.372 47.662 o
-10 -9 18 749.761 617.277 162.101 68.041 o
-10 -9 19 792.364 1008.300 329.080 18.400 o
-10 -9 20 1053.290 1653.300 384.365 13.398 o
-10 -9 21 796.249 945.118 331.713 18.146 o
-10 -9 22 898.259 1232.080 379.100 13.934 o
-10 -8 1 51.462 -33.572 70.796 402.882 o
-10 -8 2 1306.300 1069.190 179.580 51.305 o
-10 -8 3 48.003 107.188 83.360 285.925 o
-10 -8 4 2195.150 2241.810 158.239 48.744 o
-10 -8 5 16.853 26.404 76.133 355.009 o
-10 -8 6 1318.160 1333.830 130.051 79.535 o
-10 -8 7 17.594 17.209 95.847 225.955 o
-10 -8 8 8464.680 8932.530 334.999 8.594 o
-10 -8 9 542.604 400.649 120.354 119.418 o
-10 -8 10 9347.920 10264.200 445.770 5.868 o
-10 -8 11 2.870 -44.087 115.574 156.960 o
-10 -8 12 12496.200 11811.100 434.119 4.924 o
-10 -8 13 701.392 989.339 161.772 66.809 o
-10 -8 14 11949.500 12054.600 401.750 5.383 o
-10 -8 15 3.642 -20.604 102.292 200.266 o
-10 -8 16 11057.900 11597.800 404.863 5.691 o
-10 -8 17 456.946 486.978 149.735 82.886 o
-10 -8 18 11256.900 11161.400 413.112 5.594 o
-10 -8 19 226.908 215.738 127.999 118.503 o
-10 -8 20 5624.670 5545.110 439.653 8.068 o
-10 -8 21 111.386 139.530 218.509 43.309 o
-10 -8 22 3661.510 4114.820 579.181 5.620 o
-10 -8 23 568.959 929.322 308.019 21.127 o
-10 -7 1 14058.800 13605.900 305.323 5.406 o
-10 -7 2 8860.560 8105.640 318.575 9.001 o
-10 -7 3 14653.700 14750.800 318.535 4.929 o
-10 -7 4 4792.830 4474.620 203.929 22.630 o
-10 -7 5 10342.500 10346.900 265.701 8.434 o
-10 -7 6 3494.390 3672.150 191.087 29.641 o
-10 -7 7 5353.530 5641.130 223.713 18.383 o
-10 -7 8 2097.870 1530.030 170.441 47.739 o
-10 -7 9 4425.070 5077.580 371.349 11.142 o
-10 -7 10 1415.750 1739.910 193.539 43.085 o
-10 -7 11 7371.680 7190.650 393.814 8.187 o
-10 -7 12 934.433 1137.100 167.605 60.121 o
-10 -7 13 591.329 1036.940 158.918 69.787 o
-10 -7 14 45.858 12.123 94.898 227.987 o
-10 -7 15 96.915 185.636 104.290 180.692 o
-10 -7 16 32.005 -94.007 90.156 254.342 o
-10 -7 17 1279.030 1274.910 184.890 48.503 o
-10 -7 18 50.119 94.364 116.761 149.812 o
-10 -7 19 2360.550 2134.980 220.400 31.140 o
-10 -7 20 111.596 137.594 120.575 137.707 o
-10 -7 21 2338.620 2518.030 319.866 17.149 o
-10 -7 22 581.499 281.692 242.203 34.032 o
-10 -7 23 5336.020 7953.200 655.527 4.130 o
-10 -6 1 169.820 213.363 82.645 265.109 o
-10 -6 2 563.418 399.945 89.251 188.285 o
-10 -6 3 1525.380 1453.370 129.605 75.375 o
-10 -6 4 2625.290 2639.200 197.314 34.070 o
-10 -6 5 5298.740 5405.110 237.434 17.718 o
-10 -6 6 487.863 470.097 88.430 194.010 o
-10 -6 7 4879.090 4521.100 187.888 23.947 o
-10 -6 8 2110.370 1986.000 156.275 51.244 o
-10 -6 9 9861.290 10790.200 348.822 7.115 o
-10 -6 10 8326.850 7584.520 298.033 10.108 o
-10 -6 11 10464.100 10673.900 463.798 5.261 o
-10 -6 12 12358.700 12904.600 436.095 4.802 o
-10 -6 13 13746.500 13875.600 531.541 3.661 o
-10 -6 14 10704.500 10505.600 366.655 6.533 o
-10 -6 15 12866.700 13235.800 409.677 4.880 o
-10 -6 16 9349.180 10137.400 370.145 7.119 o
-10 -6 17 7194.560 7354.270 326.946 10.152 o
-10 -6 18 11162.800 11542.300 398.686 5.743 o
-10 -6 19 4187.030 3977.260 285.500 16.947 o
-10 -6 20 4129.120 4113.290 292.093 16.429 o
-10 -6 21 1322.990 802.581 163.588 60.360 o
-10 -6 22 3051.160 3115.680 680.537 4.272 o
-10 -6 23 1223.030 1151.970 223.340 35.993 o
-10 -6 24 1545.720 1303.160 336.978 16.885 o
-10 -5 1 45.266 -24.236 62.935 507.662 o
-10 -5 2 22447.700 23478.000 380.006 2.458 o
-10 -5 3 59.497 -14.435 61.568 522.272 o
-10 -5 4 9835.620 9603.040 245.944 9.443 o
-10 -5 5 385.532 319.178 85.761 219.356 o
-10 -5 6 7790.420 7881.000 217.295 13.122 o
-10 -5 7 6.207 -23.372 57.674 626.378 o
-10 -5 8 10599.200 10907.200 279.732 7.862 o
-10 -5 9 206.198 247.779 93.955 207.115 o
-10 -5 10 9203.030 9377.170 536.059 4.816 o
-10 -5 11 2635.980 2445.270 208.458 32.060 o
-10 -5 12 939.908 916.940 137.541 83.329 o
-10 -5 13 38.551 -76.679 81.041 312.508 o
-10 -5 14 167.852 194.894 104.249 176.223 o
-10 -5 15 377.809 298.789 104.672 160.302 o
-10 -5 16 52.181 109.732 99.082 205.146 o
-10 -5 17 55.718 23.441 90.975 245.876 o
-10 -5 18 2162.380 2179.960 272.375 22.870 o
-10 -5 19 908.047 951.840 170.986 59.232 o
-10 -5 20 2577.730 2181.940 216.951 31.025 o
-10 -5 21 2118.160 2053.050 217.965 32.623 o
-10 -5 22 4824.310 5002.950 323.773 13.181 o
-10 -5 23 3058.730 2878.460 309.977 17.038 o
-10 -5 24 6121.790 5217.890 563.385 5.404 o
-10 -4 1 1467.230 1763.450 133.000 71.571 o
-10 -4 2 8.581 -28.550 61.079 557.579 o
-10 -4 3 4789.030 4460.400 257.665 17.872 o
-10 -4 4 668.482 679.971 90.606 167.446 o
-10 -4 5 20079.400 21109.600 346.148 2.991 o
-10 -4 6 21.218 68.451 83.454 292.400 o
-10 -4 7 14044.100 14169.900 316.462 5.224 o
-10 -4 8 18.744 56.651 61.860 523.787 o
-10 -4 9 12562.300 12985.800 266.005 6.495 o
-10 -4 10 766.207 761.477 219.195 39.560 o
-10 -4 11 15919.700 15887.100 406.142 3.901 o
-10 -4 12 97.887 10.998 96.691 215.301 o
-10 -4 13 23790.900 24226.000 513.295 2.019 o
-10 -4 14 434.867 605.332 123.830 114.065 o
-10 -4 15 15923.000 16352.000 430.517 3.715 o
-10 -4 16 12.696 100.571 102.658 194.664 o
-10 -4 17 10026.200 10221.100 358.303 7.009 o
-10 -4 18 226.605 175.256 98.073 193.272 o
-10 -4 19 7963.460 8369.730 335.860 9.044 o
-10 -4 20 167.246 8.182 127.894 123.283 o
-10 -4 21 1160.740 942.924 163.500 61.296 o
-10 -4 22 2.111 60.036 223.508 41.900 o
-10 -4 23 734.695 742.404 273.794 26.309 o
-10 -3 1 12082.500 12343.600 264.290 6.895 o
-10 -3 2 16256.400 16363.800 299.830 4.383 o
-10 -3 3 8355.760 8562.660 219.898 11.960 o
-10 -3 4 12528.900 11573.100 248.452 7.053 o
-10 -3 5 20391.500 19585.300 324.415 3.124 o
-10 -3 6 11750.200 11762.300 367.532 5.893 o
-10 -3 7 10233.200 9577.570 284.328 8.404 o
-10 -3 8 4879.760 5138.850 173.080 24.487 o
-10 -3 9 556.526 688.983 114.706 123.642 o
-10 -3 10 4827.790 4678.030 168.675 25.884 o
-10 -3 11 2175.600 2103.070 182.124 41.508 o
-10 -3 12 2491.340 2599.950 213.096 31.368 o
-10 -3 13 288.061 150.778 91.810 212.587 o
-10 -3 14 222.644 202.113 101.873 180.028 o
-10 -3 15 152.803 120.181 99.500 195.579 o
-10 -3 16 941.591 698.021 205.925 43.608 o
-10 -3 17 63.532 98.398 98.552 206.819 o
-10 -3 18 3133.090 3235.790 237.202 24.556 o
-10 -3 19 551.925 310.996 111.496 136.632 o
-10 -3 20 4947.040 4952.540 293.820 14.800 o
-10 -3 21 351.861 322.312 121.959 123.819 o
-10 -3 22 3211.590 3035.010 315.136 16.353 o
-10 -3 23 314.483 197.448 257.999 30.761 o
-10 -2 1 225.600 112.422 63.721 406.139 o
-10 -2 2 1599.950 1489.360 116.148 83.622 o
-10 -2 3 785.108 852.581 105.793 127.128 o
-10 -2 4 21012.700 21279.800 437.266 2.596 o
-10 -2 5 33.361 151.405 68.826 406.983 o
-10 -2 6 9630.770 10179.500 230.618 9.695 o
-10 -2 7 1318.850 1431.460 111.221 94.838 o
-10 -2 8 3861.340 4066.150 157.029 32.679 o
-10 -2 9 2668.740 2488.010 137.381 50.831 o
-10 -2 10 9887.060 10456.600 230.569 9.378 o
-10 -2 11 1358.370 1632.990 133.503 73.878 o
-10 -2 12 12767.300 12988.300 354.509 5.483 o
-10 -2 13 10402.700 10817.100 332.326 7.129 o
-10 -2 14 11293.200 11689.000 344.207 6.376 o
-10 -2 15 5510.460 5294.820 252.231 16.454 o
-10 -2 16 9456.750 9784.360 340.938 7.694 o
-10 -2 17 3486.260 3839.280 253.656 21.130 o
-10 -2 18 5556.880 6056.280 280.839 14.183 o
-10 -2 19 4844.230 5208.020 270.656 16.269 o
-10 -2 20 2641.500 2800.070 227.376 27.939 o
-10 -2 21 467.629 605.507 250.101 31.908 o
-10 -2 22 457.705 -176.387 176.387 63.683 o
-10 -2 23 574.845 679.221 302.754 21.963 o
-10 -1 1 19415.300 19626.700 318.262 3.300 o
-10 -1 2 383.428 338.709 73.976 271.928 o
-10 -1 3 30281.800 29902.500 469.235 1.492 o
-10 -1 4 1080.760 849.360 108.366 113.019 o
-10 -1 5 4772.020 4738.670 164.857 26.388 o
-10 -1 6 16.167 -128.922 44.413 1031.690 o
-10 -1 7 10120.600 9985.340 220.601 9.572 o
-10 -1 8 746.389 719.310 86.274 171.477 o
-10 -1 9 2453.090 2285.000 130.564 56.601 o
-10 -1 10 559.006 556.849 97.798 160.394 o
-10 -1 11 4757.250 4815.540 160.099 26.823 o
-10 -1 12 219.145 140.487 84.630 252.830 o
-10 -1 13 41.882 19.642 82.520 299.473 o
-10 -1 14 409.219 95.015 87.816 219.857 o
-10 -1 15 4021.820 4012.600 247.234 20.577 o
-10 -1 16 199.335 202.644 97.691 195.617 o
-10 -1 17 2469.220 2553.790 204.154 33.401 o
-10 -1 18 286.421 208.551 98.761 185.554 o
-10 -1 19 6322.990 6908.100 362.041 9.736 o
-10 -1 20 830.545 705.547 281.692 24.825 o
-10 -1 21 6879.020 7608.330 587.079 4.750 o
-10 -1 22 997.981 521.263 239.570 33.336 o
-10 -1 23 6549.780 7263.450 616.038 4.469 o
-10 0 1 375.453 232.100 79.671 251.965 o
-10 0 2 304.759 237.551 78.453 267.401 o
-10 0 3 56.752 118.662 57.674 556.223 o
-10 0 4 11030.600 11461.900 386.799 5.953 o
-10 0 5 3797.840 3869.640 149.145 34.826 o
-10 0 6 15657.100 16171.300 409.330 3.906 o
-10 0 7 3079.800 3219.190 151.150 40.737 o
-10 0 8 9119.570 9237.010 233.265 10.488 o
-10 0 9 425.405 403.233 75.296 254.712 o
-10 0 10 6679.470 6959.400 188.046 16.782 o
-10 0 11 1564.100 1465.030 114.422 85.988 o
-10 0 12 13435.600 14318.700 266.172 5.840 o
-10 0 13 2579.550 2671.740 190.941 35.633 o
-10 0 14 24584.800 24503.200 480.948 2.010 o
-10 0 15 244.716 198.447 87.884 230.984 o
-10 0 16 6880.390 6882.710 324.920 10.624 o
-10 0 17 11.860 -55.571 78.131 341.215 o
-10 0 18 9929.720 10801.700 626.568 3.699 o
-10 0 19 409.817 437.018 215.876 42.668 o
-10 0 20 7309.970 6821.170 529.161 5.557 o
-10 0 21 284.526 408.059 247.468 33.196 o
-10 0 22 2958.790 2685.290 418.590 10.456 o
-10 0 23 118.867 381.733 218.509 42.851 o
-10 1 1 5421.590 5845.530 399.748 9.287 o
-10 1 2 7240.890 6983.720 219.135 14.391 o
-10 1 3 3102.200 2861.030 166.705 38.052 o
-10 1 4 14574.000 14922.500 301.244 5.055 o
-10 1 5 5536.840 5459.590 162.173 22.932 o
-10 1 6 7450.370 7269.460 187.356 15.201 o
-10 1 7 4375.280 4700.710 155.066 29.164 o
-10 1 8 675.703 764.691 105.165 134.335 o
-10 1 9 260.265 243.485 75.422 291.156 o
-10 1 10 143.282 10.839 50.387 674.119 o
-10 1 11 668.768 688.915 101.010 144.238 o
-10 1 12 1638.740 1369.390 107.306 91.280 o
-10 1 13 41.030 142.593 58.600 542.832 o
-10 1 14 51.694 78.046 80.347 308.426 o
-10 1 15 1266.500 1414.690 149.584 66.026 o
-10 1 16 1743.680 1742.810 292.223 21.262 o
-10 1 17 3192.280 2956.450 379.100 12.184 o
-10 1 18 2359.280 2661.600 386.998 12.307 o
-10 1 19 7771.020 7213.430 523.895 5.496 o
-10 1 20 2024.540 2035.030 368.570 13.809 o
-10 1 21 6479.080 6994.920 555.487 5.302 o
-10 1 22 634.024 -7.898 176.387 62.242 o
-10 1 23 8120.270 7081.800 573.915 4.758 o
-10 2 1 2253.760 2083.760 145.028 53.945 o
-10 2 2 16.342 52.957 60.926 541.498 o
-10 2 3 9462.950 9342.980 246.288 9.837 o
-10 2 4 286.235 335.772 83.460 238.802 o
-10 2 5 9597.920 10042.900 299.811 8.350 o
-10 2 6 2369.460 2673.140 136.631 53.107 o
-10 2 7 14708.000 14155.000 254.060 5.485 o
-10 2 8 2137.330 2003.430 119.697 67.473 o
-10 2 9 13297.200 12673.400 324.063 5.661 o
-10 2 10 782.329 935.873 88.482 157.330 o
-10 2 11 20091.600 20049.600 311.492 3.174 o
-10 2 12 3940.920 4251.180 152.975 32.468 o
-10 2 13 19816.200 19916.800 314.794 3.220 o
-10 2 14 7605.500 7241.250 299.431 10.778 o
-10 2 15 16072.300 15300.900 660.792 2.604 o
-10 2 16 2142.970 1571.690 271.162 23.610 o
-10 2 17 9154.780 9301.120 563.385 4.520 o
-10 2 18 2530.490 2840.620 389.631 12.024 o
-10 2 19 4707.340 4694.000 500.201 6.957 o
-10 2 20 1742.120 1584.850 331.713 17.085 o
-10 2 21 2912.960 2903.800 429.120 9.986 o
-10 2 22 414.289 65.816 210.611 45.467 o
-10 2 23 329.257 339.610 229.040 38.520 o
-10 3 1 2538.270 2681.150 167.058 41.919 o
-10 3 2 11146.100 11090.200 446.107 5.240 o
-10 3 3 796.608 749.172 96.491 145.471 o
-10 3 4 12496.100 12429.300 523.040 4.050 o
-10 3 5 1190.460 1541.430 126.564 82.773 o
-10 3 6 14859.300 14947.600 304.802 4.938 o
-10 3 7 777.046 745.154 98.299 143.036 o
-10 3 8 110.063 125.765 70.495 372.106 o
-10 3 9 267.773 219.124 76.935 282.872 o
-10 3 10 35.010 134.500 58.236 554.561 o
-10 3 11 57.920 18.981 49.934 762.796 o
-10 3 12 1513.820 1842.570 124.233 76.044 o
-10 3 13 148.827 123.349 71.870 350.646 o
-10 3 14 2347.610 2470.000 176.513 41.073 o
-10 3 15 327.798 213.244 152.693 83.753 o
-10 3 16 4558.690 4559.730 397.529 10.131 o
-10 3 17 66.241 21.061 157.958 83.118 o
-10 3 18 11866.500 11581.000 626.568 3.417 o
-10 3 19 1125.040 1229.440 284.325 23.595 o
-10 3 20 8499.050 8922.010 587.079 4.398 o
-10 3 21 290.565 405.426 239.570 35.335 o
-10 3 22 6524.010 6478.930 518.630 5.940 o
-10 3 23 326.825 -94.775 186.917 57.918 o
-10 4 1 3217.180 2981.560 294.871 18.125 o
-10 4 2 3241.850 3463.650 299.431 17.376 o
-10 4 3 7132.520 7150.140 217.681 14.490 o
-10 4 4 4227.990 4297.030 173.043 28.258 o
-10 4 5 7332.740 7408.110 237.072 13.245 o
-10 4 6 9087.360 9460.650 448.767 6.022 o
-10 4 7 14083.700 14161.900 294.560 5.392 o
-10 4 8 10249.600 10363.800 310.071 7.694 o
-10 4 9 17420.800 17574.100 471.362 3.168 o
-10 4 10 3609.940 3415.680 191.541 29.616 o
-10 4 11 11587.200 11621.900 262.322 7.366 o
-10 4 12 2980.670 3149.620 260.385 22.008 o
-10 4 13 13776.600 13289.300 510.013 3.855 o
-10 4 14 2361.280 1996.530 164.473 46.251 o
-10 4 15 14550.800 14362.300 473.779 3.878 o
-10 4 16 2504.800 2543.130 334.345 15.758 o
-10 4 17 11213.100 11583.600 600.242 3.693 o
-10 4 18 1485.390 1616.440 300.121 20.700 o
-10 4 19 3446.040 2853.780 384.365 11.790 o
-10 4 20 21.243 21.061 173.754 69.224 o
-10 4 21 509.109 489.671 229.040 37.742 o
-10 4 22 130.641 -244.835 160.591 79.805 o
-10 4 23 590.003 879.302 260.631 29.001 o
-10 5 1 10146.900 10697.400 516.785 4.717 o
-10 5 2 2569.040 2416.360 156.730 45.674 o
-10 5 3 9302.280 8940.280 241.673 10.252 o
-10 5 4 1542.340 1591.480 127.989 75.091 o
-10 5 5 656.713 764.852 95.670 154.041 o
-10 5 6 951.417 1153.350 156.935 66.462 o
-10 5 7 516.729 396.752 80.884 220.811 o
-10 5 8 93.793 105.072 62.544 468.760 o
-10 5 9 148.644 71.434 57.483 522.097 o
-10 5 10 86.728 79.223 202.713 50.465 o
-10 5 11 257.399 209.188 103.291 173.351 o
-10 5 12 11.367 6.265 68.094 447.225 o
-10 5 13 745.961 582.011 210.403 43.061 o
-10 5 14 2003.100 1905.610 166.487 48.525 o
-10 5 15 4894.130 4883.420 326.983 13.001 o
-10 5 16 4101.650 3829.140 231.555 22.239 o
-10 5 17 4192.920 3764.670 386.998 10.981 o
-10 5 18 6686.210 6639.520 471.242 6.777 o
-10 5 19 7304.670 6752.720 494.936 6.135 o
-10 5 20 6570.690 7284.510 534.426 5.580 o
-10 5 21 2926.090 2687.920 381.733 12.276 o
-10 5 22 4373.350 4559.730 487.038 7.379 o
-10 5 23 1419.360 1008.300 268.529 25.833 o
-10 6 1 59.783 111.141 67.835 415.934 o
-10 6 2 6019.160 5619.550 269.083 14.520 o
-10 6 3 22.842 6.777 59.521 576.064 o
-10 6 4 7713.480 7714.890 224.506 13.062 o
-10 6 5 897.623 1207.110 116.054 103.524 o
-10 6 6 14857.600 15357.700 311.008 4.834 o
-10 6 7 337.864 212.289 70.396 311.599 o
-10 6 8 14168.700 14243.500 485.459 3.877 o
-10 6 9 81.886 -19.895 73.091 371.013 o
-10 6 10 12328.600 13116.700 443.955 4.709 o
-10 6 11 1644.710 1667.970 200.111 39.986 o
-10 6 12 10072.800 10103.400 398.373 6.369 o
-10 6 13 843.224 751.256 117.096 110.078 o
-10 6 14 7018.230 6790.410 261.321 12.991 o
-10 6 15 184.726 318.281 96.539 196.470 o
-10 6 16 2580.130 2811.950 211.380 31.015 o
-10 6 17 231.867 201.808 115.801 142.504 o
-10 6 18 2253.750 2356.210 344.876 15.230 o
-10 6 19 291.599 226.407 176.387 64.117 o
-10 6 20 1798.910 1727.010 315.917 18.504 o
-10 6 21 105.832 205.346 197.448 52.725 o
-10 6 22 64.485 -71.081 189.550 58.003 o
-10 6 23 16.196 -23.694 168.489 73.753 o
-10 7 1 7096.940 7103.720 225.782 14.220 o
-10 7 2 673.800 593.654 134.896 93.932 o
-10 7 3 5978.900 5749.650 252.693 15.399 o
-10 7 4 277.417 142.523 121.976 129.059 o
-10 7 5 2677.920 2799.820 164.926 41.234 o
-10 7 6 31.182 -21.585 55.478 656.457 o
-10 7 7 746.493 716.187 143.830 82.372 o
-10 7 8 20.881 2.710 91.485 248.202 o
-10 7 9 203.106 185.003 102.335 180.347 o
-10 7 10 327.761 349.044 121.809 124.426 o
-10 7 11 2392.820 2657.740 326.447 16.453 o
-10 7 12 1.959 -7.039 81.814 313.133 o
-10 7 13 408.016 398.979 192.183 53.233 o
-10 7 14 268.485 149.611 108.600 159.542 o
-10 7 15 2942.870 3171.420 287.498 19.080 o
-10 7 16 302.728 112.444 88.931 224.867 o
-10 7 17 6604.950 6088.540 393.586 8.830 o
-10 7 18 117.515 131.632 157.958 81.767 o
-10 7 19 8285.790 7868.960 529.161 5.241 o
-10 7 20 2.438 -84.245 160.591 81.332 o
-10 7 21 7413.400 8698.240 592.344 4.522 o
-10 7 22 51.069 10.531 171.122 71.134 o
-10 8 1 4484.520 4178.660 194.929 24.884 o
-10 8 2 3376.600 3314.200 188.537 31.237 o
-10 8 3 3849.580 3962.990 184.457 28.756 o
-10 8 4 1942.090 1746.510 151.996 55.669 o
-10 8 5 2313.060 2686.110 165.618 43.805 o
-10 8 6 2780.990 2832.510 265.715 22.033 o
-10 8 7 5149.240 5065.660 299.555 14.168 o
-10 8 8 5778.790 5744.530 317.391 12.298 o
-10 8 9 6499.470 6034.510 331.357 10.999 o
-10 8 10 8820.230 9360.630 454.130 6.033 o
-10 8 11 5118.090 5354.440 365.937 10.840 o
-10 8 12 8764.660 8901.590 393.558 7.196 o
-10 8 13 889.049 976.806 185.218 51.859 o
-10 8 14 6398.250 6292.870 348.111 10.361 o
-10 8 15 2968.180 3358.070 347.508 14.076 o
-10 8 16 5586.110 5775.780 505.467 6.492 o
-10 8 17 4304.000 4399.030 785.843 3.164 o
-10 8 18 4795.780 4676.420 506.763 6.789 o
-10 8 19 96.913 176.387 173.754 67.887 o
-10 8 20 944.649 745.037 239.570 33.179 o
-10 8 21 46.842 86.877 163.224 77.749 o
-10 8 22 49.517 221.142 194.815 54.399 o
-10 9 1 230.494 410.009 89.395 215.564 o
-10 9 2 8926.930 8660.990 428.247 6.541 o
-10 9 3 476.265 453.433 91.535 185.943 o
-10 9 4 674.476 800.099 169.715 62.741 o
-10 9 5 18.296 -30.502 154.009 88.206 o
-10 9 6 167.579 279.663 121.071 132.228 o
-10 9 7 775.333 682.562 408.059 12.245 o
-10 9 8 46.731 52.207 108.138 175.262 o
-10 9 9 233.553 168.947 128.084 118.820 o
-10 9 10 376.494 463.895 141.308 93.445 o
-10 9 11 291.920 248.529 168.489 69.827 o
-10 9 12 1980.230 1862.590 235.342 29.715 o
-10 9 13 1067.350 1063.580 193.173 47.007 o
-10 9 14 4961.520 5912.120 380.748 10.184 o
-10 9 15 1885.160 1893.190 247.635 27.601 o
-10 9 16 1745.000 1768.750 260.631 25.805 o
-10 9 17 2559.480 2530.750 415.957 10.774 o
-10 9 18 3656.030 3748.850 335.822 14.093 o
-10 9 19 3841.670 4304.370 515.997 6.840 o
-10 9 21 3661.630 3659.370 458.079 8.544 o
-10 10 1 4280.360 4505.340 211.230 23.179 o
-10 10 2 16.831 93.013 72.052 386.191 o
-10 10 3 8816.200 8666.250 415.077 6.816 o
-10 10 4 252.711 360.836 148.611 88.097 o
-10 10 5 11936.100 13230.000 500.665 4.268 o
-10 10 6 41.239 18.353 97.612 215.866 o
-10 10 7 16311.500 15252.400 721.343 2.344 o
-10 10 8 25.828 -32.922 88.409 265.124 o
-10 10 9 12576.500 12466.800 496.040 4.258 o
-10 10 10 421.071 411.992 154.476 79.386 o
-10 10 11 6479.510 7129.520 388.945 8.766 o
-10 10 12 10.798 -77.556 102.301 199.711 o
-10 10 13 15867.200 15941.700 568.649 3.017 o
-10 10 14 117.765 62.986 111.647 160.898 o
-10 10 15 5928.370 6227.650 375.979 9.707 o
-10 10 16 811.800 782.196 188.895 51.237 o
-10 10 17 2781.910 2514.920 410.692 10.925 o
-10 10 18 5.109 143.156 147.915 94.636 o
-10 10 19 3391.510 3698.660 639.731 4.739 o
-10 10 20 43.127 -139.530 197.448 53.596 o
-10 11 1 2056.700 2088.720 272.485 23.120 o
-10 11 2 3045.130 3018.280 303.417 17.545 o
-10 11 3 2123.140 2814.270 333.029 16.084 o
-10 11 4 978.397 848.510 190.766 49.166 o
-10 11 5 32.243 -25.532 107.922 178.276 o
-10 11 6 130.781 4.029 105.003 181.873 o
-10 11 7 171.143 401.783 151.798 85.576 o
-10 11 8 299.595 169.366 124.820 122.651 o
-10 11 9 9.795 -0.931 106.772 183.457 o
-10 11 10 1189.440 1191.550 284.325 23.529 o
-10 11 11 177.504 142.776 210.611 46.289 o
-10 11 12 2204.580 2793.810 758.200 3.527 o
-10 11 13 40.764 15.796 128.084 126.472 o
-10 11 14 5769.790 6194.080 419.712 8.436 o
-10 11 15 1344.100 793.331 186.746 48.835 o
-10 11 16 5647.020 4917.310 406.032 9.197 o
-10 11 17 41.609 -11.210 144.046 100.360 o
-10 11 18 4307.410 4594.900 398.910 10.197 o
-10 11 19 131.398 263.802 173.005 67.770 o
-10 11 20 9282.020 9761.830 705.547 3.223 o
-10 12 1 1424.320 1923.750 267.367 25.177 o
-10 12 2 8013.950 7372.470 408.532 7.518 o
-10 12 3 3216.620 3880.300 354.594 13.242 o
-10 12 4 10581.900 11344.000 494.030 4.805 o
-10 12 5 6255.110 6068.220 442.945 7.653 o
-10 12 6 8499.430 8359.620 438.370 6.558 o
-10 12 7 5113.290 5127.030 417.842 9.010 o
-10 12 8 7812.850 7027.870 407.668 7.694 o
-10 12 9 4069.080 4064.420 369.431 11.785 o
-10 12 10 7615.380 8289.900 448.624 6.674 o
-10 12 11 5223.480 4939.430 446.232 8.145 o
-10 12 12 4451.220 5142.820 421.345 9.179 o
-10 12 13 4684.790 4828.330 410.949 9.505 o
-10 12 14 3952.670 3533.550 350.278 13.067 o
-10 12 15 2163.590 2222.050 293.084 20.251 o
-10 12 16 529.441 425.483 180.542 58.811 o
-10 12 17 546.534 36.857 239.570 35.152 o
-10 12 18 147.662 7.898 213.244 45.557 o
-10 12 19 175.128 86.877 229.040 39.360 o
-10 13 1 3479.670 3661.580 362.041 12.704 o
-10 13 2 79.065 -36.927 283.009 26.099 o
-10 13 3 1760.490 1546.010 388.314 12.829 o
-10 13 4 6.907 43.877 116.880 152.374 o
-10 13 5 149.217 221.796 142.400 98.529 o
-10 13 6 33.387 -16.297 136.587 111.711 o
-10 13 7 46.527 80.296 141.478 103.120 o
-10 13 8 0.441 -1.974 132.642 119.250 o
-10 13 9 866.567 527.295 198.764 47.238 o
-10 13 10 60.049 -25.185 133.092 116.944 o
-10 13 11 1504.470 1012.380 330.396 17.666 o
-10 13 12 231.384 263.481 180.456 61.706 o
-10 13 13 2041.120 2042.930 405.426 11.617 o
-10 13 14 544.707 515.997 292.223 23.642 o
-10 13 15 4221.890 4741.380 623.936 4.815 o
-10 13 16 585.994 739.772 308.019 21.206 o
-10 13 17 3043.720 2622.110 458.079 8.901 o
-10 14 1 1098.800 1248.180 237.495 32.583 o
-10 14 2 7640.300 7897.900 730.557 3.257 o
-10 14 3 971.288 648.426 322.498 19.120 o
-10 14 4 9829.250 9873.490 508.164 4.968 o
-10 14 5 648.089 816.118 294.856 22.934 o
-10 14 6 10605.700 10125.100 723.976 2.975 o
-10 14 7 206.911 710.813 265.897 28.749 o
-10 14 8 8368.500 8169.080 642.364 3.909 o
-10 14 9 34.740 -15.796 207.979 48.361 o
-10 14 10 4330.060 4617.650 605.507 5.073 o
-10 14 11 79.509 205.346 215.876 44.353 o
-10 14 12 4185.020 3933.160 563.385 5.837 o
-10 14 13 88.949 571.283 297.488 23.317 o
-10 14 14 2172.820 2479.950 468.610 8.805 o
-10 14 15 104.524 21.061 242.203 35.501 o
-10 15 1 2151.650 1727.010 415.957 11.105 o
-10 15 2 444.846 371.202 289.590 24.273 o
-10 15 3 622.818 929.322 342.243 17.223 o
-10 15 4 81.444 -92.142 226.407 40.686 o
-10 15 5 24.460 421.222 257.999 31.094 o
-10 15 6 15.153 194.815 231.672 38.782 o
-10 15 7 81.787 128.999 244.835 34.677 o
-10 15 8 132.701 71.081 202.713 50.266 o
-10 15 9 668.438 821.383 302.754 21.784 o
-10 15 10 374.654 142.163 223.774 40.460 o
-10 15 11 2293.680 3148.640 534.426 6.820 o
-10 15 12 243.946 539.691 284.325 25.306 o
-9 -15 1 837.864 215.876 329.080 18.682 o
-9 -15 2 127.675 244.835 236.938 36.736 o
-9 -15 3 175.732 423.855 268.529 28.490 o
-9 -15 4 1.796 -113.817 135.550 114.157 o
-9 -15 5 194.531 -33.461 168.489 71.998 o
-9 -15 6 0.118 -71.081 189.550 58.399 o
-9 -15 7 513.573 566.017 284.325 24.929 o
-9 -15 8 5.599 128.999 215.876 44.767 o
-9 -15 9 1626.080 1245.240 339.610 16.606 o
-9 -15 10 0.465 -13.163 247.468 34.262 o
-9 -15 11 835.758 487.038 294.856 22.906 o
-9 -14 1 2401.530 2004.970 249.575 25.930 o
-9 -14 2 3146.650 2820.220 255.205 22.640 o
-9 -14 3 3725.300 4096.710 369.487 11.996 o
-9 -14 4 4374.490 4166.700 364.997 11.764 o
-9 -14 5 3503.530 3469.380 458.079 8.625 o
-9 -14 6 5417.500 7076.530 448.707 7.629 o
-9 -14 7 1356.030 1326.020 243.672 30.392 o
-9 -14 8 2956.880 2994.860 346.115 14.323 o
-9 -14 9 2335.290 3020.300 334.321 15.698 o
-9 -14 10 2940.340 2174.560 439.651 9.688 o
-9 -14 11 3084.320 4085.860 587.079 5.564 o
-9 -14 12 2794.450 2814.290 487.038 8.013 o
-9 -14 13 509.524 592.344 265.897 28.327 o
-9 -14 14 2799.520 1574.320 389.631 12.216 o
-9 -14 15 22.810 234.305 294.856 23.986 o
-9 -13 1 12.422 -48.070 94.444 234.007 o
-9 -13 2 2177.810 2436.690 183.878 40.052 o
-9 -13 3 15.489 -115.105 87.117 274.351 o
-9 -13 4 76.004 54.989 117.017 148.919 o
-9 -13 5 354.919 333.874 133.881 104.734 o
-9 -13 6 9.756 -56.994 111.911 167.045 o
-9 -13 7 76.989 84.800 108.323 172.091 o
-9 -13 8 798.005 726.677 154.618 72.425 o
-9 -13 9 643.475 542.568 150.886 78.752 o
-9 -13 10 2573.850 2798.180 265.994 22.412 o
-9 -13 11 776.403 1145.960 246.152 31.505 o
-9 -13 12 1573.730 1080.230 226.904 34.006 o
-9 -13 13 1545.600 1719.110 410.692 11.616 o
-9 -13 14 2489.710 2069.250 413.324 11.024 o
-9 -13 15 2326.830 2680.030 492.304 7.981 o
-9 -13 16 4546.380 5065.200 623.936 4.758 o
-9 -13 17 3588.790 3754.140 573.915 5.750 o
-9 -12 1 14466.400 15825.700 360.561 4.529 o
-9 -12 2 105.035 87.452 92.728 228.758 o
-9 -12 3 7660.740 7848.290 331.225 9.531 o
-9 -12 4 345.437 557.358 123.381 118.024 o
-9 -12 5 8288.640 8547.400 346.040 8.543 o
-9 -12 6 28.076 -67.340 88.412 264.820 o
-9 -12 7 9230.950 10281.300 381.008 6.947 o
-9 -12 8 4.886 58.355 116.409 153.376 o
-9 -12 9 12573.500 13164.900 448.234 4.606 o
-9 -12 10 1372.150 972.978 175.084 53.251 o
-9 -12 11 6316.260 6757.730 400.235 8.616 o
-9 -12 12 108.907 162.203 129.347 120.123 o
-9 -12 13 3466.570 3252.300 281.193 18.867 o
-9 -12 14 21.353 39.021 115.186 156.315 o
-9 -12 15 2530.130 2429.930 455.447 9.180 o
-9 -12 16 194.647 -76.347 200.081 51.444 o
-9 -12 17 605.109 955.648 318.549 19.766 o
-9 -12 18 95.629 189.550 234.305 37.713 o
-9 -12 19 35.085 263.264 279.060 26.723 o
-9 -11 1 625.103 523.135 106.351 139.359 o
-9 -11 2 1305.500 1318.950 151.377 65.026 o
-9 -11 3 959.944 1253.560 136.119 81.381 o
-9 -11 4 59.413 126.637 78.900 313.304 o
-9 -11 5 146.433 207.430 112.866 152.972 o
-9 -11 6 899.368 1099.960 162.280 63.849 o
-9 -11 7 367.521 200.382 111.655 146.265 o
-9 -11 8 1981.150 1863.710 197.513 38.679 o
-9 -11 9 6.705 64.406 100.771 203.661 o
-9 -11 10 4535.360 4766.320 354.023 11.972 o
-9 -11 11 213.269 170.649 286.958 25.123 o
-9 -11 12 5456.870 5559.630 406.941 9.105 o
-9 -11 13 1233.810 1366.200 184.392 48.707 o
-9 -11 14 10133.700 10637.800 399.084 6.240 o
-9 -11 15 50.794 62.839 108.923 172.289 o
-9 -11 16 8987.400 9864.460 402.164 6.756 o
-9 -11 17 2.917 -71.081 192.183 56.794 o
-9 -11 18 8573.430 9277.420 716.078 3.231 o
-9 -11 19 0.469 92.142 239.570 36.447 o
-9 -11 20 11407.500 12099.600 805.588 2.422 o
-9 -10 1 8608.030 8567.310 259.682 10.560 o
-9 -10 2 8610.960 8574.270 298.208 9.524 o
-9 -10 3 5217.530 4664.770 238.491 18.448 o
-9 -10 4 11985.100 11608.600 293.207 6.761 o
-9 -10 5 8381.880 8659.230 264.365 10.587 o
-9 -10 6 9474.930 9276.170 334.243 7.949 o
-9 -10 7 7781.580 8636.880 328.140 9.279 o
-9 -10 8 5652.050 5984.650 295.483 13.355 o
-9 -10 9 7191.600 7220.930 311.354 10.720 o
-9 -10 10 3817.450 3655.120 340.905 13.679 o
-9 -10 11 4007.510 4504.200 377.223 11.316 o
-9 -10 12 1143.800 922.733 169.714 58.033 o
-9 -10 13 974.915 983.290 179.019 54.267 o
-9 -10 14 1024.830 935.821 161.115 64.141 o
-9 -10 15 1312.840 1919.610 211.002 37.680 o
-9 -10 16 572.599 346.543 201.896 47.839 o
-9 -10 17 17.011 1.770 115.873 155.490 o
-9 -10 18 7.334 34.409 128.514 126.333 o
-9 -10 19 25.044 -63.183 213.244 46.047 o
-9 -10 20 1.950 -115.836 192.183 56.800 o
-9 -10 21 1760.280 1029.360 334.345 17.064 o
-9 -10 22 185.918 -13.163 189.550 57.251 o
-9 -9 1 2064.880 2278.370 193.314 38.436 o
-9 -9 2 648.530 366.928 89.530 182.329 o
-9 -9 3 10.064 83.974 73.751 372.193 o
-9 -9 4 7.823 -10.629 69.483 431.966 o
-9 -9 5 1675.950 2136.420 155.372 54.837 o
-9 -9 6 930.918 885.316 109.586 115.645 o
-9 -9 7 1024.680 946.612 139.375 80.061 o
-9 -9 8 858.993 793.009 225.111 37.330 o
-9 -9 9 7975.100 8756.660 330.891 9.045 o
-9 -9 10 2027.000 2062.770 266.536 24.047 o
-9 -9 11 7604.710 7548.580 391.357 8.055 o
-9 -9 12 2377.820 2243.070 218.332 31.322 o
-9 -9 13 5614.310 6497.850 302.417 12.795 o
-9 -9 14 4027.520 4456.060 302.577 15.583 o
-9 -9 15 9510.130 10612.900 563.870 4.344 o
-9 -9 16 3675.800 3840.660 281.189 18.122 o
-9 -9 17 6706.670 7292.430 335.155 10.250 o
-9 -9 18 3423.600 3868.360 296.198 17.163 o
-9 -9 19 3980.860 3897.580 293.264 16.667 o
-9 -9 20 4849.230 4133.530 668.690 4.221 o
-9 -9 21 4327.980 5554.870 666.058 4.234 o
-9 -9 22 2508.890 2693.190 455.447 9.147 o
-9 -9 23 2446.540 3914.730 544.956 6.491 o
-9 -8 1 396.775 556.177 97.549 170.646 o
-9 -8 2 14217.000 15328.900 319.905 4.963 o
-9 -8 3 744.584 686.450 102.950 137.115 o
-9 -8 4 19434.200 19546.900 499.894 2.677 o
-9 -8 5 469.477 454.354 91.538 186.403 o
-9 -8 6 13348.200 14236.500 302.036 5.572 o
-9 -8 7 322.802 391.429 106.875 155.219 o
-9 -8 8 7648.440 7820.960 302.402 10.413 o
-9 -8 9 125.398 95.932 89.231 243.045 o
-9 -8 10 7122.210 6807.470 362.646 9.271 o
-9 -8 11 3.645 -7.712 84.438 293.727 o
-9 -8 12 2712.550 2751.460 225.024 28.201 o
-9 -8 13 161.920 223.379 116.864 142.449 o
-9 -8 14 1376.660 1346.750 173.036 52.739 o
-9 -8 15 69.677 22.175 96.261 219.137 o
-9 -8 16 52.040 -73.769 92.656 238.890 o
-9 -8 17 21.880 -62.758 112.834 163.740 o
-9 -8 18 277.489 337.108 122.439 125.059 o
-9 -8 19 104.072 199.920 124.770 128.252 o
-9 -8 20 1277.270 1436.310 200.592 42.163 o
-9 -8 21 589.661 746.371 212.996 42.414 o
-9 -8 22 3857.420 3893.670 513.365 6.943 o
-9 -8 23 794.338 918.791 313.284 20.239 o
-9 -8 24 3955.080 4399.140 563.385 5.837 o
-9 -7 1 76.697 35.964 80.733 304.955 o
-9 -7 2 11.446 17.613 78.961 332.444 o
-9 -7 3 155.240 197.833 82.440 269.341 o
-9 -7 4 145.204 82.443 69.235 380.379 o
-9 -7 5 2590.500 2536.860 155.804 45.348 o
-9 -7 6 2014.010 2082.580 142.293 57.576 o
-9 -7 7 4043.290 3893.830 194.567 26.786 o
-9 -7 8 182.740 104.618 80.098 286.149 o
-9 -7 9 6227.320 6246.740 262.434 14.211 o
-9 -7 10 1598.490 1741.070 183.210 45.678 o
-9 -7 11 8708.740 9194.910 327.429 8.549 o
-9 -7 12 4311.120 4608.460 282.734 16.562 o
-9 -7 13 12983.600 13532.900 398.483 4.913 o
-9 -7 14 664.160 1051.640 219.331 39.358 o
-9 -7 15 18160.400 20095.400 496.894 2.803 o
-9 -7 16 374.943 293.938 135.489 102.515 o
-9 -7 17 12700.800 12724.800 408.592 5.003 o
-9 -7 18 1272.530 920.562 166.502 58.658 o
-9 -7 19 15050.800 16664.300 476.110 3.578 o
-9 -7 20 714.879 836.343 165.978 64.614 o
-9 -7 21 10184.900 9872.870 394.471 6.430 o
-9 -7 22 257.936 35.154 141.671 99.203 o
-9 -7 23 6829.580 6742.910 1075.430 1.683 o
-9 -7 24 14.196 -10.531 189.550 58.313 o
-9 -6 1 10986.000 11063.200 257.550 7.941 o
-9 -6 2 3485.000 3260.530 168.259 34.593 o
-9 -6 3 10497.600 10394.600 251.110 8.575 o
-9 -6 4 849.026 804.456 101.647 132.426 o
-9 -6 5 8082.750 8335.910 222.791 12.308 o
-9 -6 6 4549.000 4437.280 363.959 11.605 o
-9 -6 7 4535.440 4504.750 177.679 26.188 o
-9 -6 8 739.662 645.899 105.396 133.730 o
-9 -6 9 1696.280 1701.040 213.982 35.778 o
-9 -6 10 1381.640 1540.570 164.805 55.800 o
-9 -6 11 604.334 427.016 170.147 64.807 o
-9 -6 12 402.784 350.663 144.704 90.081 o
-9 -6 13 1270.570 1648.320 181.841 48.603 o
-9 -6 14 14.740 184.608 101.613 195.443 o
-9 -6 15 1330.640 1622.950 177.761 49.978 o
-9 -6 16 189.273 154.412 104.484 175.431 o
-9 -6 17 130.313 57.782 102.809 187.599 o
-9 -6 18 96.038 -3.243 101.255 197.566 o
-9 -6 19 167.209 219.298 116.348 143.493 o
-9 -6 20 900.242 923.649 162.613 64.525 o
-9 -6 21 109.975 39.271 100.789 196.884 o
-9 -6 22 3279.840 3216.550 267.464 20.593 o
-9 -6 23 459.696 263.514 146.498 87.890 o
-9 -6 24 3489.890 3535.670 338.788 14.140 o
-9 -6 25 340.269 484.406 255.366 31.047 o
-9 -5 1 837.816 988.036 102.787 127.275 o
-9 -5 2 1186.910 1167.410 112.514 100.316 o
-9 -5 3 84.544 1.319 58.156 565.850 o
-9 -5 4 4242.520 3930.380 314.585 14.820 o
-9 -5 5 2569.660 2559.670 148.130 47.834 o
-9 -5 6 1871.310 2007.980 148.145 56.814 o
-9 -5 7 1216.050 1336.460 120.746 89.390 o
-9 -5 8 7496.020 7204.290 223.497 13.707 o
-9 -5 9 825.467 925.773 111.049 116.365 o
-9 -5 10 22592.700 23227.600 482.155 2.226 o
-9 -5 11 2054.210 2205.840 184.354 41.238 o
-9 -5 12 19516.500 19869.100 451.046 2.815 o
-9 -5 13 4488.920 4396.960 266.758 17.683 o
-9 -5 14 18536.600 19404.600 457.672 2.947 o
-9 -5 15 4470.270 5219.400 299.356 14.851 o
-9 -5 16 12010.700 12181.100 694.324 2.942 o
-9 -5 17 1603.310 1576.900 228.984 32.620 o
-9 -5 18 9917.360 10171.100 523.384 4.743 o
-9 -5 19 3861.860 3821.870 276.302 18.289 o
-9 -5 20 9321.160 9500.640 465.520 5.698 o
-9 -5 21 3861.080 4207.640 290.638 16.826 o
-9 -5 22 3442.590 3170.300 257.447 21.443 o
-9 -5 23 979.006 1201.780 180.684 52.634 o
-9 -5 24 1286.250 948.375 209.075 40.419 o
-9 -5 25 122.775 405.426 236.938 36.540 o
-9 -4 1 8940.100 8801.640 244.763 10.559 o
-9 -4 2 1084.820 1047.240 99.295 121.773 o
-9 -4 3 15242.200 14997.600 276.770 5.004 o
-9 -4 4 8874.490 8784.420 215.309 11.409 o
-9 -4 5 29258.000 29271.600 392.794 1.644 o
-9 -4 6 710.849 890.516 91.276 156.936 o
-9 -4 7 17555.500 17096.700 407.064 3.482 o
-9 -4 8 291.608 512.545 81.016 238.817 o
-9 -4 9 3828.430 3824.360 224.124 23.759 o
-9 -4 10 917.984 1037.900 135.945 84.118 o
-9 -4 11 10948.200 11687.800 671.136 3.209 o
-9 -4 12 576.312 659.474 147.374 82.106 o
-9 -4 13 3807.130 4024.240 250.765 20.629 o
-9 -4 14 142.568 171.119 93.214 219.069 o
-9 -4 15 883.771 854.708 235.585 34.221 o
-9 -4 16 121.968 82.393 164.874 75.439 o
-9 -4 17 106.767 28.797 96.839 213.159 o
-9 -4 18 488.645 403.240 123.888 115.307 o
-9 -4 19 760.008 587.476 130.905 96.804 o
-9 -4 20 681.655 641.775 140.279 87.532 o
-9 -4 21 1824.460 1745.860 188.586 42.489 o
-9 -4 22 155.772 6.030 98.633 202.889 o
-9 -4 23 7647.740 7571.450 344.654 9.246 o
-9 -3 1 125.831 36.351 57.874 537.360 o
-9 -3 2 2753.120 2875.520 140.919 47.220 o
-9 -3 3 318.889 371.209 80.295 247.351 o
-9 -3 4 861.391 835.633 89.835 152.891 o
-9 -3 5 643.689 777.946 88.026 172.184 o
-9 -3 6 5028.540 5261.270 164.740 24.616 o
-9 -3 7 1997.940 1956.930 121.172 69.149 o
-9 -3 8 9466.040 9606.580 212.866 10.472 o
-9 -3 9 5835.030 6151.760 222.912 17.084 o
-9 -3 10 9823.720 10231.600 217.804 9.771 o
-9 -3 11 4652.620 4780.500 221.745 20.890 o
-9 -3 12 8749.420 8677.250 289.802 9.602 o
-9 -3 13 1239.400 966.284 134.931 80.092 o
-9 -3 14 11985.600 12035.900 343.715 6.045 o
-9 -3 15 2204.680 2521.280 204.154 34.537 o
-9 -3 16 13986.900 14965.300 393.555 4.513 o
-9 -3 17 4401.860 4488.060 265.808 17.823 o
-9 -3 18 12981.200 13082.800 381.975 5.131 o
-9 -3 19 924.205 787.511 141.461 81.135 o
-9 -3 20 6425.770 6242.710 296.438 12.398 o
-9 -3 21 83.802 142.529 102.332 189.533 o
-9 -3 22 2164.010 2607.870 287.893 20.576 o
-9 -3 23 363.160 97.408 202.713 49.099 o
-9 -3 24 2076.890 2177.190 463.345 9.058 o
-9 -2 1 6585.080 6437.970 180.310 17.885 o
-9 -2 2 41811.700 41277.100 612.356 0.824 o
-9 -2 3 4688.160 5182.730 158.292 26.592 o
-9 -2 4 25928.300 25924.200 351.374 2.055 o
-9 -2 5 7243.070 6929.610 260.672 12.688 o
-9 -2 6 17656.400 18252.500 287.100 3.887 o
-9 -2 7 3221.810 3203.290 137.470 43.086 o
-9 -2 8 7908.920 7793.280 189.281 14.019 o
-9 -2 9 291.501 295.690 64.272 356.275 o
-9 -2 10 3415.800 3159.770 141.420 40.908 o
-9 -2 11 2620.520 2614.470 151.886 46.024 o
-9 -2 12 2103.230 2079.190 169.506 46.087 o
-9 -2 13 562.445 355.535 95.770 171.353 o
-9 -2 14 188.084 216.820 98.264 193.895 o
-9 -2 15 3.739 132.707 86.158 272.822 o
-9 -2 16 19.388 119.887 86.945 266.860 o
-9 -2 17 530.196 625.616 146.047 84.360 o
-9 -2 18 729.690 574.973 117.806 115.028 o
-9 -2 19 1203.460 1326.290 161.491 60.169 o
-9 -2 20 397.946 322.037 172.085 65.809 o
-9 -2 21 870.376 1082.010 292.223 22.876 o
-9 -2 22 1005.170 1237.340 315.917 19.563 o
-9 -2 23 4523.650 4351.750 523.895 6.514 o
-9 -2 24 3725.960 3340.820 489.671 7.640 o
-9 -1 1 490.726 562.058 74.333 240.023 o
-9 -1 2 345.948 315.239 68.560 311.675 o
-9 -1 3 2055.840 2275.160 123.951 64.540 o
-9 -1 4 22.515 9.061 56.452 637.867 o
-9 -1 5 7936.960 7861.350 184.954 14.081 o
-9 -1 6 38.354 -5.210 45.181 959.347 o
-9 -1 7 23447.200 24316.000 331.794 2.401 o
-9 -1 8 87.302 165.026 55.736 557.530 o
-9 -1 9 10808.600 10576.600 215.408 8.894 o
-9 -1 10 1268.590 1025.730 90.442 127.191 o
-9 -1 11 15303.300 15717.800 264.663 4.949 o
-9 -1 12 644.103 635.224 87.578 178.291 o
-9 -1 13 17205.900 16940.900 383.382 3.673 o
-9 -1 14 877.828 1207.860 138.214 81.326 o
-9 -1 15 19392.500 20138.400 591.039 2.353 o
-9 -1 16 1626.130 1955.160 176.089 47.444 o
-9 -1 17 8065.810 8503.930 289.667 10.194 o
-9 -1 18 975.176 832.231 129.893 90.840 o
-9 -1 19 13151.100 13932.500 376.995 5.007 o
-9 -1 20 1833.310 1571.690 310.651 19.106 o
-9 -1 21 6407.000 6099.830 513.365 6.105 o
-9 -1 22 882.064 1024.100 300.121 21.786 o
-9 -1 23 800.102 631.833 263.264 28.298 o
-9 -1 24 298.672 -115.836 192.183 55.060 o
-9 0 1 7373.360 7696.890 239.013 12.945 o
-9 0 2 28052.600 26842.000 346.776 1.856 o
-9 0 3 6224.040 5989.030 160.807 20.387 o
-9 0 4 11350.100 11230.700 217.232 8.253 o
-9 0 5 2265.030 2087.790 114.280 67.649 o
-9 0 6 24846.500 23406.000 386.553 2.207 o
-9 0 7 867.048 850.689 79.028 175.357 o
-9 0 8 5044.280 4991.350 149.652 26.512 o
-9 0 9 1012.100 902.125 85.740 150.398 o
-9 0 10 2168.380 1876.950 112.409 71.896 o
-9 0 11 739.255 820.935 90.871 158.182 o
-9 0 12 1438.470 1259.610 97.723 107.600 o
-9 0 13 140.013 83.561 72.762 349.786 o
-9 0 14 412.364 316.428 152.768 81.775 o
-9 0 15 135.190 185.263 81.880 276.366 o
-9 0 16 912.554 803.026 119.018 104.936 o
-9 0 17 18.085 40.088 77.706 339.347 o
-9 0 18 4412.560 4994.120 429.120 8.967 o
-9 0 19 0.508 -200.081 171.122 71.651 o
-9 0 20 4799.970 4609.750 487.038 7.257 o
-9 0 21 27.431 231.672 202.713 50.385 o
-9 0 22 6213.340 5860.260 581.813 5.061 o
-9 0 23 11.178 -147.428 165.856 76.160 o
-9 0 24 9213.160 9293.220 650.262 3.677 o
-9 1 1 160.902 184.568 68.094 372.899 o
-9 1 2 2114.180 1951.680 110.329 73.351 o
-9 1 3 2186.860 2311.800 119.500 64.608 o
-9 1 4 3862.410 3433.060 127.760 39.677 o
-9 1 5 2971.530 2805.680 169.613 38.275 o
-9 1 6 5467.290 5095.710 146.811 25.048 o
-9 1 7 8349.200 8638.130 190.379 12.807 o
-9 1 8 17018.600 16486.400 262.789 4.359 o
-9 1 9 13309.400 13415.600 333.256 5.441 o
-9 1 10 8460.340 8666.070 193.145 12.568 o
-9 1 11 8779.820 8853.810 197.493 11.953 o
-9 1 12 2308.730 2284.420 123.675 61.234 o
-9 1 13 5975.480 6285.680 171.857 19.925 o
-9 1 14 4030.820 3669.990 226.469 23.169 o
-9 1 15 13484.000 13893.200 502.808 3.905 o
-9 1 16 8232.180 8447.170 333.207 8.923 o
-9 1 17 9791.480 10480.500 579.181 4.159 o
-9 1 18 1998.610 2361.480 347.508 15.226 o
-9 1 19 8686.650 8026.920 550.222 4.870 o
-9 1 20 701.272 386.998 207.979 44.607 o
-9 1 21 6921.560 7187.110 547.589 5.319 o
-9 1 22 913.257 934.587 281.692 24.535 o
-9 1 23 796.625 621.303 281.692 24.935 o
-9 1 24 138.584 271.162 210.611 46.185 o
-9 2 1 16758.500 16893.500 316.037 4.110 o
-9 2 2 1756.700 1946.440 127.731 69.145 o
-9 2 3 25566.400 25494.200 325.657 2.142 o
-9 2 4 2201.720 2269.920 112.966 67.873 o
-9 2 5 13076.600 13052.700 277.484 6.137 o
-9 2 6 1440.490 1482.370 112.170 90.438 o
-9 2 7 9486.820 8913.370 189.901 11.322 o
-9 2 8 148.626 209.170 52.901 553.822 o
-9 2 9 1310.220 1421.040 99.371 107.334 o
-9 2 10 101.287 57.087 48.619 732.739 o
-9 2 11 344.899 311.984 60.534 369.113 o
-9 2 12 384.272 306.933 63.154 340.237 o
-9 2 13 1256.920 1246.440 99.897 111.317 o
-9 2 14 24.613 -77.031 42.240 1117.460 o
-9 2 15 3866.100 4077.960 394.896 10.727 o
-9 2 16 1318.380 1350.540 265.897 26.157 o
-9 2 17 1894.840 1700.690 294.856 20.761 o
-9 2 18 2207.530 1911.300 305.386 19.041 o
-9 2 19 1804.430 1971.850 321.182 17.845 o
-9 2 20 1823.190 2082.420 342.243 15.891 o
-9 2 21 7693.510 8416.550 566.017 4.816 o
-9 2 22 5066.860 4720.320 500.201 6.864 o
-9 2 23 5658.120 3977.920 476.508 7.362 o
-9 2 24 6186.050 6829.070 568.650 5.175 o
-9 3 1 4.789 -8.473 49.482 850.655 o
-9 3 2 2189.700 2434.240 194.554 37.134 o
-9 3 3 9.291 135.427 54.535 641.976 o
-9 3 4 4690.180 4717.960 209.073 22.075 o
-9 3 5 86.136 115.403 47.034 758.359 o
-9 3 6 23536.100 23028.400 308.315 2.506 o
-9 3 7 732.888 558.783 64.507 246.829 o
-9 3 8 27286.400 28115.400 350.791 1.860 o
-9 3 9 210.407 235.633 54.892 486.971 o
-9 3 10 21777.600 21646.300 360.747 2.687 o
-9 3 11 538.631 498.957 68.140 264.460 o
-9 3 12 6333.420 6576.910 171.818 18.754 o
-9 3 13 285.365 228.318 65.073 360.163 o
-9 3 14 17832.600 18036.100 439.304 3.216 o
-9 3 15 169.929 339.959 172.438 67.515 o
-9 3 16 18987.400 18960.300 737.139 1.992 o
-9 3 17 1341.160 1221.540 242.203 30.884 o
-9 3 18 3273.430 3101.250 373.835 12.375 o
-9 3 19 490.613 731.874 234.305 35.865 o
-9 3 20 5636.660 6123.520 494.936 6.652 o
-9 3 21 51.367 28.959 171.122 71.046 o
-9 3 22 1163.770 868.771 276.427 25.061 o
-9 3 23 24.655 118.469 200.081 51.997 o
-9 3 24 239.174 334.345 215.876 43.512 o
-9 4 1 23317.700 23094.200 375.987 2.394 o
-9 4 2 8230.100 8021.560 213.995 12.604 o
-9 4 3 6697.620 6696.410 197.426 16.511 o
-9 4 4 3539.730 3476.100 149.336 37.403 o
-9 4 5 8318.000 8230.740 213.287 12.396 o
-9 4 6 4562.290 4757.270 140.959 29.955 o
-9 4 7 16169.500 16039.300 353.955 4.137 o
-9 4 8 6035.260 6073.430 160.088 20.815 o
-9 4 9 1216.200 1342.990 95.115 116.832 o
-9 4 10 589.470 643.441 88.828 178.561 o
-9 4 11 1802.210 2256.530 169.475 47.607 o
-9 4 12 1716.740 1664.220 143.453 62.729 o
-9 4 13 11.842 89.259 69.197 419.352 o
-9 4 14 1902.980 2053.330 161.681 50.575 o
-9 4 15 134.983 112.262 71.300 360.211 o
-9 4 16 130.288 39.490 152.693 87.815 o
-9 4 17 5958.810 5936.600 442.283 7.802 o
-9 4 18 1504.530 1155.730 244.835 29.985 o
-9 4 19 6607.230 6297.270 476.508 6.742 o
-9 4 20 57.501 26.326 150.060 92.077 o
-9 4 21 4996.930 4865.120 492.304 7.044 o
-9 4 22 83.446 -7.898 186.917 59.513 o
-9 4 23 6395.380 5873.420 494.936 6.486 o
-9 4 24 81.564 52.653 184.285 61.041 o
-9 5 1 74.180 39.958 58.728 550.763 o
-9 5 2 43.121 41.200 61.178 526.415 o
-9 5 3 7033.450 7347.270 204.322 15.078 o
-9 5 4 3919.320 4054.570 173.275 29.941 o
-9 5 5 13090.700 13605.200 276.201 6.030 o
-9 5 6 10478.700 10707.600 242.720 8.627 o
-9 5 7 11426.400 11911.800 253.847 7.489 o
-9 5 8 5476.390 5378.520 149.864 24.270 o
-9 5 9 11064.600 11760.100 220.119 8.226 o
-9 5 10 10236.500 10057.200 234.148 9.193 o
-9 5 11 8976.130 8899.860 267.715 9.900 o
-9 5 12 7990.030 8091.190 292.009 10.351 o
-9 5 13 3654.510 3902.460 199.425 27.399 o
-9 5 14 5344.960 5195.630 273.985 15.379 o
-9 5 15 5256.440 5159.830 502.033 6.722 o
-9 5 16 8655.230 8384.960 279.647 10.052 o
-9 5 17 2722.990 2714.250 352.774 14.163 o
-9 5 18 1773.270 1350.540 273.794 24.061 o
-9 5 19 280.314 276.427 189.550 55.805 o
-9 5 20 1670.770 2035.030 342.243 16.031 o
-9 5 21 548.400 892.465 276.427 26.011 o
-9 5 22 884.344 992.505 286.958 23.705 o
-9 5 23 24.164 231.672 210.611 46.735 o
-9 5 24 24.651 -68.449 197.448 53.693 o
-9 6 1 9.549 53.329 58.859 582.513 o
-9 6 2 19888.800 19840.600 345.215 3.118 o
-9 6 3 35.678 12.421 55.792 641.240 o
-9 6 4 12046.900 11988.900 320.331 6.312 o
-9 6 5 283.650 193.572 63.240 380.746 o
-9 6 6 15954.500 15742.800 296.673 4.562 o
-9 6 7 738.967 795.682 125.396 101.522 o
-9 6 8 6477.210 6353.530 355.787 10.022 o
-9 6 9 41.806 -47.866 82.928 298.211 o
-9 6 10 17.684 92.799 78.961 323.838 o
-9 6 11 37.966 65.489 69.332 413.280 o
-9 6 12 22.207 -11.916 61.724 538.824 o
-9 6 13 37.393 11.298 94.138 232.475 o
-9 6 14 619.426 646.221 111.294 127.986 o
-9 6 15 672.625 673.958 110.936 126.145 o
-9 6 16 4057.030 4014.390 226.703 22.660 o
-9 6 17 972.136 740.846 121.913 100.692 o
-9 6 18 5168.370 4267.510 429.120 8.807 o
-9 6 19 1931.320 1821.790 331.713 16.813 o
-9 6 20 6724.290 7574.100 534.426 5.518 o
-9 6 21 1504.820 1184.690 273.794 24.661 o
-9 6 22 5159.330 5099.420 531.793 6.145 o
-9 6 23 2916.630 3040.700 431.753 9.852 o
-9 7 1 2391.880 2674.330 163.519 43.940 o
-9 7 2 201.654 166.512 67.100 373.292 o
-9 7 3 9548.480 9198.530 268.652 9.324 o
-9 7 4 561.180 383.485 73.472 246.012 o
-9 7 5 4910.870 5113.870 209.744 20.997 o
-9 7 6 32.059 131.437 58.119 559.141 o
-9 7 7 11955.900 12100.600 349.576 5.974 o
-9 7 8 1035.960 1151.610 169.959 57.843 o
-9 7 9 17761.800 17872.500 705.547 2.203 o
-9 7 10 593.782 633.200 154.009 76.091 o
-9 7 11 11241.700 10653.500 401.007 5.833 o
-9 7 12 30.388 39.581 66.134 459.661 o
-9 7 13 2557.520 3438.960 219.599 28.552 o
-9 7 14 17.962 67.599 74.058 369.294 o
-9 7 15 2930.420 2982.070 210.584 29.644 o
-9 7 16 22.688 -6.882 75.446 363.133 o
-9 7 17 7375.450 7491.340 286.618 11.304 o
-9 7 18 1.441 -3.145 144.795 100.055 o
-9 7 19 2850.440 2340.420 329.080 15.952 o
-9 7 20 53.967 202.713 202.713 50.327 o
-9 7 21 1688.820 1784.930 347.508 15.678 o
-9 7 22 15.492 152.693 184.285 61.151 o
-9 7 23 657.241 868.771 281.692 24.957 o
-9 8 1 10957.600 11065.700 368.374 6.300 o
-9 8 2 12519.300 12247.800 417.608 5.027 o
-9 8 3 10147.900 10419.800 266.307 8.526 o
-9 8 4 6912.920 6971.050 206.047 15.489 o
-9 8 5 1930.470 2024.360 170.615 47.106 o
-9 8 6 2610.550 2938.450 266.740 22.122 o
-9 8 7 5552.310 5032.120 325.131 12.449 o
-9 8 8 1229.010 1332.290 190.866 46.233 o
-9 8 9 766.049 824.746 251.417 30.695 o
-9 8 10 1501.990 1706.290 276.427 23.823 o
-9 8 11 3858.590 4011.490 311.707 15.381 o
-9 8 12 2242.800 2135.220 264.580 23.852 o
-9 8 13 8.787 16.763 89.183 261.673 o
-9 8 14 596.087 574.855 133.811 96.978 o
-9 8 15 99.683 -86.559 96.105 218.150 o
-9 8 16 1876.680 2008.470 187.755 41.736 o
-9 8 17 1886.420 1795.100 180.925 44.533 o
-9 8 18 7659.360 8160.940 311.359 10.003 o
-9 8 19 1485.340 992.505 260.631 27.117 o
-9 8 20 9463.040 9627.560 600.242 4.071 o
-9 8 21 575.988 284.325 215.876 42.324 o
-9 8 22 6823.010 7879.490 558.120 5.121 o
-9 9 1 73.220 181.571 76.401 324.246 o
-9 9 2 3603.650 3507.930 176.626 31.928 o
-9 9 3 215.792 207.984 68.826 349.826 o
-9 9 4 7247.590 7607.300 660.792 3.892 o
-9 9 5 1743.040 1793.670 379.100 13.351 o
-9 9 6 10693.700 11138.600 497.569 4.765 o
-9 9 7 4667.720 4989.720 330.428 12.972 o
-9 9 8 10395.100 11546.900 446.727 5.373 o
-9 9 9 2341.480 2614.570 265.032 23.145 o
-9 9 10 20637.900 20782.800 596.575 2.206 o
-9 9 11 7427.520 7547.560 370.324 8.678 o
-9 9 12 12548.900 12447.500 465.345 4.537 o
-9 9 13 8885.800 9162.730 407.630 6.832 o
-9 9 14 5218.300 5325.010 327.634 12.490 o
-9 9 15 3495.680 2940.020 398.845 11.037 o
-9 9 16 6851.300 7031.170 366.870 9.237 o
-9 9 17 3013.970 3558.210 375.678 12.294 o
-9 9 18 3053.770 3288.360 308.973 16.895 o
-9 9 19 825.571 941.738 172.949 58.854 o
-9 9 20 1249.110 1626.970 329.080 17.750 o
-9 9 21 859.098 902.995 255.366 29.543 o
-9 9 22 293.160 487.038 226.407 39.268 o
-9 10 1 9060.680 9227.010 261.166 9.862 o
-9 10 2 1706.050 1659.080 138.064 65.882 o
-9 10 3 4640.390 5173.410 318.065 13.586 o
-9 10 4 860.595 1244.040 203.681 43.543 o
-9 10 5 6462.650 6828.270 349.038 10.106 o
-9 10 6 172.402 213.741 115.755 144.758 o
-9 10 7 123.166 66.082 167.173 73.494 o
-9 10 8 0.245 -12.535 101.340 204.297 o
-9 10 9 8.937 -104.253 179.019 65.403 o
-9 10 10 845.818 1010.070 190.259 49.703 o
-9 10 11 1764.470 1703.060 240.119 29.572 o
-9 10 12 14.480 -42.847 90.308 255.560 o
-9 10 13 6029.530 5261.920 385.863 9.586 o
-9 10 14 257.124 37.421 103.006 179.461 o
-9 10 15 1406.860 1085.410 203.681 41.344 o
-9 10 16 384.421 522.150 192.183 53.008 o
-9 10 17 7320.330 7584.480 396.499 8.053 o
-9 10 18 572.200 657.032 169.371 64.566 o
-9 10 19 11043.400 10972.600 392.387 5.959 o
-9 10 20 1319.060 1406.190 290.907 22.249 o
-9 10 21 5504.140 5102.060 531.793 6.073 o
-9 11 1 924.063 925.473 247.468 31.111 o
-9 11 2 11563.100 12354.500 479.283 4.632 o
-9 11 3 2727.640 3361.000 320.188 16.285 o
-9 11 4 12299.300 10666.200 457.009 4.881 o
-9 11 5 1583.470 2146.600 347.508 15.621 o
-9 11 6 10093.500 9958.290 432.809 5.876 o
-9 11 7 1676.910 1367.130 207.872 38.213 o
-9 11 8 11925.200 12394.800 705.547 2.877 o
-9 11 9 1213.550 1331.170 211.780 39.063 o
-9 11 10 14167.300 13238.300 683.170 2.762 o
-9 11 11 4107.010 4535.800 439.651 8.832 o
-9 11 12 18589.200 20168.500 632.856 2.288 o
-9 11 13 103.757 91.645 118.198 144.231 o
-9 11 14 3524.420 3973.200 357.535 12.813 o
-9 11 15 106.816 98.267 136.587 108.953 o
-9 11 16 6089.970 6356.350 1279.460 1.224 o
-9 11 17 1508.650 2216.680 463.345 9.203 o
-9 11 18 6065.880 6824.490 403.842 8.616 o
-9 11 19 42.748 -70.388 137.718 109.691 o
-9 11 20 633.588 743.917 218.015 40.477 o
-9 12 1 2329.720 2436.400 280.048 21.389 o
-9 12 2 5409.460 5216.060 362.818 10.822 o
-9 12 3 3339.860 3655.360 336.762 14.350 o
-9 12 4 3668.900 3111.520 338.294 14.200 o
-9 12 5 3551.610 3203.820 664.741 4.421 o
-9 12 6 992.505 1022.860 236.938 33.330 o
-9 12 7 26.312 -45.552 106.622 182.964 o
-9 12 8 6.734 -77.164 107.778 180.239 o
-9 12 9 554.264 600.780 163.310 69.325 o
-9 12 10 17.244 10.172 155.326 86.666 o
-9 12 11 251.110 125.577 156.642 81.411 o
-9 12 12 623.093 374.888 143.184 87.811 o
-9 12 13 2425.440 2003.520 281.911 21.351 o
-9 12 14 4419.160 3915.610 369.945 11.581 o
-9 12 15 4236.960 4182.970 387.864 10.801 o
-9 12 16 913.014 1027.290 229.851 35.419 o
-9 12 17 3485.190 2770.170 318.570 15.933 o
-9 12 18 347.716 572.383 198.092 50.151 o
-9 12 19 4346.050 3756.780 544.956 6.176 o
-9 12 20 1609.610 1021.460 342.243 16.472 o
-9 13 1 5460.390 5952.970 396.921 9.334 o
-9 13 2 679.711 973.202 464.661 9.494 o
-9 13 3 7415.550 7583.160 409.530 7.701 o
-9 13 4 658.011 326.930 156.634 74.997 o
-9 13 5 11367.100 10747.000 482.856 4.817 o
-9 13 6 640.876 771.342 182.151 55.824 o
-9 13 7 16060.200 16211.700 589.075 2.881 o
-9 13 8 2029.060 2024.910 317.233 17.974 o
-9 13 9 13234.900 13121.600 594.977 3.366 o
-9 13 10 2270.440 2069.570 363.304 13.996 o
-9 13 11 8190.650 8681.290 452.071 6.364 o
-9 13 12 2003.750 1912.830 274.374 23.100 o
-9 13 13 5858.820 6462.130 437.018 7.877 o
-9 13 14 536.005 552.867 306.702 21.527 o
-9 13 15 1729.180 1664.990 288.177 21.857 o
-9 13 16 598.731 513.365 276.427 26.224 o
-9 13 17 842.288 1221.540 358.039 15.573 o
-9 13 18 250.119 376.467 271.162 27.872 o
-9 14 1 157.161 13.163 221.142 42.358 o
-9 14 2 4142.650 4072.540 370.394 11.688 o
-9 14 3 303.035 260.190 197.448 51.532 o
-9 14 4 1951.170 2544.820 767.414 3.461 o
-9 14 5 2.800 84.304 122.482 138.289 o
-9 14 6 381.030 195.048 136.815 101.644 o
-9 14 7 304.405 316.675 162.980 73.830 o
-9 14 8 3.107 -195.576 117.017 153.106 o
-9 14 9 86.332 -269.300 114.202 156.908 o
-9 14 10 471.313 411.387 179.055 60.208 o
-9 14 11 2.389 -10.531 197.448 53.809 o
-9 14 12 2578.450 2106.110 402.794 11.495 o
-9 14 13 11.904 -110.571 192.183 56.742 o
-9 14 14 2853.440 2479.950 463.345 8.798 o
-9 14 15 101.824 202.713 250.101 33.127 o
-9 14 16 3387.660 3167.070 518.630 6.993 o
-9 15 1 2596.540 2834.180 722.660 3.847 o
-9 15 2 1702.610 1666.120 472.559 8.887 o
-9 15 3 4033.170 4187.980 385.863 11.002 o
-9 15 4 2317.350 2840.190 560.752 6.254 o
-9 15 5 5924.660 5918.170 650.262 4.234 o
-9 15 6 2808.680 2601.050 468.610 8.616 o
-9 15 7 7307.910 7442.470 621.303 4.299 o
-9 15 8 1874.680 1913.930 405.426 11.718 o
-9 15 9 5251.420 5594.360 676.588 4.032 o
-9 15 10 1768.890 1850.750 408.059 11.637 o
-9 15 11 5871.950 5828.660 687.119 3.859 o
-9 15 12 1023.540 1321.580 389.631 13.148 o
-9 15 13 5273.860 5133.650 642.364 4.438 o
-9 15 14 162.137 97.408 223.774 41.227 o
-9 16 1 2117.070 2514.170 481.773 8.375 o
-9 16 2 688.663 1142.570 342.243 17.103 o
-9 16 3 1238.750 1376.870 389.631 13.037 o
-9 16 4 141.788 344.876 273.794 27.536 o
-9 16 5 853.681 1250.500 379.100 13.951 o
-9 16 6 13.396 181.652 194.815 54.709 o
-9 16 7 117.948 452.814 271.162 28.018 o
-9 16 8 172.316 -147.428 189.550 57.336 o
-9 16 9 621.013 850.343 297.488 22.561 o
-9 16 10 902.650 647.629 313.284 20.266 o
-8 -16 1 274.036 -36.857 260.631 30.408 o
-8 -16 4 828.008 450.181 265.897 27.889 o
-8 -16 5 7.095 150.060 231.672 38.867 o
-8 -16 6 238.003 647.629 286.958 24.794 o
-8 -16 7 18.577 223.774 231.672 38.732 o
-8 -16 8 49.890 200.081 234.305 37.822 o
-8 -16 9 0.871 42.122 252.733 32.807 o
-8 -16 10 690.737 697.649 323.815 19.193 o
-8 -15 1 2190.910 1844.160 291.329 20.680 o
-8 -15 2 164.968 147.428 213.244 45.217 o
-8 -15 3 4593.460 4851.950 566.017 5.650 o
-8 -15 4 232.861 205.456 155.541 82.223 o
-8 -15 5 9674.530 9934.620 472.132 5.454 o
-8 -15 6 230.079 123.842 288.274 24.905 o
-8 -15 7 7329.210 7026.350 401.016 8.064 o
-8 -15 8 22.598 47.050 152.341 89.733 o
-8 -15 9 4814.010 4449.860 556.803 5.808 o
-8 -15 10 18.039 -57.918 223.774 41.845 o
-8 -15 11 5448.810 6781.680 710.813 3.633 o
-8 -15 12 30.312 -71.081 231.672 39.011 o
-8 -15 13 3443.250 3309.230 531.793 6.661 o
-8 -15 14 170.474 100.040 236.938 36.813 o
-8 -14 1 2287.960 2292.120 200.070 35.638 o
-8 -14 2 2697.910 2997.790 196.823 33.114 o
-8 -14 3 1091.790 1384.110 197.169 44.449 o
-8 -14 4 1102.000 832.225 218.496 38.409 o
-8 -14 5 10.916 7.619 109.409 174.476 o
-8 -14 6 5.017 -33.491 111.843 167.488 o
-8 -14 7 329.446 423.923 144.347 91.108 o
-8 -14 8 4.595 4.583 107.381 181.561 o
-8 -14 9 61.984 2.985 106.874 179.888 o
-8 -14 10 113.276 249.771 137.068 106.418 o
-8 -14 11 146.881 94.195 127.745 122.909 o
-8 -14 12 930.843 916.159 321.182 19.185 o
-8 -14 13 32.423 94.775 221.142 42.640 o
-8 -14 14 2703.340 2785.330 463.345 8.797 o
-8 -14 15 311.656 92.142 263.264 29.668 o
-8 -14 16 3870.570 3622.510 552.854 6.114 o
-8 -13 1 1911.850 1946.000 195.294 39.450 o
-8 -13 2 6369.040 6819.650 240.319 14.754 o
-8 -13 3 1898.800 1753.020 155.084 54.675 o
-8 -13 4 4517.910 4565.470 539.342 6.179 o
-8 -13 5 2067.670 2028.960 219.717 32.453 o
-8 -13 6 10023.200 10459.400 378.445 6.632 o
-8 -13 7 3424.220 3665.730 267.399 19.962 o
-8 -13 8 9995.110 10279.400 380.752 6.642 o
-8 -13 9 4324.290 4480.680 303.522 15.166 o
-8 -13 10 4956.510 4978.670 325.013 13.006 o
-8 -13 11 2675.400 2801.260 246.275 24.884 o
-8 -13 12 4056.010 4291.580 315.025 14.797 o
-8 -13 13 1716.840 1740.570 258.662 26.222 o
-8 -13 14 4474.680 4216.670 309.522 14.753 o
-8 -13 15 3184.860 3448.760 531.793 6.696 o
-8 -13 16 955.195 1021.460 329.080 18.260 o
-8 -13 17 1028.640 1055.690 336.978 17.392 o
-8 -13 18 80.198 -318.549 142.163 102.270 o
-8 -12 1 5387.910 5357.660 219.880 18.874 o
-8 -12 2 502.909 286.167 85.944 209.026 o
-8 -12 3 1144.150 1639.600 149.914 65.939 o
-8 -12 4 370.531 230.689 115.934 136.279 o
-8 -12 5 177.355 312.387 116.717 140.441 o
-8 -12 6 83.290 50.689 103.469 188.644 o
-8 -12 7 18.412 55.379 96.562 220.875 o
-8 -12 8 4.243 -0.470 99.151 213.087 o
-8 -12 9 1722.220 1529.480 333.819 16.933 o
-8 -12 10 9.009 79.839 105.442 185.615 o
-8 -12 11 4117.950 4864.950 387.971 10.672 o
-8 -12 12 498.023 555.607 140.638 91.174 o
-8 -12 13 6936.880 6679.360 342.377 10.062 o
-8 -12 14 2253.040 2245.350 231.537 29.126 o
-8 -12 15 3414.410 3411.480 275.152 19.411 o
-8 -12 16 620.635 776.521 199.782 47.433 o
-8 -12 17 5518.870 5665.440 634.466 4.476 o
-8 -12 18 1879.140 1795.460 384.365 12.946 o
-8 -12 19 8766.100 8535.020 687.119 3.464 o
-8 -12 20 2102.000 1761.240 392.263 12.374 o
-8 -11 1 257.730 165.149 84.798 245.807 o
-8 -11 2 9901.120 10222.200 273.067 8.627 o
-8 -11 3 2862.260 2875.540 178.095 36.703 o
-8 -11 4 16101.800 16289.600 336.696 4.223 o
-8 -11 5 1629.120 1752.010 239.834 29.926 o
-8 -11 6 17909.000 18920.300 471.291 3.009 o
-8 -11 7 26.743 6.575 95.781 225.911 o
-8 -11 8 13499.500 14127.500 411.706 4.590 o
-8 -11 9 380.235 504.395 130.457 106.993 o
-8 -11 10 11805.400 12269.100 393.107 5.491 o
-8 -11 11 985.199 1481.070 250.101 29.737 o
-8 -11 12 9279.690 9389.020 601.525 4.101 o
-8 -11 13 297.608 216.016 167.507 70.707 o
-8 -11 14 1814.150 1758.870 208.778 36.566 o
-8 -11 15 150.380 193.144 123.656 129.078 o
-8 -11 16 2993.110 3493.780 275.682 19.966 o
-8 -11 17 42.703 -50.169 107.385 179.430 o
-8 -11 18 68.101 -131.508 100.136 203.968 o
-8 -11 19 104.003 44.755 160.591 79.856 o
-8 -11 20 1005.080 866.138 318.549 19.439 o
-8 -11 21 284.324 397.529 255.366 31.245 o
-8 -10 1 2354.030 2083.040 148.156 51.779 o
-8 -10 2 724.109 810.554 107.477 127.487 o
-8 -10 3 114.789 52.913 72.490 361.811 o
-8 -10 4 1965.780 2002.310 149.423 55.327 o
-8 -10 5 28.131 -33.311 77.045 347.234 o
-8 -10 6 588.913 634.125 135.708 94.292 o
-8 -10 7 144.016 31.220 83.395 277.124 o
-8 -10 8 738.208 768.400 140.960 84.803 o
-8 -10 9 2669.280 2704.720 217.356 29.766 o
-8 -10 10 3376.790 3671.850 255.208 21.336 o
-8 -10 11 4743.920 4808.860 362.989 11.393 o
-8 -10 12 513.401 736.272 142.298 87.535 o
-8 -10 13 7131.720 7763.320 329.809 9.961 o
-8 -10 14 1305.930 1326.210 179.567 50.414 o
-8 -10 15 5795.070 6142.020 439.965 7.884 o
-8 -10 16 2516.990 2315.610 250.333 25.197 o
-8 -10 17 3699.690 3376.380 265.983 19.880 o
-8 -10 18 1064.500 1055.460 169.642 58.184 o
-8 -10 19 11834.800 12620.000 439.959 4.930 o
-8 -10 20 532.221 797.690 279.060 25.642 o
-8 -10 21 4695.070 3748.880 523.895 6.542 o
-8 -10 22 414.969 410.692 255.366 30.971 o
-8 -9 1 19578.600 19595.400 352.601 3.161 o
-8 -9 2 2089.320 2338.540 152.595 51.318 o
-8 -9 3 20926.900 21215.300 448.720 2.577 o
-8 -9 4 1697.290 1666.520 130.759 70.286 o
-8 -9 5 13823.600 14028.500 292.507 5.523 o
-8 -9 6 3808.300 3806.920 187.177 28.805 o
-8 -9 7 12608.700 12688.700 594.940 3.474 o
-8 -9 8 1570.890 1439.070 159.866 56.973 o
-8 -9 9 5549.670 5346.290 285.161 14.372 o
-8 -9 10 777.932 760.321 134.240 90.956 o
-8 -9 11 7906.730 8824.840 341.231 8.802 o
-8 -9 12 2392.580 2401.160 291.688 19.967 o
-8 -9 13 2061.130 2139.360 285.048 21.418 o
-8 -9 14 80.890 5.564 91.339 242.212 o
-8 -9 15 53.238 105.784 105.855 180.690 o
-8 -9 16 21.952 -22.868 99.184 211.503 o
-8 -9 17 214.329 166.290 111.333 154.684 o
-8 -9 18 55.113 -29.684 104.583 188.225 o
-8 -9 19 88.999 -153.464 92.498 235.847 o
-8 -9 20 475.305 243.593 127.780 111.821 o
-8 -9 21 1366.500 1136.010 195.410 44.301 o
-8 -9 22 1712.750 1792.830 376.467 13.539 o
-8 -9 23 1603.770 1084.650 315.917 19.038 o
-8 -8 1 795.903 876.842 130.333 93.613 o
-8 -8 2 6166.570 6065.140 199.053 18.021 o
-8 -8 3 278.228 325.039 99.918 178.605 o
-8 -8 4 964.947 1181.310 127.231 90.147 o
-8 -8 5 34.228 65.372 60.825 530.511 o
-8 -8 6 178.585 127.760 69.995 358.916 o
-8 -8 7 516.418 351.258 85.553 206.192 o
-8 -8 8 1500.460 1760.890 174.560 49.609 o
-8 -8 9 309.938 115.013 85.764 238.082 o
-8 -8 10 3299.930 3180.650 279.215 19.368 o
-8 -8 11 43.368 104.884 83.654 284.891 o
-8 -8 12 4307.570 4254.940 314.124 14.614 o
-8 -8 13 420.543 410.572 116.409 130.214 o
-8 -8 14 4926.200 5164.570 271.975 16.095 o
-8 -8 15 340.605 458.848 120.057 125.401 o
-8 -8 16 5406.020 5803.620 331.686 11.942 o
-8 -8 17 55.567 0.940 98.689 210.813 o
-8 -8 18 6943.830 7038.040 314.828 10.870 o
-8 -8 19 1154.290 1451.530 308.001 20.227 o
-8 -8 20 7824.900 8469.140 360.536 8.468 o
-8 -8 21 1099.810 1272.550 194.078 45.881 o
-8 -8 22 5086.750 5465.430 515.048 6.452 o
-8 -8 23 339.952 473.875 236.938 35.875 o
-8 -8 24 3932.610 4099.020 529.161 6.549 o
-8 -7 1 10934.000 11128.400 266.185 7.818 o
-8 -7 2 5501.370 5910.140 282.995 14.218 o
-8 -7 3 17328.100 17078.200 309.960 3.989 o
-8 -7 4 3492.090 3468.870 162.558 35.110 o
-8 -7 5 8918.240 8356.690 219.573 11.472 o
-8 -7 6 1417.980 1611.510 122.927 80.761 o
-8 -7 7 11939.300 11683.700 250.142 7.317 o
-8 -7 8 2499.260 2670.890 173.238 40.490 o
-8 -7 9 5930.440 6484.380 254.968 14.831 o
-8 -7 10 1631.320 1459.670 157.665 57.390 o
-8 -7 11 6707.980 6159.590 267.259 13.449 o
-8 -7 12 424.258 554.891 125.025 113.228 o
-8 -7 13 2044.850 2232.670 200.783 36.659 o
-8 -7 14 41.493 72.736 91.919 239.888 o
-8 -7 15 59.029 109.450 103.891 186.840 o
-8 -7 16 3.997 76.461 90.486 251.336 o
-8 -7 17 11.104 -3.513 91.397 249.930 o
-8 -7 18 8.792 6.611 95.658 228.164 o
-8 -7 19 420.796 425.310 131.689 105.236 o
-8 -7 20 5.672 61.760 104.007 191.508 o
-8 -7 21 165.860 45.460 99.789 196.295 o
-8 -7 22 26.719 -30.267 118.207 149.084 o
-8 -7 23 2927.910 2871.840 309.610 17.224 o
-8 -7 24 22.406 -36.939 161.907 79.785 o
-8 -7 25 3224.220 3093.350 481.773 8.025 o
-8 -6 1 2860.640 2874.130 154.865 42.462 o
-8 -6 2 3416.330 3429.750 168.473 34.471 o
-8 -6 3 1266.280 1337.860 109.011 99.603 o
-8 -6 4 236.767 174.362 68.914 348.125 o
-8 -6 5 533.972 506.285 80.689 214.170 o
-8 -6 6 170.210 50.978 60.361 476.539 o
-8 -6 7 893.419 1068.720 117.929 103.248 o
-8 -6 8 84.061 68.959 62.731 477.883 o
-8 -6 9 4604.540 4848.360 303.583 14.644 o
-8 -6 10 5001.560 4942.880 262.147 16.824 o
-8 -6 11 5400.520 5470.740 240.711 17.258 o
-8 -6 12 6718.670 6745.580 265.966 13.158 o
-8 -6 13 4071.240 4714.690 271.460 17.702 o
-8 -6 14 11552.300 11831.100 353.915 6.121 o
-8 -6 15 7151.170 7629.650 300.396 10.962 o
-8 -6 16 7283.320 7635.430 296.461 10.982 o
-8 -6 17 6212.910 5989.540 271.582 13.925 o
-8 -6 18 8376.770 8888.330 667.552 3.645 o
-8 -6 19 3892.270 3666.480 261.319 19.753 o
-8 -6 20 14577.900 14770.200 436.656 4.089 o
-8 -6 21 2034.960 1754.170 203.026 37.171 o
-8 -6 22 8162.180 8114.880 347.346 8.707 o
-8 -6 23 1706.880 1836.180 212.218 35.935 o
-8 -6 24 4384.030 4055.550 414.641 9.687 o
-8 -6 25 873.918 737.163 208.395 42.912 o
-8 -6 26 2561.310 2350.950 429.120 10.225 o
-8 -5 1 13.434 39.675 54.434 679.153 o
-8 -5 2 20736.600 20575.000 425.964 2.702 o
-8 -5 3 1523.800 1570.280 188.883 44.586 o
-8 -5 4 16752.200 16371.500 281.572 4.351 o
-8 -5 5 1180.210 1262.470 101.517 111.670 o
-8 -5 6 8779.980 8136.760 201.909 12.248 o
-8 -5 7 1274.350 1448.010 115.842 91.371 o
-8 -5 8 10121.600 10373.000 244.631 8.964 o
-8 -5 9 770.453 964.198 110.577 118.236 o
-8 -5 10 10203.700 10041.300 336.418 7.341 o
-8 -5 11 2383.240 2480.630 193.338 36.422 o
-8 -5 12 10744.500 11023.000 327.370 6.998 o
-8 -5 13 1534.520 1573.750 161.386 55.946 o
-8 -5 14 194.714 339.306 98.101 189.566 o
-8 -5 15 25.360 -122.805 92.056 244.822 o
-8 -5 16 323.127 213.167 103.493 168.823 o
-8 -5 17 30.505 -61.436 72.800 387.434 o
-8 -5 18 2065.190 2196.650 204.743 35.649 o
-8 -5 19 131.645 57.057 90.720 237.116 o
-8 -5 20 580.760 551.837 155.370 75.623 o
-8 -5 21 605.323 426.245 121.577 115.220 o
-8 -5 22 2674.600 2514.080 270.568 21.912 o
-8 -5 23 3546.790 3489.410 262.890 20.365 o
-8 -5 24 922.410 811.153 188.941 50.439 o
-8 -5 25 2649.730 2882.740 442.283 9.563 o
-8 -4 1 2062.330 2162.700 125.553 64.431 o
-8 -4 2 687.455 715.236 80.604 190.850 o
-8 -4 3 5809.530 5774.690 167.066 21.332 o
-8 -4 4 1901.200 1785.040 115.580 75.463 o
-8 -4 5 726.925 890.933 86.146 167.320 o
-8 -4 6 91.894 73.082 86.814 261.273 o
-8 -4 7 4121.570 4482.480 147.078 31.886 o
-8 -4 8 7.454 62.621 51.346 753.725 o
-8 -4 9 11887.200 12339.700 229.510 7.419 o
-8 -4 10 1323.710 1266.560 110.681 97.333 o
-8 -4 11 15849.900 17340.200 392.823 3.847 o
-8 -4 12 455.454 246.709 86.898 211.770 o
-8 -4 13 14821.200 14705.800 369.997 4.514 o
-8 -4 14 5.575 -12.734 79.512 330.787 o
-8 -4 15 25710.100 26227.700 515.954 1.807 o
-8 -4 16 434.293 246.461 94.676 186.879 o
-8 -4 17 12399.500 13346.400 481.881 4.327 o
-8 -4 18 428.046 590.364 150.012 82.284 o
-8 -4 19 8454.950 8318.560 379.895 7.742 o
-8 -4 20 1133.090 1207.730 160.843 61.820 o
-8 -4 21 8198.370 8494.160 327.306 9.080 o
-8 -4 22 42.768 -40.921 95.864 224.351 o
-8 -4 23 6456.800 6994.740 310.347 11.456 o
-8 -4 24 81.234 240.698 151.640 88.245 o
-8 -3 1 15945.700 15558.500 263.233 4.786 o
-8 -3 2 22234.800 21897.300 313.709 2.723 o
-8 -3 3 19533.500 20561.300 301.748 3.253 o
-8 -3 4 22139.200 22440.200 313.223 2.702 o
-8 -3 5 14771.500 14812.100 251.267 5.364 o
-8 -3 6 25567.300 25505.700 398.250 2.033 o
-8 -3 7 19068.300 19838.200 291.649 3.430 o
-8 -3 8 29617.600 31120.200 371.525 1.587 o
-8 -3 9 8775.320 8995.510 192.127 12.019 o
-8 -3 10 7161.420 7278.710 173.681 16.274 o
-8 -3 11 192.784 155.679 75.505 310.320 o
-8 -3 12 3774.070 3858.510 211.227 25.481 o
-8 -3 13 1235.730 1269.080 142.558 72.013 o
-8 -3 14 1945.120 2499.280 393.002 12.227 o
-8 -3 15 1527.270 1384.540 147.460 64.385 o
-8 -3 16 172.237 220.685 93.128 214.505 o
-8 -3 17 293.775 238.369 89.691 216.494 o
-8 -3 18 74.740 -39.866 123.572 134.887 o
-8 -3 19 12.296 165.333 88.705 254.879 o
-8 -3 20 193.135 201.583 99.561 189.583 o
-8 -3 21 2.591 -159.085 105.843 187.134 o
-8 -3 22 5894.950 6008.850 407.955 8.764 o
-8 -3 23 213.272 223.774 202.713 49.516 o
-8 -3 24 6386.530 7439.840 629.201 4.328 o
-8 -2 1 1484.000 1699.700 104.188 93.709 o
-8 -2 2 380.664 413.957 65.677 312.760 o
-8 -2 3 2306.100 2169.110 117.491 64.877 o
-8 -2 4 6648.020 6785.460 166.734 18.115 o
-8 -2 5 3543.960 3411.580 123.641 42.968 o
-8 -2 6 8028.860 9085.850 190.545 12.927 o
-8 -2 7 1849.000 2048.420 112.151 76.165 o
-8 -2 8 6727.530 7058.020 170.231 17.485 o
-8 -2 9 4941.660 5049.780 144.388 27.331 o
-8 -2 10 6932.370 6902.180 165.251 17.469 o
-8 -2 11 8388.770 8563.830 213.257 12.121 o
-8 -2 12 20029.900 19974.600 406.701 2.890 o
-8 -2 13 8584.270 9164.730 342.646 8.285 o
-8 -2 14 19254.800 18638.500 405.967 3.094 o
-8 -2 15 21017.700 21929.600 446.601 2.534 o
-8 -2 16 7357.830 7770.270 274.431 11.619 o
-8 -2 17 6883.870 7220.880 268.117 12.620 o
-8 -2 18 4297.390 4419.530 255.495 18.917 o
-8 -2 19 4672.600 5100.880 245.675 18.473 o
-8 -2 20 6044.680 6760.480 448.046 7.480 o
-8 -2 21 6664.580 6474.010 374.519 9.268 o
-8 -2 22 1216.910 766.098 260.631 27.882 o
-8 -2 23 1952.860 1795.460 347.508 15.476 o
-8 -2 24 638.400 723.976 292.223 23.398 o
-8 -1 1 9351.960 9867.950 196.276 10.823 o
-8 -1 2 1156.820 1191.970 88.120 131.769 o
-8 -1 3 41711.600 43055.400 442.352 0.867 o
-8 -1 4 33.089 132.038 53.839 639.985 o
-8 -1 5 33668.500 33780.700 377.400 1.310 o
-8 -1 6 6.538 68.091 45.938 926.488 o
-8 -1 7 22421.100 21999.600 296.100 2.730 o
-8 -1 8 2791.800 2693.580 117.410 55.292 o
-8 -1 9 10890.700 10896.200 205.368 8.872 o
-8 -1 10 93.827 46.384 45.433 834.687 o
-8 -1 11 3511.690 3302.570 128.572 42.562 o
-8 -1 12 169.428 132.706 82.767 270.032 o
-8 -1 13 848.650 948.635 171.055 59.719 o
-8 -1 14 15.834 109.464 77.718 332.550 o
-8 -1 15 292.677 291.689 114.922 140.238 o
-8 -1 16 296.143 353.354 91.311 204.947 o
-8 -1 17 593.438 408.220 101.122 154.742 o
-8 -1 18 127.747 126.601 82.568 277.600 o
-8 -1 19 2888.380 2794.330 197.931 32.526 o
-8 -1 20 559.025 866.138 252.733 30.804 o
-8 -1 21 784.641 750.302 257.999 29.297 o
-8 -1 22 853.047 997.770 292.223 22.952 o
-8 -1 23 3894.990 4025.310 489.671 7.508 o
-8 -1 24 2559.310 3135.470 444.916 9.451 o
-8 -1 25 5690.110 6257.780 637.099 4.391 o
-8 0 1 433.731 345.228 65.588 309.520 o
-8 0 2 2649.440 2853.970 145.829 46.690 o
-8 0 3 2495.180 2856.500 144.705 48.316 o
-8 0 4 10674.100 10947.500 200.314 9.097 o
-8 0 5 1399.590 1659.530 109.615 91.550 o
-8 0 6 5016.100 5120.940 138.681 27.466 o
-8 0 7 70.173 49.296 53.897 642.028 o
-8 0 8 9066.240 9228.010 224.362 10.761 o
-8 0 9 3068.030 2964.540 115.567 51.362 o
-8 0 10 39087.900 38381.100 411.121 1.011 o
-8 0 11 1254.670 1268.450 88.799 124.861 o
-8 0 12 12050.000 12431.200 221.115 7.399 o
-8 0 13 73.297 87.549 55.127 601.414 o
-8 0 14 20399.200 20109.800 721.875 1.913 o
-8 0 15 277.870 107.783 73.433 313.051 o
-8 0 16 21044.900 21258.500 421.598 2.638 o
-8 0 17 117.355 164.758 76.986 313.055 o
-8 0 18 7227.830 6707.970 473.875 6.553 o
-8 0 19 26.470 13.163 163.224 78.388 o
-8 0 20 10129.400 9977.700 608.140 3.882 o
-8 0 21 70.030 -13.163 163.224 77.975 o
-8 0 22 6688.630 7094.960 566.017 5.104 o
-8 0 23 23.475 -226.407 160.591 81.081 o
-8 0 24 2075.710 1569.050 342.243 15.894 o
-8 0 25 214.422 273.794 250.101 32.816 o
-8 1 1 4956.550 5031.000 190.900 22.701 o
-8 1 2 9906.740 9488.430 300.191 8.324 o
-8 1 3 16696.500 16367.800 242.939 4.558 o
-8 1 4 17513.500 16824.900 324.106 3.909 o
-8 1 5 12793.600 12879.100 214.447 6.940 o
-8 1 6 11036.100 10194.600 191.470 9.248 o
-8 1 7 8205.660 7400.260 163.961 14.747 o
-8 1 8 5066.430 4763.400 141.995 27.652 o
-8 1 9 5870.630 5480.330 144.249 23.264 o
-8 1 10 1226.520 1197.270 87.606 129.237 o
-8 1 11 1392.410 1443.560 95.878 108.089 o
-8 1 12 655.810 671.353 72.664 220.397 o
-8 1 13 440.073 521.465 65.442 292.286 o
-8 1 14 293.399 265.542 81.454 251.655 o
-8 1 15 1310.440 1361.740 134.157 76.293 o
-8 1 16 689.081 753.028 205.346 44.870 o
-8 1 17 190.651 -97.408 126.367 125.583 o
-8 1 18 124.190 7.898 160.591 79.835 o
-8 1 19 1933.980 2021.870 326.447 17.196 o
-8 1 20 405.820 481.773 197.448 50.390 o
-8 1 21 4509.520 5417.970 547.589 5.944 o
-8 1 22 412.076 634.466 257.999 30.153 o
-8 1 23 5447.570 5215.260 534.426 6.024 o
-8 1 24 181.939 10.531 192.183 55.716 o
-8 1 25 6723.530 6165.640 531.793 5.707 o
-8 2 1 16.657 10.684 38.684 1328.020 o
-8 2 2 16.826 3.838 33.000 1808.690 o
-8 2 3 2766.260 2799.530 111.084 57.142 o
-8 2 4 780.713 897.254 74.713 191.015 o
-8 2 5 7013.260 6327.360 196.771 16.312 o
-8 2 6 2028.230 2286.970 110.407 71.893 o
-8 2 7 14294.300 14488.700 229.635 5.757 o
-8 2 8 3567.890 3821.460 123.442 41.249 o
-8 2 9 11435.300 11481.000 206.525 8.259 o
-8 2 10 7885.270 7822.950 173.598 14.587 o
-8 2 11 26789.900 26420.600 379.947 1.925 o
-8 2 12 5482.890 5510.850 149.343 24.073 o
-8 2 13 21295.400 21511.600 298.167 2.914 o
-8 2 14 7021.450 6780.830 167.505 17.304 o
-8 2 15 8264.980 7513.550 460.712 6.369 o
-8 2 16 9288.230 8932.550 505.467 5.227 o
-8 2 17 7944.730 7984.800 481.773 6.030 o
-8 2 18 3490.840 3580.390 392.263 11.179 o
-8 2 19 6267.700 5933.970 471.242 7.010 o
-8 2 20 3801.000 4309.630 458.079 8.394 o
-8 2 21 4062.440 3938.430 450.181 8.615 o
-8 2 22 3266.330 2953.820 397.529 11.212 o
-8 2 23 756.340 494.936 202.713 46.226 o
-8 2 24 1082.950 1155.730 284.325 23.710 o
-8 2 25 468.178 487.038 255.366 30.786 o
-8 3 1 141.945 118.908 52.316 596.217 o
-8 3 2 14968.900 14046.200 215.309 5.677 o
-8 3 3 1995.650 1823.280 90.601 89.645 o
-8 3 4 32617.700 31524.000 384.028 1.406 o
-8 3 5 756.794 697.660 66.234 228.616 o
-8 3 6 40814.900 39847.100 404.459 0.943 o
-8 3 7 149.055 126.995 63.384 433.134 o
-8 3 8 20971.300 20070.600 282.681 3.111 o
-8 3 9 20.153 -28.510 37.671 1402.990 o
-8 3 10 1151.680 1082.880 137.074 78.823 o
-8 3 11 24.209 53.560 42.320 1056.930 o
-8 3 12 7030.870 6955.300 167.097 17.129 o
-8 3 13 18.337 -38.090 46.726 931.378 o
-8 3 14 647.545 846.036 106.012 132.307 o
-8 3 15 295.200 346.963 83.842 235.435 o
-8 3 16 2255.150 2461.520 318.549 17.384 o
-8 3 17 14.846 105.306 152.693 89.012 o
-8 3 18 3327.240 3419.800 389.631 11.437 o
-8 3 19 1142.270 1245.240 260.631 27.553 o
-8 3 20 2027.110 2048.190 344.876 15.530 o
-8 3 21 1739.560 1671.730 302.754 20.041 o
-8 3 22 1661.040 1587.480 305.386 19.881 o
-8 3 23 633.963 381.733 226.407 38.346 o
-8 3 24 6263.530 5533.810 552.854 5.517 o
-8 4 1 1786.230 1681.580 116.333 78.001 o
-8 4 2 1598.590 1768.570 117.959 79.568 o
-8 4 3 12336.600 12576.800 251.173 6.863 o
-8 4 4 3311.360 3334.970 110.269 48.454 o
-8 4 5 7802.690 8052.740 165.881 14.805 o
-8 4 6 60.746 63.957 40.703 1042.920 o
-8 4 7 9724.870 9874.140 187.005 10.643 o
-8 4 8 9069.200 9297.680 235.175 10.459 o
-8 4 9 38467.700 39255.600 408.185 1.018 o
-8 4 10 10568.700 10222.600 200.874 9.464 o
-8 4 11 34438.300 34093.700 432.686 1.236 o
-8 4 12 345.931 426.578 83.042 228.877 o
-8 4 13 22438.100 22996.400 426.524 2.379 o
-8 4 14 1199.100 1505.780 138.735 73.556 o
-8 4 15 23063.500 22162.900 427.527 2.356 o
-8 4 16 2026.700 1946.440 333.029 16.557 o
-8 4 17 18286.200 19686.900 750.302 1.976 o
-8 4 18 541.362 705.547 215.876 41.646 o
-8 4 19 9938.420 11120.300 597.609 3.922 o
-8 4 20 11.472 179.019 165.856 75.219 o
-8 4 21 5280.110 4712.420 487.038 7.112 o
-8 4 22 3.264 60.551 176.387 67.166 o
-8 4 23 748.409 779.261 242.203 32.985 o
-8 4 24 2.213 171.122 189.550 57.859 o
-8 5 1 19359.600 19347.900 322.454 3.319 o
-8 5 2 9773.140 9926.900 225.524 9.786 o
-8 5 3 31819.600 30557.100 509.185 1.364 o
-8 5 4 13727.200 13244.100 254.491 6.042 o
-8 5 5 22431.600 22319.700 283.193 2.735 o
-8 5 6 6054.990 6133.390 145.840 21.613 o
-8 5 7 7501.740 7169.210 161.497 16.261 o
-8 5 8 6080.560 5998.870 146.808 21.669 o
-8 5 9 9766.440 9477.980 186.180 10.817 o
-8 5 10 1673.890 1910.380 158.075 54.687 o
-8 5 11 4104.550 4065.500 181.807 27.986 o
-8 5 12 2136.230 2065.570 195.217 38.090 o
-8 5 13 1633.410 1644.720 147.295 61.745 o
-8 5 14 28.371 -34.146 59.122 582.330 o
-8 5 15 154.156 172.796 69.050 367.657 o
-8 5 16 2248.730 2344.480 176.817 41.949 o
-8 5 17 314.232 202.713 150.060 86.788 o
-8 5 18 2153.630 2203.520 313.284 18.131 o
-8 5 19 57.749 323.815 184.285 60.267 o
-8 5 20 2824.740 3498.780 434.386 9.697 o
-8 5 21 966.356 1440.050 318.549 19.203 o
-8 5 22 2479.390 1782.300 336.978 15.902 o
-8 5 23 1484.160 1218.910 308.019 19.988 o
-8 5 24 7046.330 7258.190 550.222 5.250 o
-8 6 1 1455.360 1603.600 211.274 37.666 o
-8 6 2 5740.610 5732.760 177.782 20.786 o
-8 6 3 632.030 594.454 78.047 209.057 o
-8 6 4 9622.620 10226.400 226.039 9.776 o
-8 6 5 172.555 228.871 57.661 471.328 o
-8 6 6 22233.800 22283.900 336.723 2.648 o
-8 6 7 3555.130 3403.050 116.363 44.504 o
-8 6 8 29503.600 29008.800 384.589 1.645 o
-8 6 9 4358.600 4557.030 183.964 25.961 o
-8 6 10 41549.900 41185.800 594.374 0.838 o
-8 6 11 3925.810 3979.170 203.206 25.890 o
-8 6 12 18466.300 18168.600 476.731 2.963 o
-8 6 13 2755.530 2596.650 179.815 37.582 o
-8 6 14 8037.790 8241.430 269.257 10.935 o
-8 6 15 2361.480 2519.630 230.166 28.669 o
-8 6 16 13021.300 13274.000 446.107 4.511 o
-8 6 17 1309.310 1165.000 138.655 74.509 o
-8 6 18 3518.230 4838.790 465.977 8.161 o
-8 6 19 1420.570 2071.890 318.549 18.444 o
-8 6 20 735.453 871.404 252.733 30.415 o
-8 6 21 1712.030 1416.360 289.590 21.873 o
-8 6 22 1776.030 1695.420 321.182 18.010 o
-8 6 23 143.381 568.650 250.101 32.653 o
-8 6 24 409.633 471.242 239.570 34.946 o
-8 7 1 38579.700 38945.100 491.981 0.983 o
-8 7 2 2067.790 2370.740 155.035 50.439 o
-8 7 3 30680.200 30063.400 414.747 1.518 o
-8 7 4 1538.580 1647.940 123.471 77.838 o
-8 7 5 18916.500 18211.900 305.820 3.561 o
-8 7 6 167.240 143.404 56.749 505.220 o
-8 7 7 18532.600 19124.600 708.985 2.097 o
-8 7 8 1199.300 1400.300 176.114 52.462 o
-8 7 9 20677.400 20196.200 395.199 2.825 o
-8 7 10 957.692 1075.520 159.183 65.348 o
-8 7 11 414.037 381.115 87.506 207.197 o
-8 7 12 1318.340 1167.560 129.383 81.535 o
-8 7 13 840.569 773.326 110.814 118.735 o
-8 7 14 352.814 312.215 85.482 224.130 o
-8 7 15 2338.600 2421.410 195.937 36.130 o
-8 7 16 691.246 552.569 127.139 103.410 o
-8 7 17 6113.450 5414.120 244.119 15.946 o
-8 7 18 48.715 106.829 85.562 272.059 o
-8 7 19 7327.780 7955.840 531.793 5.394 o
-8 7 20 559.598 655.527 252.733 31.029 o
-8 7 21 8165.340 7929.510 563.385 4.809 o
-8 7 22 368.944 379.100 186.917 56.395 o
-8 7 23 7999.040 8382.320 589.711 4.487 o
-8 8 1 3963.780 4265.400 175.707 28.985 o
-8 8 2 1611.020 1608.490 118.922 80.152 o
-8 8 3 3614.430 3731.840 179.735 30.879 o
-8 8 4 1784.240 1797.270 124.891 71.555 o
-8 8 5 1824.890 2029.460 132.237 65.092 o
-8 8 6 6650.490 6224.830 301.417 11.983 o
-8 8 7 8091.760 8496.930 354.447 8.464 o
-8 8 8 12145.300 11979.800 480.457 4.535 o
-8 8 9 8188.790 8625.150 439.651 6.595 o
-8 8 10 17331.200 18219.600 571.283 2.713 o
-8 8 11 3922.860 4019.110 203.717 25.771 o
-8 8 12 16042.300 16294.000 416.503 3.778 o
-8 8 13 2854.610 2625.400 191.355 34.394 o
-8 8 14 8456.920 8186.310 284.677 10.151 o
-8 8 15 2521.070 2484.430 200.552 34.123 o
-8 8 16 11244.300 11154.500 344.028 6.507 o
-8 8 17 1096.510 1096.940 147.394 71.629 o
-8 8 18 8036.700 8112.800 391.781 7.719 o
-8 8 19 731.362 746.065 174.512 59.543 o
-8 8 20 4821.030 5623.320 476.508 7.366 o
-8 8 21 56.132 -84.245 171.122 71.136 o
-8 8 22 1222.100 1442.690 318.549 18.954 o
-8 8 23 8.768 -163.224 173.754 69.424 o
-8 9 1 4057.920 3862.920 165.748 30.883 o
-8 9 2 15563.000 15651.500 304.560 4.635 o
-8 9 3 2645.210 2956.470 182.015 36.700 o
-8 9 4 7996.250 7654.030 249.367 11.901 o
-8 9 5 425.751 516.942 171.122 65.357 o
-8 9 6 3125.090 2821.430 356.723 13.570 o
-8 9 7 896.034 1057.960 167.173 61.089 o
-8 9 8 3779.310 4367.410 324.806 14.400 o
-8 9 9 32.778 7.226 105.306 186.884 o
-8 9 10 308.197 598.316 142.039 92.611 o
-8 9 11 420.290 331.649 115.002 134.382 o
-8 9 12 618.443 766.789 182.968 55.558 o
-8 9 13 266.739 260.631 95.519 196.012 o
-8 9 14 864.492 682.922 122.509 103.391 o
-8 9 15 2018.560 2071.200 188.037 40.706 o
-8 9 16 1601.590 1472.650 228.734 32.847 o
-8 9 17 4147.830 4170.040 262.564 18.767 o
-8 9 18 2789.630 2518.460 210.129 31.033 o
-8 9 19 3687.660 3834.410 258.634 20.235 o
-8 9 20 3468.770 2985.410 402.794 10.858 o
-8 9 21 5725.620 6199.870 515.997 6.202 o
-8 9 22 3679.890 3677.800 481.773 7.826 o
-8 10 1 1304.970 1281.390 117.186 91.328 o
-8 10 2 558.806 651.730 150.899 79.158 o
-8 10 3 9104.570 8984.420 552.854 4.675 o
-8 10 4 693.567 833.839 166.602 64.421 o
-8 10 5 14772.600 15057.400 495.006 3.641 o
-8 10 6 431.732 597.811 140.562 92.078 o
-8 10 7 7835.760 7615.100 363.931 8.607 o
-8 10 8 1809.070 2254.860 254.097 26.242 o
-8 10 9 36142.000 37328.700 1532.200 0.519 o
-8 10 10 170.700 224.331 156.642 81.813 o
-8 10 11 25380.700 26231.800 879.302 1.268 o
-8 10 12 2776.730 3169.710 358.039 13.613 o
-8 10 13 10431.800 11001.600 446.669 5.439 o
-8 10 14 1694.350 1876.910 300.121 20.278 o
-8 10 15 13983.000 14051.200 398.489 4.588 o
-8 10 16 593.626 666.885 128.203 103.002 o
-8 10 17 7621.940 8108.550 317.038 9.881 o
-8 10 18 769.465 645.452 132.086 94.635 o
-8 10 19 1761.880 1454.490 181.886 46.037 o
-8 10 20 679.502 374.218 149.882 80.341 o
-8 10 21 1058.030 1103.080 289.590 22.997 o
-8 11 1 3211.050 3496.160 302.817 17.105 o
-8 11 2 11652.400 12934.800 481.145 4.532 o
-8 11 3 2057.570 1896.990 517.314 7.402 o
-8 11 4 11053.600 11318.700 449.494 5.195 o
-8 11 5 86.680 235.758 115.445 148.575 o
-8 11 6 1067.810 1239.610 398.845 12.574 o
-8 11 7 21.908 -24.525 188.234 59.081 o
-8 11 8 7374.750 7242.840 375.979 8.635 o
-8 11 9 3026.650 3339.170 296.389 18.001 o
-8 11 10 1347.810 1599.950 222.450 35.028 o
-8 11 11 290.208 171.448 138.214 101.878 o
-8 11 12 3157.990 2676.610 276.324 20.292 o
-8 11 13 915.322 1184.670 211.231 40.780 o
-8 11 14 2574.140 2985.770 388.314 12.032 o
-8 11 15 91.337 4.619 102.183 194.282 o
-8 11 16 5080.040 5403.360 413.291 9.111 o
-8 11 17 6.072 23.832 102.197 199.597 o
-8 11 18 3817.950 3594.440 289.572 17.377 o
-8 11 19 148.772 155.648 116.439 145.297 o
-8 11 20 8653.100 8617.580 362.608 7.950 o
-8 11 21 7.178 52.376 140.891 105.033 o
-8 12 1 955.855 742.649 161.017 65.934 o
-8 12 2 1614.580 1369.380 222.404 34.517 o
-8 12 3 2358.220 2205.990 259.282 24.321 o
-8 12 4 4816.970 4314.080 419.906 9.249 o
-8 12 5 4989.560 5446.850 331.341 12.453 o
-8 12 6 8557.580 9374.890 434.671 6.434 o
-8 12 7 6831.750 6775.710 430.437 7.608 o
-8 12 8 1234.400 1474.420 218.442 36.742 o
-8 12 9 8762.310 8514.680 420.663 6.761 o
-8 12 10 6615.940 6610.470 372.256 9.327 o
-8 12 11 9495.540 9942.190 583.130 4.208 o
-8 12 12 10882.800 10727.100 470.875 5.066 o
-8 12 13 11315.900 11729.900 988.556 1.765 o
-8 12 14 2218.460 2490.010 488.355 8.147 o
-8 12 15 8381.220 8992.830 443.978 6.394 o
-8 12 16 539.781 244.920 179.019 60.343 o
-8 12 17 3700.120 3974.880 435.702 9.227 o
-8 12 18 571.347 933.047 217.707 40.461 o
-8 12 19 1210.140 1101.810 263.264 27.070 o
-8 12 20 1002.030 621.303 305.386 21.177 o
-8 12 21 304.722 616.038 297.488 23.057 o
-8 13 1 9418.890 10129.800 449.424 5.814 o
-8 13 2 488.547 336.917 267.213 28.315 o
-8 13 3 6536.000 6231.490 360.208 9.874 o
-8 13 4 20.599 28.959 126.586 129.864 o
-8 13 5 5427.680 5844.100 419.530 8.663 o
-8 13 6 987.119 841.739 235.621 33.936 o
-8 13 7 2581.720 2790.770 304.462 18.151 o
-8 13 8 1133.070 1403.670 232.605 33.454 o
-8 13 9 832.298 859.557 194.164 48.496 o
-8 13 10 316.062 317.672 221.142 41.294 o
-8 13 11 147.855 -18.428 126.586 126.444 o
-8 13 12 216.036 274.236 138.452 102.019 o
-8 13 13 2850.330 2430.880 296.704 18.797 o
-8 13 14 144.419 410.664 176.819 64.267 o
-8 13 15 1435.850 1021.990 230.743 33.577 o
-8 13 16 2576.430 1971.800 467.293 8.811 o
-8 13 17 2263.490 3048.600 492.304 7.953 o
-8 13 18 1800.810 1792.830 423.855 10.845 o
-8 13 19 3365.900 4027.940 573.915 5.763 o
-8 14 1 319.537 353.713 346.192 17.220 o
-8 14 2 4079.710 4515.360 1096.490 1.684 o
-8 14 3 194.641 326.803 149.799 87.946 o
-8 14 4 12614.300 13913.200 551.931 3.689 o
-8 14 5 3.395 72.130 114.474 158.306 o
-8 14 6 8470.400 8422.810 463.345 6.126 o
-8 14 7 4.851 44.269 200.081 52.281 o
-8 14 8 8604.240 8322.710 434.647 6.596 o
-8 14 9 4.041 -39.318 114.202 160.695 o
-8 14 10 11548.700 11653.000 519.014 4.327 o
-8 14 11 46.271 60.169 134.953 113.394 o
-8 14 12 11253.000 11564.900 652.895 3.306 o
-8 14 13 34.828 246.818 146.922 94.528 o
-8 14 14 5765.960 7571.470 642.364 4.247 o
-8 14 15 121.471 -100.040 197.448 53.184 o
-8 14 16 2003.270 2121.910 431.753 10.353 o
-8 14 17 139.856 263.264 255.366 31.660 o
-8 15 1 4411.500 3619.250 1107.020 1.654 o
-8 15 2 1940.870 2105.560 276.956 22.688 o
-8 15 3 3996.300 4254.490 385.517 11.020 o
-8 15 4 1048.770 680.936 192.637 48.431 o
-8 15 5 1935.900 1961.150 512.048 7.563 o
-8 15 6 43.783 141.285 133.413 115.046 o
-8 15 7 685.630 573.461 182.169 56.201 o
-8 15 8 13.845 90.382 139.432 106.692 o
-8 15 9 31.848 -1.700 116.884 152.236 o
-8 15 10 121.991 100.040 205.346 48.987 o
-8 15 11 541.999 513.365 250.101 31.845 o
-8 15 12 49.203 229.040 205.346 49.025 o
-8 15 13 1143.890 1037.260 339.610 17.059 o
-8 15 14 928.305 1034.630 365.937 14.943 o
-8 15 15 2966.160 2285.130 444.916 9.457 o
-8 16 1 2204.500 2397.570 323.510 17.019 o
-8 16 2 1129.240 1313.690 334.345 17.467 o
-8 16 3 2448.660 2140.340 413.324 11.026 o
-8 16 4 1356.030 1416.360 368.570 14.394 o
-8 16 5 5590.040 6768.520 737.139 3.399 o
-8 16 6 1401.480 1010.930 308.019 20.195 o
-8 16 7 3622.200 4475.490 589.711 5.422 o
-8 16 8 3461.010 3504.040 521.263 6.881 o
-8 16 9 3680.950 4033.200 566.017 5.860 o
-8 16 10 3878.010 4049.000 581.813 5.549 o
-8 16 11 5539.400 5191.560 642.364 4.406 o
-8 16 12 3432.220 4741.380 634.466 4.756 o
-8 17 1 24.254 165.856 268.529 28.934 o
-8 17 2 2114.490 1405.830 363.304 14.314 o
-8 17 3 9.485 81.612 202.713 50.825 o
-8 17 4 1969.070 1779.660 400.161 11.990 o
-8 17 5 43.773 -44.755 184.285 61.483 o
-8 17 6 152.596 176.387 223.774 41.130 o
-8 17 7 343.490 539.691 302.754 22.282 o
-8 17 8 9.301 -100.040 202.713 51.018 o
-7 -17 6 506.302 -10.531 213.244 44.159 o
-7 -17 7 844.082 531.793 281.692 24.931 o
-7 -16 4 4224.470 3298.700 458.079 8.420 o
-7 -16 5 783.837 631.840 318.549 19.751 o
-7 -16 6 5939.960 6076.010 444.303 7.732 o
-7 -16 7 1411.480 1566.800 263.264 26.227 o
-7 -16 8 4849.490 4795.090 401.442 9.775 o
-7 -16 9 821.595 566.017 284.325 24.505 o
-7 -16 10 6130.850 7466.170 652.895 4.099 o
-7 -16 11 1029.070 1274.200 360.672 15.230 o
-7 -16 12 5394.690 6478.930 673.956 4.005 o
-7 -15 1 3968.770 4072.390 597.609 5.275 o
-7 -15 2 244.783 101.357 145.201 94.325 o
-7 -15 3 5715.120 6316.730 378.741 9.710 o
-7 -15 4 34.617 82.698 107.634 176.689 o
-7 -15 5 912.636 725.290 154.820 70.880 o
-7 -15 6 8.065 208.662 122.290 136.371 o
-7 -15 7 257.668 222.510 167.242 71.288 o
-7 -15 8 260.385 252.431 131.682 111.151 o
-7 -15 9 9.924 -126.284 99.490 211.181 o
-7 -15 10 21.801 25.842 107.732 178.756 o
-7 -15 11 974.187 778.398 227.313 36.331 o
-7 -15 12 0.609 -252.733 207.979 48.507 o
-7 -15 13 270.215 -247.468 202.713 49.779 o
-7 -15 14 4.860 5.265 231.672 39.074 o
-7 -15 15 2089.160 1711.220 421.222 10.879 o
-7 -14 1 2531.240 2460.640 221.318 29.873 o
-7 -14 2 4554.870 4830.540 260.178 17.755 o
-7 -14 3 1850.210 2010.990 207.093 36.338 o
-7 -14 4 6432.860 6426.570 324.601 11.158 o
-7 -14 5 463.506 353.332 126.046 113.334 o
-7 -14 6 9133.770 9437.430 353.029 7.706 o
-7 -14 7 2128.460 2276.660 216.133 32.595 o
-7 -14 8 6746.990 7256.760 320.053 10.754 o
-7 -14 9 1638.850 1237.860 173.854 50.805 o
-7 -14 10 3441.720 3123.260 252.039 22.114 o
-7 -14 11 667.791 676.485 159.050 70.871 o
-7 -14 12 7447.520 8563.610 371.891 8.361 o
-7 -14 13 87.313 15.741 121.456 138.808 o
-7 -14 14 6634.820 5331.050 448.865 7.504 o
-7 -14 15 25.408 155.326 218.509 43.585 o
-7 -14 16 2092.130 1226.810 352.774 15.169 o
-7 -14 17 219.116 131.632 255.366 31.634 o
-7 -13 1 734.467 894.287 132.659 92.177 o
-7 -13 2 2597.010 2496.030 186.658 36.987 o
-7 -13 3 1271.050 1272.620 143.373 70.935 o
-7 -13 4 3748.750 4208.960 381.768 11.348 o
-7 -13 5 624.848 635.512 130.844 99.309 o
-7 -13 6 296.383 177.431 162.330 75.255 o
-7 -13 7 19.161 115.098 106.228 181.235 o
-7 -13 8 2.623 -7.581 103.335 196.320 o
-7 -13 9 125.797 -6.081 97.997 208.007 o
-7 -13 10 47.918 -156.891 101.374 200.616 o
-7 -13 11 915.517 697.638 149.064 75.481 o
-7 -13 12 120.015 149.363 111.456 159.223 o
-7 -13 13 1148.990 1240.890 187.890 48.177 o
-7 -13 14 1402.530 1249.420 187.777 46.657 o
-7 -13 15 3421.510 3572.800 289.530 17.934 o
-7 -13 16 2017.420 2436.240 684.486 4.318 o
-7 -13 17 4063.400 3230.250 497.569 7.361 o
-7 -13 18 2059.320 1753.340 410.692 11.400 o
-7 -13 19 3354.190 2664.230 444.916 9.260 o
-7 -12 1 5555.280 5599.740 212.425 18.837 o
-7 -12 2 20.982 3.326 73.353 383.831 o
-7 -12 3 9257.650 9783.980 260.335 9.508 o
-7 -12 4 63.195 137.974 81.651 292.406 o
-7 -12 5 9017.450 8994.500 380.089 7.330 o
-7 -12 6 1194.350 1079.330 156.164 64.677 o
-7 -12 7 9994.260 10479.100 353.622 7.044 o
-7 -12 8 623.213 661.059 141.481 87.144 o
-7 -12 9 19267.300 20881.300 501.759 2.616 o
-7 -12 10 554.855 646.298 145.153 84.693 o
-7 -12 11 12991.700 12867.500 509.700 4.031 o
-7 -12 12 472.178 317.911 164.588 70.707 o
-7 -12 13 5295.460 5882.760 347.800 11.293 o
-7 -12 14 2372.910 2384.800 232.505 28.409 o
-7 -12 15 5530.160 5095.330 321.325 12.625 o
-7 -12 16 672.235 443.484 186.493 54.416 o
-7 -12 17 2166.680 2297.910 231.660 29.276 o
-7 -12 18 21.483 -122.418 167.173 74.863 o
-7 -12 19 445.250 263.264 229.040 38.284 o
-7 -12 20 185.198 -15.796 184.285 60.506 o
-7 -12 21 181.166 -36.857 218.509 43.309 o
-7 -11 1 1485.540 1657.150 132.147 72.658 o
-7 -11 2 1444.220 1726.630 166.345 53.737 o
-7 -11 3 357.409 291.853 79.838 249.651 o
-7 -11 4 4121.500 4627.170 199.228 24.803 o
-7 -11 5 115.325 178.226 93.433 220.307 o
-7 -11 6 66.952 -77.755 78.462 327.249 o
-7 -11 7 58.308 -13.680 88.140 262.579 o
-7 -11 8 228.733 208.897 96.950 195.818 o
-7 -11 9 57.630 84.770 93.336 230.702 o
-7 -11 10 3201.000 3148.180 364.973 12.905 o
-7 -11 11 59.009 57.810 175.071 67.716 o
-7 -11 12 1944.190 1917.100 196.178 39.108 o
-7 -11 13 2.578 6.540 108.550 177.740 o
-7 -11 14 725.360 984.524 162.968 65.771 o
-7 -11 15 162.635 181.013 116.286 144.584 o
-7 -11 16 12532.000 13137.900 434.622 4.745 o
-7 -11 17 809.568 1191.250 181.915 53.267 o
-7 -11 18 6123.800 5757.870 391.614 9.217 o
-7 -11 19 178.681 -156.252 89.853 239.375 o
-7 -11 20 3219.740 2645.800 439.651 9.506 o
-7 -11 21 7.537 60.551 213.244 45.998 o
-7 -11 22 5704.350 6884.350 716.078 3.563 o
-7 -10 1 6645.440 6252.730 286.410 12.610 o
-7 -10 2 4925.460 5283.320 233.028 18.843 o
-7 -10 3 8946.290 8779.440 230.653 10.932 o
-7 -10 4 1809.500 1733.870 129.739 68.758 o
-7 -10 5 11990.000 12345.900 272.603 6.840 o
-7 -10 6 7697.070 7544.610 248.103 12.325 o
-7 -10 7 12772.700 12704.800 560.255 3.696 o
-7 -10 8 8475.480 8878.040 307.821 9.268 o
-7 -10 9 13594.700 13593.400 646.942 2.989 o
-7 -10 10 2815.640 2645.350 211.093 30.533 o
-7 -10 11 15142.600 15967.900 918.791 1.753 o
-7 -10 12 2649.900 2713.890 229.302 27.714 o
-7 -10 13 2294.490 2851.300 230.911 28.253 o
-7 -10 14 1144.700 856.797 145.923 73.687 o
-7 -10 15 3709.020 3336.190 251.590 21.412 o
-7 -10 16 1478.080 1666.660 284.865 22.672 o
-7 -10 17 3011.800 3429.610 267.528 20.869 o
-7 -10 18 280.104 180.880 173.307 66.599 o
-7 -10 19 44.619 -80.378 134.323 115.210 o
-7 -10 20 81.614 31.846 125.245 130.650 o
-7 -10 21 28.306 -23.095 153.779 88.327 o
-7 -10 22 0.012 -239.570 181.652 63.589 o
-7 -10 23 519.286 310.651 244.835 33.453 o
-7 -9 1 9579.600 9590.130 362.721 7.273 o
-7 -9 2 1209.610 1326.720 116.581 93.586 o
-7 -9 3 9446.350 9855.000 239.020 9.802 o
-7 -9 4 1696.670 1559.660 126.182 74.043 o
-7 -9 5 143.484 28.142 66.381 418.395 o
-7 -9 6 70.129 157.233 67.608 407.840 o
-7 -9 7 60.650 178.954 115.432 150.912 o
-7 -9 8 10.007 3.665 76.603 354.858 o
-7 -9 9 347.893 510.165 107.073 150.659 o
-7 -9 10 231.109 258.854 104.436 170.094 o
-7 -9 11 2531.780 2486.890 199.790 34.242 o
-7 -9 12 1415.980 1566.900 173.281 51.489 o
-7 -9 13 4656.740 5066.020 350.400 11.946 o
-7 -9 14 1217.030 1138.690 159.743 61.965 o
-7 -9 15 1727.370 1580.710 182.700 45.561 o
-7 -9 16 2368.950 2535.910 222.166 30.110 o
-7 -9 17 1735.710 1824.670 205.651 37.607 o
-7 -9 18 3432.330 3310.010 256.809 21.400 o
-7 -9 19 2335.430 2332.410 226.084 29.783 o
-7 -9 20 2145.260 2009.460 221.472 31.842 o
-7 -9 21 1348.690 1328.550 182.496 48.872 o
-7 -9 22 1879.520 1717.140 208.272 36.517 o
-7 -9 23 1520.000 1234.710 350.141 15.782 o
-7 -9 24 3016.840 3001.210 492.304 7.783 o
-7 -8 1 5.606 -90.618 52.983 741.857 o
-7 -8 2 13742.200 14191.500 386.313 4.730 o
-7 -8 3 682.237 672.348 85.531 179.575 o
-7 -8 4 23205.000 23196.900 385.494 2.381 o
-7 -8 5 6.335 97.033 77.700 335.914 o
-7 -8 6 25635.500 25496.100 367.724 2.074 o
-7 -8 7 809.869 669.355 99.743 140.535 o
-7 -8 8 21820.900 22630.400 463.486 2.371 o
-7 -8 9 687.914 773.934 122.184 107.217 o
-7 -8 10 15146.200 14840.800 745.037 2.349 o
-7 -8 11 637.156 889.010 190.306 51.314 o
-7 -8 12 9536.320 10167.800 329.885 7.765 o
-7 -8 13 309.282 174.513 96.054 194.190 o
-7 -8 14 4979.900 4885.060 265.912 16.634 o
-7 -8 15 776.246 640.896 126.275 101.400 o
-7 -8 16 2856.300 3172.280 243.548 24.420 o
-7 -8 17 549.133 457.843 132.115 101.368 o
-7 -8 18 547.985 506.005 127.547 106.955 o
-7 -8 19 3.297 110.917 150.247 92.036 o
-7 -8 20 520.974 588.975 138.166 93.231 o
-7 -8 21 22.076 14.511 106.639 182.722 o
-7 -8 22 728.849 516.361 143.732 84.342 o
-7 -8 23 17.146 -14.918 133.432 117.423 o
-7 -8 24 1558.230 1755.970 389.631 12.796 o
-7 -8 25 591.674 960.913 294.856 22.915 o
-7 -7 1 4024.020 4373.030 162.321 30.412 o
-7 -7 2 257.087 346.027 95.976 191.955 o
-7 -7 3 3717.410 3403.480 153.504 35.778 o
-7 -7 4 40.244 -3.431 53.034 707.506 o
-7 -7 5 793.772 853.340 90.225 155.442 o
-7 -7 6 1797.380 1597.510 115.034 79.470 o
-7 -7 7 37.390 53.812 53.399 677.543 o
-7 -7 8 103.807 109.648 66.431 417.482 o
-7 -7 9 86.101 -45.363 72.382 376.798 o
-7 -7 10 1180.560 857.714 201.545 43.717 o
-7 -7 11 3887.770 3853.610 310.744 15.503 o
-7 -7 12 12.860 8.253 83.250 299.966 o
-7 -7 13 2761.070 2666.320 207.972 31.286 o
-7 -7 14 41.943 -1.666 75.666 356.550 o
-7 -7 15 11404.900 11873.900 358.800 6.106 o
-7 -7 16 290.807 223.310 96.640 191.748 o
-7 -7 17 10417.200 10501.700 350.566 6.902 o
-7 -7 18 2.298 -48.567 117.000 153.184 o
-7 -7 19 7383.930 8263.750 332.060 9.552 o
-7 -7 20 169.735 305.544 121.577 130.706 o
-7 -7 21 12201.300 12711.500 685.944 2.948 o
-7 -7 22 9.539 -3.128 106.613 184.020 o
-7 -7 23 6460.550 6676.410 500.148 6.266 o
-7 -7 24 111.376 -49.940 121.921 137.209 o
-7 -7 25 6241.800 6378.890 655.527 4.118 o
-7 -7 26 57.079 242.203 213.244 45.453 o
-7 -6 1 10662.300 9802.280 244.406 8.785 o
-7 -6 2 12455.900 11790.300 401.084 5.279 o
-7 -6 3 17295.000 17301.300 287.390 4.075 o
-7 -6 4 14250.500 14672.400 330.730 4.968 o
-7 -6 5 19834.000 18395.700 293.198 3.417 o
-7 -6 6 11349.200 10619.900 221.563 8.398 o
-7 -6 7 13817.500 13755.900 251.645 5.924 o
-7 -6 8 13537.300 12925.300 263.693 6.104 o
-7 -6 9 6739.320 7610.580 319.058 10.657 o
-7 -6 10 14136.100 14440.600 356.036 4.835 o
-7 -6 11 10559.100 10633.200 313.555 7.402 o
-7 -6 12 11286.700 11992.200 360.028 6.113 o
-7 -6 13 4526.130 4239.830 355.877 12.078 o
-7 -6 14 2449.600 2573.400 200.934 34.150 o
-7 -6 15 427.240 447.781 110.021 141.973 o
-7 -6 16 1881.790 1927.990 185.690 42.587 o
-7 -6 17 848.649 1020.320 146.588 76.170 o
-7 -6 18 1046.390 1093.210 186.933 49.684 o
-7 -6 19 16.878 36.732 85.356 282.798 o
-7 -6 20 19.411 78.533 95.486 224.621 o
-7 -6 21 167.787 115.086 102.024 185.904 o
-7 -6 22 324.901 147.822 204.058 48.540 o
-7 -6 23 34.660 -17.100 113.868 160.201 o
-7 -6 24 1144.910 1065.970 180.477 52.041 o
-7 -6 25 55.460 206.223 177.703 65.182 o
-7 -6 26 3216.990 2403.600 418.590 10.406 o
-7 -5 1 15.678 3.170 49.195 844.171 o
-7 -5 2 2673.810 2543.730 131.676 52.460 o
-7 -5 3 593.714 520.577 71.465 241.143 o
-7 -5 4 1145.760 1217.800 95.804 120.956 o
-7 -5 5 576.556 615.587 77.143 216.625 o
-7 -5 6 4286.020 4361.570 145.777 31.563 o
-7 -5 7 566.087 534.266 72.118 241.205 o
-7 -5 8 415.299 583.199 72.919 254.623 o
-7 -5 9 135.534 99.190 57.084 527.701 o
-7 -5 10 7402.480 7890.380 352.540 9.078 o
-7 -5 11 2657.540 3071.520 204.095 31.671 o
-7 -5 12 33705.700 35165.700 841.796 0.950 o
-7 -5 13 6580.870 6820.560 258.051 13.630 o
-7 -5 14 8878.980 9097.820 297.268 9.176 o
-7 -5 15 6030.750 5762.260 247.754 15.598 o
-7 -5 16 10990.300 11357.000 340.832 6.616 o
-7 -5 17 6644.190 6880.020 274.718 12.786 o
-7 -5 18 12517.300 13274.100 383.815 5.221 o
-7 -5 19 6263.140 6041.710 273.225 13.753 o
-7 -5 20 8018.430 8290.770 319.314 9.476 o
-7 -5 21 7805.340 7746.190 325.378 9.636 o
-7 -5 22 6304.850 6500.110 309.517 11.836 o
-7 -5 23 6179.220 6635.630 307.204 11.985 o
-7 -5 24 3007.110 3089.400 270.857 20.801 o
-7 -5 25 3209.620 3082.820 434.386 9.631 o
-7 -4 1 22554.500 21638.300 314.013 2.698 o
-7 -4 2 4222.710 4043.200 137.368 33.923 o
-7 -4 3 31805.500 30067.600 362.072 1.502 o
-7 -4 4 135.396 65.051 47.297 726.902 o
-7 -4 5 30866.000 30862.000 365.325 1.529 o
-7 -4 6 292.815 342.583 59.237 390.559 o
-7 -4 7 46119.800 44580.800 450.432 0.754 o
-7 -4 8 55.116 105.709 48.560 756.802 o
-7 -4 9 16830.000 16983.300 252.211 4.393 o
-7 -4 10 349.467 375.766 70.629 292.830 o
-7 -4 11 14216.900 14785.600 346.523 4.839 o
-7 -4 12 0.342 18.724 68.152 448.206 o
-7 -4 13 17329.800 18013.600 396.345 3.491 o
-7 -4 14 165.502 235.525 88.501 234.593 o
-7 -4 15 2053.130 2050.280 177.339 43.895 o
-7 -4 16 703.432 622.443 138.024 89.663 o
-7 -4 17 77.743 -44.612 75.213 352.403 o
-7 -4 18 7.941 -8.215 75.108 369.976 o
-7 -4 19 957.536 981.751 162.629 63.640 o
-7 -4 20 1485.140 1435.320 167.564 54.047 o
-7 -4 21 2371.070 2469.350 244.500 26.268 o
-7 -4 22 642.395 851.994 147.328 79.735 o
-7 -4 23 2509.120 2373.550 413.629 10.937 o
-7 -4 24 571.148 155.507 308.019 21.512 o
-7 -4 25 4342.820 5228.420 594.977 5.189 o
-7 -3 1 198.518 160.466 50.767 571.599 o
-7 -3 2 228.285 247.971 53.352 494.731 o
-7 -3 3 238.426 214.906 50.166 540.079 o
-7 -3 4 1382.140 1483.720 93.673 110.132 o
-7 -3 5 12125.600 11808.200 300.378 6.562 o
-7 -3 6 672.337 564.894 68.649 239.019 o
-7 -3 7 1177.060 1399.890 89.720 124.143 o
-7 -3 8 7675.130 8215.880 183.291 14.265 o
-7 -3 9 5412.700 5315.800 178.969 22.111 o
-7 -3 10 6074.630 6667.670 184.629 18.467 o
-7 -3 11 1461.150 1912.480 180.495 47.017 o
-7 -3 12 24426.700 23742.600 664.237 1.703 o
-7 -3 13 3011.280 2889.070 183.585 34.728 o
-7 -3 14 25533.800 26305.000 719.728 1.491 o
-7 -3 15 1049.330 963.268 123.257 94.731 o
-7 -3 16 16523.800 16826.800 394.227 3.758 o
-7 -3 17 1502.410 1502.680 150.282 62.383 o
-7 -3 18 13800.800 13861.100 368.321 4.909 o
-7 -3 19 1348.910 1180.720 150.230 66.035 o
-7 -3 20 10938.800 10994.600 401.314 5.872 o
-7 -3 21 150.378 105.240 103.022 184.023 o
-7 -3 22 6732.330 7192.210 296.883 11.646 o
-7 -3 23 48.567 152.693 205.346 49.200 o
-7 -3 24 3605.360 3275.000 471.242 8.211 o
-7 -3 25 112.929 28.959 226.407 40.546 o
-7 -2 1 5540.310 5838.920 190.104 20.239 o
-7 -2 2 45081.100 43317.000 430.732 0.792 o
-7 -2 3 9691.210 9207.580 180.996 11.145 o
-7 -2 4 115589.000 117026.000 852.328 0.128 o
-7 -2 5 13706.300 14903.800 229.123 5.915 o
-7 -2 6 13764.700 13835.900 218.006 6.206 o
-7 -2 7 9783.690 9700.150 181.305 10.786 o
-7 -2 8 3769.380 3889.490 118.540 40.443 o
-7 -2 9 2784.020 2799.490 130.151 50.609 o
-7 -2 10 17473.500 17604.700 248.051 4.167 o
-7 -2 11 5157.790 5597.740 172.895 22.951 o
-7 -2 12 9629.990 9695.260 272.499 9.003 o
-7 -2 13 7861.400 7493.820 277.685 11.166 o
-7 -2 14 425.512 607.228 102.762 154.473 o
-7 -2 15 147.232 183.960 72.046 342.606 o
-7 -2 16 149.701 303.938 92.488 215.406 o
-7 -2 17 112.893 65.559 73.976 347.722 o
-7 -2 18 299.009 173.384 96.888 192.132 o
-7 -2 19 499.268 472.610 108.066 142.441 o
-7 -2 20 215.122 112.946 124.164 127.312 o
-7 -2 21 712.054 470.587 141.324 87.416 o
-7 -2 22 1136.520 1366.340 308.019 20.291 o
-7 -2 23 2285.880 1829.680 371.202 13.538 o
-7 -2 24 1639.070 1992.910 386.998 12.858 o
-7 -2 25 6011.360 4999.380 544.956 5.747 o
-7 -1 1 3072.730 2996.780 110.258 52.685 o
-7 -1 2 83.809 94.886 42.460 909.058 o
-7 -1 3 5753.180 6338.030 146.606 22.141 o
-7 -1 4 3024.100 3057.150 105.142 54.400 o
-7 -1 5 1272.110 1243.120 80.527 135.975 o
-7 -1 6 918.681 887.740 70.151 190.761 o
-7 -1 7 15535.700 15910.900 231.765 5.038 o
-7 -1 8 124.449 162.192 43.821 771.648 o
-7 -1 9 15583.700 16200.000 276.303 4.722 o
-7 -1 10 423.493 463.013 54.944 367.422 o
-7 -1 11 18367.300 18395.400 287.333 3.721 o
-7 -1 12 6757.100 6290.640 171.647 18.151 o
-7 -1 13 14795.100 14860.100 752.423 2.343 o
-7 -1 14 2238.650 2775.400 180.997 39.582 o
-7 -1 15 28712.400 28805.300 486.522 1.587 o
-7 -1 16 4019.850 4087.640 226.290 22.708 o
-7 -1 17 27148.800 27369.300 497.567 1.707 o
-7 -1 18 4418.230 4358.060 214.649 22.649 o
-7 -1 19 5720.430 5954.390 240.275 16.368 o
-7 -1 20 2501.520 2369.380 365.937 13.572 o
-7 -1 21 5312.960 6089.290 500.201 6.630 o
-7 -1 22 1860.110 2227.210 373.835 13.503 o
-7 -1 23 5236.020 6334.130 518.630 6.248 o
-7 -1 24 1029.310 971.444 318.549 19.366 o
-7 -1 25 3167.760 2653.700 413.324 10.604 o
-7 0 1 8856.420 8597.590 166.375 12.845 o
-7 0 2 49661.400 47639.200 440.075 0.666 o
-7 0 3 145.557 137.331 56.113 526.905 o
-7 0 4 22466.600 21671.000 269.937 2.800 o
-7 0 5 740.857 794.702 85.070 172.164 o
-7 0 6 29196.000 27298.500 334.011 1.771 o
-7 0 7 2648.850 2335.940 120.233 58.074 o
-7 0 8 22272.200 20254.400 264.192 2.941 o
-7 0 9 1126.170 1366.720 124.749 87.297 o
-7 0 10 15188.400 14764.000 238.266 5.312 o
-7 0 11 25.606 48.911 36.836 1355.820 o
-7 0 12 5125.810 4684.750 136.755 28.110 o
-7 0 13 118.052 19.680 47.329 767.988 o
-7 0 14 67.716 91.820 66.029 437.481 o
-7 0 15 134.586 172.468 73.433 335.598 o
-7 0 16 355.418 360.648 84.403 225.768 o
-7 0 17 0.278 -37.973 62.347 539.643 o
-7 0 18 1120.500 906.339 213.244 39.847 o
-7 0 19 22.082 -223.774 131.632 120.515 o
-7 0 20 693.715 197.448 168.489 66.193 o
-7 0 21 5.442 121.101 173.754 68.926 o
-7 0 22 3414.440 3748.880 460.712 8.524 o
-7 0 23 112.953 -63.183 165.856 75.093 o
-7 0 24 3784.690 4127.980 471.242 8.034 o
-7 0 25 382.392 -44.755 202.713 49.241 o
-7 1 1 1090.700 1139.410 73.321 161.055 o
-7 1 2 3351.510 3575.630 105.586 48.008 o
-7 1 3 154.634 162.644 41.074 804.632 o
-7 1 4 84.603 158.378 38.139 1005.010 o
-7 1 5 79.179 51.155 38.586 1109.710 o
-7 1 6 4404.980 3882.330 137.342 33.376 o
-7 1 7 7755.450 7576.480 154.862 15.682 o
-7 1 8 6159.970 6029.280 138.360 21.939 o
-7 1 9 4554.850 4871.560 127.549 31.328 o
-7 1 10 1064.700 976.338 74.173 166.853 o
-7 1 11 14279.400 13658.600 232.050 5.913 o
-7 1 12 7507.490 7144.220 157.728 16.427 o
-7 1 13 19866.500 19281.400 266.769 3.412 o
-7 1 14 7980.650 7187.680 185.637 14.496 o
-7 1 15 17697.700 17754.000 353.293 3.644 o
-7 1 16 4562.750 4335.170 666.058 4.268 o
-7 1 17 31229.300 30896.700 950.383 0.971 o
-7 1 18 5425.730 5854.990 442.283 8.013 o
-7 1 19 12992.200 13555.500 663.425 2.960 o
-7 1 20 1081.860 1047.790 257.999 28.386 o
-7 1 21 12287.600 12233.900 666.058 3.079 o
-7 1 22 471.699 15.796 181.652 60.076 o
-7 1 23 6520.260 5823.400 568.650 5.204 o
-7 1 24 307.539 581.813 244.835 33.633 o
-7 1 25 4475.900 3841.020 479.140 7.655 o
-7 2 1 26538.500 24938.100 283.032 2.135 o
-7 2 2 855.697 740.137 59.025 236.589 o
-7 2 3 28712.200 26236.300 294.321 1.885 o
-7 2 4 4147.960 3910.030 109.014 39.245 o
-7 2 5 25344.100 24461.900 284.866 2.271 o
-7 2 6 4545.640 4188.620 115.885 34.717 o
-7 2 7 6745.860 5877.700 134.634 20.708 o
-7 2 8 3228.180 2816.160 97.983 55.488 o
-7 2 9 24046.500 22749.600 281.494 2.510 o
-7 2 10 3647.710 3787.540 115.570 42.331 o
-7 2 11 11758.000 11694.900 201.996 8.032 o
-7 2 12 4755.430 4761.930 156.693 27.308 o
-7 2 13 1852.000 1929.640 102.510 83.574 o
-7 2 14 667.135 621.543 67.855 238.982 o
-7 2 15 363.149 344.615 77.341 257.442 o
-7 2 16 129.430 28.959 126.367 126.987 o
-7 2 17 160.057 194.815 157.958 80.832 o
-7 2 18 769.256 808.220 221.142 38.837 o
-7 2 19 1193.380 1211.010 255.366 28.499 o
-7 2 20 1910.050 1355.810 271.162 24.216 o
-7 2 21 1073.450 839.812 244.835 31.457 o
-7 2 22 3256.280 3151.270 408.059 10.684 o
-7 2 23 2701.590 2466.780 371.202 13.084 o
-7 2 24 5323.350 5215.260 542.324 5.905 o
-7 2 25 1264.560 1261.030 336.978 17.128 o
-7 3 1 133.048 135.503 36.901 979.750 o
-7 3 2 1470.300 1226.000 71.162 138.934 o
-7 3 3 57.456 58.668 34.721 1364.490 o
-7 3 4 66.696 113.825 35.111 1228.330 o
-7 3 5 95.159 112.344 49.316 695.663 o
-7 3 6 18905.800 18761.900 244.978 3.719 o
-7 3 7 401.879 524.000 56.148 356.611 o
-7 3 8 27027.500 26833.000 306.498 1.982 o
-7 3 9 2.590 20.116 37.573 1437.470 o
-7 3 10 24124.300 24523.200 296.237 2.378 o
-7 3 11 1687.930 1808.600 95.988 93.843 o
-7 3 12 36791.200 35926.600 379.898 1.141 o
-7 3 13 1266.820 1451.680 104.699 102.484 o
-7 3 14 29310.200 29597.500 470.441 1.550 o
-7 3 15 320.464 296.417 78.021 263.267 o
-7 3 16 53880.700 54056.000 1276.830 0.405 o
-7 3 17 4285.250 4114.820 413.324 9.768 o
-7 3 18 26161.500 25570.800 866.138 1.271 o
-7 3 19 2303.480 2245.640 326.447 16.738 o
-7 3 20 11062.900 13152.700 658.160 3.207 o
-7 3 21 1019.900 937.220 239.570 32.720 o
-7 3 22 12251.300 12523.500 681.854 2.976 o
-7 3 23 197.036 202.713 213.244 44.982 o
-7 3 24 5266.790 4222.750 484.406 7.246 o
-7 3 25 576.186 365.937 244.835 33.251 o
-7 4 1 32626.200 32277.200 321.202 1.429 o
-7 4 2 5345.560 4692.810 111.759 29.568 o
-7 4 3 27598.300 26727.000 293.629 1.954 o
-7 4 4 7735.070 7791.070 149.421 15.720 o
-7 4 5 39567.900 40774.300 388.851 0.971 o
-7 4 6 15649.500 15422.700 219.044 5.153 o
-7 4 7 19641.000 20246.600 257.354 3.392 o
-7 4 8 1334.050 1355.150 82.700 127.469 o
-7 4 9 16685.500 16555.800 317.586 4.158 o
-7 4 10 2366.670 2605.500 103.689 66.992 o
-7 4 11 10438.200 10862.200 220.201 8.985 o
-7 4 12 103.989 120.077 58.489 517.441 o
-7 4 13 1262.400 1329.250 123.968 85.629 o
-7 4 14 39.180 89.614 63.388 483.541 o
-7 4 15 2.873 60.584 59.498 572.349 o
-7 4 16 855.201 865.546 110.765 116.786 o
-7 4 17 377.516 260.631 165.856 70.987 o
-7 4 18 1.489 89.510 144.795 99.248 o
-7 4 19 1533.570 1827.050 308.019 19.590 o
-7 4 20 67.362 94.775 157.958 82.636 o
-7 4 21 4952.410 4446.530 458.079 7.992 o
-7 4 22 194.447 -26.326 179.019 63.966 o
-7 4 23 3939.680 2501.010 379.100 11.873 o
-7 4 24 823.510 418.590 215.876 41.109 o
-7 4 25 3846.750 4027.940 560.752 5.933 o
-7 5 1 1.851 26.359 44.347 1036.880 o
-7 5 2 251.987 270.653 73.718 300.842 o
-7 5 3 2281.780 2553.220 119.742 61.552 o
-7 5 4 1972.470 1919.470 166.147 48.832 o
-7 5 5 16431.000 16480.200 225.531 4.702 o
-7 5 6 13305.900 13268.900 202.554 6.686 o
-7 5 7 31148.100 31628.100 336.614 1.514 o
-7 5 8 23198.800 22639.700 277.278 2.627 o
-7 5 9 6627.900 7152.340 152.180 18.495 o
-7 5 10 9984.520 10246.700 377.709 6.701 o
-7 5 11 14479.600 14481.300 320.334 5.009 o
-7 5 12 31542.700 32168.900 505.550 1.344 o
-7 5 13 33906.500 34089.800 530.115 1.191 o
-7 5 14 31930.300 32203.600 520.765 1.313 o
-7 5 15 13415.700 13010.700 449.832 4.420 o
-7 5 16 27914.400 27892.300 493.686 1.650 o
-7 5 17 7260.960 6910.240 255.757 12.876 o
-7 5 18 16134.900 15229.800 658.160 2.613 o
-7 5 19 3046.770 2427.290 350.141 14.203 o
-7 5 20 4358.870 4514.980 476.508 7.663 o
-7 5 21 1305.140 1729.640 329.080 17.656 o
-7 5 22 3664.750 5217.890 526.528 6.547 o
-7 5 23 572.964 510.732 234.305 35.945 o
-7 5 24 1690.650 1829.680 358.039 14.837 o
-7 6 1 674.404 745.239 81.683 187.698 o
-7 6 2 25105.600 24389.500 344.471 2.208 o
-7 6 3 246.852 368.894 68.778 325.056 o
-7 6 4 11294.200 11382.500 182.962 8.709 o
-7 6 5 2459.860 2440.500 92.897 71.665 o
-7 6 6 29022.400 29562.200 363.016 1.679 o
-7 6 7 3220.620 3314.530 109.086 49.758 o
-7 6 8 27312.400 26223.200 348.003 1.934 o
-7 6 9 3606.190 3579.920 205.901 27.155 o
-7 6 10 6099.340 5834.670 205.900 17.954 o
-7 6 11 1742.400 1743.070 142.968 62.219 o
-7 6 12 1552.590 1436.500 131.131 74.016 o
-7 6 13 126.447 121.394 74.126 337.328 o
-7 6 14 2542.620 2407.630 173.009 41.081 o
-7 6 15 819.717 740.462 113.126 116.546 o
-7 6 16 331.043 299.046 82.116 241.834 o
-7 6 17 806.585 771.984 116.302 111.935 o
-7 6 18 5638.050 5167.870 413.324 8.910 o
-7 6 19 1749.860 824.016 223.774 34.638 o
-7 6 20 3590.490 3812.060 426.488 9.639 o
-7 6 21 3772.420 3772.570 437.018 9.191 o
-7 6 22 2875.380 2964.350 413.324 10.665 o
-7 6 23 3608.300 2377.270 376.467 12.249 o
-7 6 24 4224.750 4320.160 481.773 7.589 o
-7 7 1 88.363 3.086 42.048 993.331 o
-7 7 2 522.441 477.911 72.683 248.250 o
-7 7 3 12878.500 12916.800 414.568 4.873 o
-7 7 4 84.453 84.424 48.883 729.360 o
-7 7 5 17847.500 17325.600 279.707 3.979 o
-7 7 6 53.062 44.861 34.158 1441.820 o
-7 7 7 11850.700 11856.200 294.111 6.754 o
-7 7 8 209.972 276.695 71.148 325.788 o
-7 7 9 15858.100 16011.000 515.483 3.285 o
-7 7 10 136.456 219.728 109.499 161.999 o
-7 7 11 19006.500 18133.700 380.705 3.267 o
-7 7 12 353.438 260.286 77.009 266.392 o
-7 7 13 23339.400 23185.700 449.506 2.233 o
-7 7 14 14.351 28.487 93.189 238.633 o
-7 7 15 8676.310 9088.000 289.354 9.516 o
-7 7 16 463.966 610.513 115.960 126.009 o
-7 7 17 11163.100 11155.100 327.252 6.779 o
-7 7 18 18.052 13.815 82.792 301.941 o
-7 7 19 10583.600 10301.500 571.283 4.124 o
-7 7 20 296.674 342.243 181.652 60.163 o
-7 7 21 5693.650 6144.580 505.467 6.420 o
-7 7 22 603.861 779.261 255.366 30.207 o
-7 7 23 1840.080 1911.300 326.447 17.337 o
-7 8 1 6444.760 6713.860 187.372 17.503 o
-7 8 2 11225.900 11439.500 400.508 5.717 o
-7 8 3 6211.340 6238.700 175.689 19.182 o
-7 8 4 24010.900 24172.000 346.958 2.322 o
-7 8 5 15569.500 15072.100 318.548 4.623 o
-7 8 6 18912.000 18793.100 506.344 2.756 o
-7 8 7 1366.300 1481.070 127.333 79.509 o
-7 8 8 3646.900 3606.260 181.920 30.648 o
-7 8 9 102.902 50.183 56.098 576.520 o
-7 8 10 1810.030 1656.330 142.568 62.144 o
-7 8 11 1586.100 1487.670 196.137 41.981 o
-7 8 12 2209.520 1941.670 163.303 47.989 o
-7 8 13 144.300 146.658 71.415 352.809 o
-7 8 14 90.759 57.350 75.161 343.515 o
-7 8 15 202.175 178.983 78.981 284.160 o
-7 8 16 1649.270 1602.710 169.521 51.186 o
-7 8 17 54.511 237.339 96.959 208.338 o
-7 8 18 3304.780 3727.280 333.712 14.553 o
-7 8 19 927.584 1360.210 162.930 61.871 o
-7 8 20 8675.980 9332.710 592.344 4.285 o
-7 8 21 58.484 28.959 181.652 63.056 o
-7 8 22 5589.230 5862.890 500.201 6.588 o
-7 8 23 103.608 57.918 205.346 49.166 o
-7 9 1 12.132 70.192 58.190 588.426 o
-7 9 2 5698.650 5662.380 177.149 21.031 o
-7 9 3 1315.980 1475.050 146.296 67.108 o
-7 9 4 1416.500 1328.460 146.200 66.828 o
-7 9 5 525.657 672.830 193.499 51.086 o
-7 9 6 6162.850 6340.180 304.326 12.259 o
-7 9 7 3505.340 3557.650 275.435 19.124 o
-7 9 8 14154.100 13801.700 575.232 3.328 o
-7 9 9 10156.600 10198.700 284.956 8.247 o
-7 9 10 10202.300 10673.700 353.315 6.914 o
-7 9 11 10998.600 11294.700 317.294 6.967 o
-7 9 12 12831.800 13233.100 350.907 5.458 o
-7 9 13 11418.100 11715.100 338.082 6.401 o
-7 9 14 11631.200 11928.500 347.170 6.158 o
-7 9 15 9812.670 9795.050 318.305 7.937 o
-7 9 16 7379.040 7633.730 402.498 7.871 o
-7 9 17 11834.500 11956.000 476.892 4.639 o
-7 9 18 6091.630 5912.000 274.019 13.993 o
-7 9 19 3900.490 3826.040 259.747 19.750 o
-7 9 20 922.199 724.712 171.142 60.002 o
-7 9 21 2518.860 2042.930 336.978 15.756 o
-7 9 22 611.057 413.324 229.040 37.546 o
-7 10 1 28568.100 27461.200 448.007 1.680 o
-7 10 2 87.522 149.968 60.458 489.875 o
-7 10 3 5865.920 5761.500 304.258 12.822 o
-7 10 4 766.747 691.484 138.677 87.225 o
-7 10 5 9428.690 9517.780 743.721 2.969 o
-7 10 6 152.013 76.428 87.878 248.007 o
-7 10 7 11324.100 11205.000 631.833 3.466 o
-7 10 8 648.142 1037.550 172.438 60.248 o
-7 10 9 531.606 369.390 128.286 108.031 o
-7 10 10 63.003 13.761 90.826 246.383 o
-7 10 11 2864.640 2837.130 235.377 25.995 o
-7 10 12 40.921 48.087 76.206 346.517 o
-7 10 13 923.691 1113.060 192.852 47.816 o
-7 10 14 148.588 139.480 86.322 252.758 o
-7 10 15 317.313 388.798 108.981 150.482 o
-7 10 16 875.267 959.466 144.507 77.939 o
-7 10 17 3198.040 3189.580 240.527 24.010 o
-7 10 18 649.161 577.930 198.271 48.460 o
-7 10 19 4749.810 4462.980 288.904 15.650 o
-7 10 20 1643.320 1609.800 189.248 43.664 o
-7 10 21 4225.900 4380.710 481.773 7.580 o
-7 11 1 9.110 31.769 64.585 491.838 o
-7 11 2 4184.530 4218.330 321.985 14.259 o
-7 11 3 2642.200 2882.780 273.573 21.286 o
-7 11 4 11123.200 11156.300 426.187 5.475 o
-7 11 5 46.981 163.318 104.048 185.342 o
-7 11 6 4274.930 4875.390 329.851 13.402 o
-7 11 7 893.531 729.947 205.346 43.974 o
-7 11 8 12432.800 12106.400 451.194 4.735 o
-7 11 9 999.030 1054.760 177.983 54.343 o
-7 11 10 12560.600 12408.000 467.206 4.522 o
-7 11 11 93.384 319.014 125.930 124.546 o
-7 11 12 23338.700 23346.600 713.445 1.679 o
-7 11 13 530.736 651.978 132.180 99.546 o
-7 11 14 15984.900 15950.000 663.615 2.572 o
-7 11 15 50.754 178.565 102.707 189.231 o
-7 11 16 8022.480 7447.390 308.899 10.071 o
-7 11 17 0.034 25.351 97.241 220.779 o
-7 11 18 11877.000 11199.300 384.084 5.745 o
-7 11 19 132.063 149.257 113.650 152.936 o
-7 11 20 4662.550 5461.780 314.698 13.612 o
-7 11 21 187.088 153.452 218.509 43.016 o
-7 12 1 6458.900 6662.160 352.673 10.040 o
-7 12 2 14026.200 13726.400 785.843 2.298 o
-7 12 3 9044.200 8642.060 444.916 6.223 o
-7 12 4 5812.450 6051.090 335.976 11.336 o
-7 12 5 7328.750 6870.360 364.851 9.070 o
-7 12 6 2590.040 2868.540 287.855 19.771 o
-7 12 7 3789.240 3145.820 422.539 9.846 o
-7 12 8 2318.720 1791.540 464.661 8.998 o
-7 12 9 1009.180 650.990 159.155 67.111 o
-7 12 10 1200.740 1249.250 201.275 42.757 o
-7 12 11 190.162 305.641 143.830 95.188 o
-7 12 12 801.500 589.711 167.540 63.941 o
-7 12 13 288.646 392.604 158.200 77.773 o
-7 12 14 604.113 597.498 175.792 60.426 o
-7 12 15 555.345 250.701 260.631 29.664 o
-7 12 16 225.806 180.892 106.501 166.675 o
-7 12 17 4472.440 4394.040 290.553 15.928 o
-7 12 18 446.180 601.316 144.446 87.544 o
-7 12 19 3676.490 3588.610 276.858 18.700 o
-7 12 20 555.781 625.091 149.505 80.665 o
-7 12 21 4251.360 4657.140 589.711 5.324 o
-7 13 1 3657.730 3992.410 341.501 13.635 o
-7 13 2 1497.150 1454.870 217.778 35.989 o
-7 13 3 5635.720 5860.140 355.543 10.747 o
-7 13 4 1391.580 971.244 197.464 43.855 o
-7 13 5 7243.680 7177.800 455.447 6.842 o
-7 13 6 267.748 202.502 128.999 115.894 o
-7 13 7 7649.120 7303.840 394.532 8.015 o
-7 13 8 2600.440 2786.970 295.970 18.966 o
-7 13 9 14478.000 15033.900 549.150 3.358 o
-7 13 10 5624.510 6763.070 543.640 5.673 o
-7 13 11 11377.600 11549.900 486.666 4.686 o
-7 13 12 4123.120 4327.490 377.772 11.274 o
-7 13 13 6381.540 7282.100 413.215 8.116 o
-7 13 14 2426.580 2670.580 298.741 18.988 o
-7 13 15 6519.800 6688.420 398.360 8.589 o
-7 13 16 3224.100 3037.140 433.069 9.685 o
-7 13 17 3205.710 2862.390 321.469 15.949 o
-7 13 18 2355.950 2785.330 465.977 8.805 o
-7 13 19 1744.380 1650.180 250.386 27.720 o
-7 13 20 462.974 384.365 271.162 27.529 o
-7 14 1 1788.120 1979.690 380.416 13.192 o
-7 14 2 14249.700 14944.300 550.936 3.385 o
-7 14 3 20.140 54.253 115.801 154.399 o
-7 14 4 9934.890 9972.980 459.624 5.548 o
-7 14 5 9.749 -2.247 102.264 199.933 o
-7 14 6 3410.470 2659.140 409.375 10.668 o
-7 14 7 8.902 177.504 122.694 136.003 o
-7 14 8 913.940 787.502 259.315 28.727 o
-7 14 9 137.048 377.998 148.611 89.777 o
-7 14 10 1788.920 1856.240 259.562 25.803 o
-7 14 11 108.312 164.715 132.857 114.093 o
-7 14 12 5.567 33.775 116.212 154.393 o
-7 14 13 23.035 190.026 143.830 99.252 o
-7 14 14 1422.450 1745.820 266.895 25.423 o
-7 14 15 23.705 289.590 244.835 34.627 o
-7 14 16 2674.000 2516.800 458.079 9.029 o
-7 14 17 700.679 526.528 279.060 25.594 o
-7 14 18 1972.700 1537.460 405.426 11.757 o
-7 15 1 2427.550 3173.620 612.089 5.274 o
-7 15 2 1320.540 1701.610 504.150 7.926 o
-7 15 3 3308.530 2719.300 297.213 17.962 o
-7 15 4 1821.540 1897.940 262.380 25.238 o
-7 15 5 4425.670 4014.440 373.211 11.393 o
-7 15 6 2449.970 1944.260 261.504 24.077 o
-7 15 7 6154.170 6285.170 416.814 8.333 o
-7 15 8 1445.400 1553.170 250.794 28.448 o
-7 15 9 7618.790 8077.170 445.770 6.763 o
-7 15 10 164.087 362.092 174.672 65.826 o
-7 15 11 5734.930 6223.360 474.686 7.049 o
-7 15 12 566.691 473.875 247.468 32.480 o
-7 15 13 5792.090 5970.830 647.629 4.275 o
-7 15 14 1013.440 1108.340 360.672 15.289 o
-7 15 15 6735.160 7626.760 655.527 3.998 o
-7 15 16 151.611 150.060 265.897 29.312 o
-7 16 1 7007.440 7152.720 423.428 7.632 o
-7 16 2 2613.640 2488.720 1067.540 1.806 o
-7 16 3 3356.520 3534.810 358.317 13.048 o
-7 16 4 1013.130 1193.850 226.538 35.746 o
-7 16 5 683.582 430.747 164.896 67.699 o
-7 16 6 155.768 531.854 297.488 23.267 o
-7 16 7 730.455 563.385 252.733 30.760 o
-7 16 8 338.396 455.447 255.366 31.079 o
-7 16 9 139.125 231.672 236.938 36.724 o
-7 16 10 166.856 318.549 226.407 39.931 o
-7 16 11 22.049 171.122 234.305 37.935 o
-7 16 12 255.088 581.813 271.162 27.702 o
-7 16 13 120.262 481.773 279.060 26.458 o
-7 16 14 218.538 176.387 242.203 35.047 o
-7 17 1 125.949 173.754 239.570 36.039 o
-7 17 2 1736.840 1490.070 373.835 13.786 o
-7 17 3 4.469 -57.918 218.509 43.931 o
-7 17 4 6367.300 5804.970 650.262 4.192 o
-7 17 5 98.216 281.692 252.733 32.377 o
-7 17 6 4572.010 5131.010 642.364 4.513 o
-7 17 7 165.887 386.998 234.305 37.254 o
-7 17 8 3411.200 4151.670 576.548 5.700 o
-7 17 9 604.588 181.652 234.305 36.321 o
-7 17 10 3471.240 4438.630 626.568 4.877 o
-6 -17 1 731.932 687.119 308.019 21.084 o
-6 -17 6 3677.970 3017.000 465.977 8.389 o
-6 -17 7 1997.850 1596.640 248.095 27.604 o
-6 -17 8 3315.340 2972.250 476.508 8.175 o
-6 -17 9 2114.560 2021.870 413.324 11.190 o
-6 -17 10 3138.420 2148.230 426.488 10.154 o
-6 -16 1 205.216 433.616 143.312 94.415 o
-6 -16 2 7260.390 7553.040 552.854 5.144 o
-6 -16 3 810.760 613.405 276.427 25.821 o
-6 -16 4 2847.530 2990.650 571.283 5.958 o
-6 -16 5 1103.760 1232.660 180.072 51.932 o
-6 -16 6 498.588 632.233 147.176 83.684 o
-6 -16 7 29.975 4.158 110.336 170.649 o
-6 -16 8 1169.770 1559.010 205.324 40.806 o
-6 -16 9 105.468 0.112 108.538 172.195 o
-6 -16 10 3.068 -77.204 119.392 147.080 o
-6 -16 11 1.957 281.692 263.264 30.036 o
-6 -16 12 465.701 384.365 250.101 32.155 o
-6 -16 13 133.442 78.979 263.264 29.985 o
-6 -16 14 394.293 308.019 281.692 25.722 o
-6 -15 1 2305.010 2318.560 219.728 31.156 o
-6 -15 2 141.375 56.141 112.763 156.927 o
-6 -15 3 3708.360 4015.710 281.411 17.927 o
-6 -15 4 181.297 182.926 99.963 189.684 o
-6 -15 5 5806.570 5636.120 529.839 5.990 o
-6 -15 6 6.858 147.283 114.736 155.748 o
-6 -15 7 13155.600 13984.200 427.563 4.556 o
-6 -15 8 293.601 270.381 124.354 122.149 o
-6 -15 9 7763.110 7782.350 346.499 9.061 o
-6 -15 10 73.782 -2.639 117.031 150.110 o
-6 -15 11 3946.970 3986.550 282.539 17.512 o
-6 -15 12 76.468 10.669 120.623 141.176 o
-6 -15 13 4861.370 5175.200 434.431 8.583 o
-6 -15 14 249.415 26.326 226.407 40.129 o
-6 -15 15 4349.610 4106.920 568.650 5.703 o
-6 -15 16 164.059 247.468 265.897 29.211 o
-6 -14 1 829.769 601.918 115.873 114.405 o
-6 -14 2 3977.130 4245.680 207.366 24.816 o
-6 -14 3 1100.430 1097.230 129.847 85.815 o
-6 -14 4 5725.060 6311.960 287.767 13.488 o
-6 -14 5 657.067 642.170 151.452 77.385 o
-6 -14 6 655.999 789.075 149.326 78.230 o
-6 -14 7 87.797 92.393 104.781 182.535 o
-6 -14 8 119.439 170.447 197.484 52.726 o
-6 -14 9 705.931 835.508 154.199 73.221 o
-6 -14 10 3.295 62.352 108.736 175.521 o
-6 -14 11 6.378 -130.871 100.477 207.345 o
-6 -14 12 150.884 -85.126 103.310 186.423 o
-6 -14 13 472.422 482.202 146.560 85.879 o
-6 -14 14 1330.170 1573.740 203.073 40.763 o
-6 -14 15 22.723 65.831 161.542 79.758 o
-6 -14 16 3597.480 3993.420 378.796 11.645 o
-6 -14 17 47.503 547.589 292.223 24.212 o
-6 -14 18 3171.190 2990.680 508.099 7.320 o
-6 -13 1 607.275 637.628 101.278 147.892 o
-6 -13 2 2768.370 3194.190 200.687 31.670 o
-6 -13 3 1134.840 1186.500 118.866 94.724 o
-6 -13 4 5869.830 6315.630 305.131 12.511 o
-6 -13 5 1838.750 1899.020 192.071 40.900 o
-6 -13 6 4471.040 5104.380 349.279 12.125 o
-6 -13 7 7082.470 6926.910 293.343 11.583 o
-6 -13 8 4307.790 4685.970 496.446 7.147 o
-6 -13 9 2373.980 2190.160 218.996 31.289 o
-6 -13 10 6359.750 6647.240 322.091 11.225 o
-6 -13 11 3732.790 3450.430 256.619 20.715 o
-6 -13 12 3134.920 3544.420 269.169 20.377 o
-6 -13 13 8321.410 8066.720 380.452 7.851 o
-6 -13 14 896.952 712.478 157.944 68.866 o
-6 -13 15 2677.830 2510.730 480.092 8.292 o
-6 -13 16 3263.410 3346.460 269.804 20.259 o
-6 -13 17 2762.270 2868.750 328.723 15.814 o
-6 -13 18 943.291 799.699 205.729 43.440 o
-6 -13 19 1632.810 895.097 308.019 20.003 o
-6 -13 20 254.831 597.609 279.060 26.188 o
-6 -12 1 7823.910 8257.410 334.753 9.195 o
-6 -12 2 54.483 94.083 69.629 400.620 o
-6 -12 3 3539.250 3635.490 179.948 31.365 o
-6 -12 4 208.951 190.923 72.572 324.566 o
-6 -12 5 2762.710 2905.430 217.147 29.173 o
-6 -12 6 1310.460 1399.410 168.320 55.298 o
-6 -12 7 917.980 992.397 144.396 77.157 o
-6 -12 8 34.093 65.605 93.626 232.593 o
-6 -12 9 279.740 37.402 88.242 234.171 o
-6 -12 10 663.561 426.459 126.065 107.097 o
-6 -12 11 606.730 586.664 202.713 46.731 o
-6 -12 12 29.463 26.145 101.233 201.561 o
-6 -12 13 914.092 892.661 158.332 67.390 o
-6 -12 14 563.351 519.826 137.891 93.397 o
-6 -12 15 4161.210 4214.940 294.949 16.113 o
-6 -12 16 1627.070 1709.540 198.533 40.456 o
-6 -12 17 3973.850 3828.890 295.123 16.575 o
-6 -12 18 1066.720 857.489 173.267 57.032 o
-6 -12 19 2709.820 2534.380 731.874 3.757 o
-6 -12 20 1365.500 1695.420 397.529 12.428 o
-6 -12 21 4410.760 4001.610 552.854 5.990 o
-6 -11 1 716.258 687.515 93.048 158.629 o
-6 -11 2 6868.850 7327.870 207.397 15.212 o
-6 -11 3 237.633 128.973 67.021 369.375 o
-6 -11 4 6959.690 7237.470 206.379 15.187 o
-6 -11 5 2091.900 2331.630 163.904 47.194 o
-6 -11 6 13634.400 14090.400 380.358 4.822 o
-6 -11 7 169.957 350.833 107.763 161.663 o
-6 -11 8 44423.300 45648.300 720.428 0.695 o
-6 -11 9 371.574 405.541 115.374 134.086 o
-6 -11 10 8632.040 8756.570 314.869 9.029 o
-6 -11 11 1927.840 1890.810 232.494 30.399 o
-6 -11 12 12777.500 13131.400 392.408 5.082 o
-6 -11 13 0.153 156.970 105.287 184.284 o
-6 -11 14 19011.100 19418.600 493.893 2.754 o
-6 -11 15 639.824 511.008 145.012 84.557 o
-6 -11 16 4802.640 4417.900 292.897 15.347 o
-6 -11 17 61.691 93.884 99.381 203.841 o
-6 -11 18 3628.090 3601.840 277.099 18.741 o
-6 -11 19 260.398 -43.385 107.458 166.974 o
-6 -11 20 1044.190 756.113 206.608 42.758 o
-6 -11 21 85.385 101.545 215.876 44.523 o
-6 -11 22 723.572 458.079 244.835 32.785 o
-6 -10 1 5584.370 5686.520 182.124 20.917 o
-6 -10 2 2650.760 2893.480 211.643 30.572 o
-6 -10 3 2607.920 2669.150 149.811 46.547 o
-6 -10 4 3143.940 3347.990 183.879 33.010 o
-6 -10 5 1772.580 1978.130 147.065 58.505 o
-6 -10 6 170.757 177.924 77.810 296.751 o
-6 -10 7 2795.270 2500.770 196.999 33.711 o
-6 -10 8 54.161 33.847 79.163 320.918 o
-6 -10 9 57.377 12.340 84.420 284.734 o
-6 -10 10 493.870 466.567 116.176 127.080 o
-6 -10 11 5464.420 4821.460 315.661 13.096 o
-6 -10 12 1195.420 945.004 141.209 75.933 o
-6 -10 13 1186.380 1171.800 153.773 65.751 o
-6 -10 14 24.018 -36.154 79.640 326.139 o
-6 -10 15 4311.950 5234.980 293.465 15.408 o
-6 -10 16 543.832 533.587 132.001 100.789 o
-6 -10 17 7535.750 7924.510 434.425 7.045 o
-6 -10 18 651.634 543.065 140.064 89.155 o
-6 -10 19 8275.520 9090.080 369.157 7.877 o
-6 -10 20 328.821 281.274 132.014 108.640 o
-6 -10 21 6782.580 7691.850 360.597 9.271 o
-6 -10 22 123.431 157.036 158.216 81.275 o
-6 -10 23 4433.370 4636.080 568.650 5.648 o
-6 -10 24 15.736 -84.245 168.489 73.757 o
-6 -9 1 5378.460 5466.650 192.053 20.933 o
-6 -9 2 2303.840 2344.470 155.757 48.333 o
-6 -9 3 33157.900 33300.800 534.481 1.230 o
-6 -9 4 6906.540 7163.830 194.773 15.869 o
-6 -9 5 16092.000 16511.700 391.680 3.887 o
-6 -9 6 5354.890 5175.440 173.169 22.968 o
-6 -9 7 11430.100 11734.000 277.642 7.210 o
-6 -9 8 15303.400 16033.700 751.847 2.272 o
-6 -9 9 22009.500 21876.100 460.719 2.396 o
-6 -9 10 8474.110 8916.950 300.036 9.453 o
-6 -9 11 14948.300 16297.700 405.803 4.060 o
-6 -9 12 3632.590 3988.160 359.834 12.603 o
-6 -9 13 5943.390 6206.530 316.795 11.976 o
-6 -9 14 8040.760 8446.370 310.992 9.635 o
-6 -9 15 5003.180 5068.190 298.242 14.404 o
-6 -9 16 5370.550 5251.910 274.092 15.302 o
-6 -9 17 2690.070 3041.980 267.124 21.836 o
-6 -9 18 1059.810 1107.290 167.096 59.408 o
-6 -9 19 355.853 270.649 204.272 48.009 o
-6 -9 20 263.705 223.441 107.091 161.912 o
-6 -9 21 90.032 62.305 149.959 91.414 o
-6 -9 22 232.504 246.590 132.584 110.505 o
-6 -9 23 5.229 52.419 145.339 98.775 o
-6 -9 24 28.845 -257.999 173.754 69.249 o
-6 -8 1 1.073 14.394 49.639 840.877 o
-6 -8 2 5670.430 5866.690 174.661 21.024 o
-6 -8 3 240.686 227.675 66.502 360.112 o
-6 -8 4 5392.940 5396.630 164.003 23.312 o
-6 -8 5 138.350 140.283 58.557 494.921 o
-6 -8 6 3156.130 3370.980 147.794 40.507 o
-6 -8 7 1534.460 1692.390 115.789 83.166 o
-6 -8 8 1977.070 2491.660 184.417 40.852 o
-6 -8 9 11.512 76.048 130.379 122.081 o
-6 -8 10 5530.850 5731.610 533.109 5.978 o
-6 -8 11 2793.570 3022.940 212.110 29.770 o
-6 -8 12 4905.610 5172.770 241.605 18.312 o
-6 -8 13 360.494 277.837 90.640 205.117 o
-6 -8 14 3618.120 3681.390 246.740 21.782 o
-6 -8 15 56.847 105.244 82.359 291.290 o
-6 -8 16 10173.200 10695.700 369.655 6.662 o
-6 -8 17 2311.660 1840.410 189.834 39.255 o
-6 -8 18 9176.550 9284.580 351.389 7.756 o
-6 -8 19 3937.910 3548.740 266.809 19.250 o
-6 -8 20 5593.200 6266.280 312.767 12.442 o
-6 -8 21 2107.930 2212.250 221.990 31.520 o
-6 -8 22 7456.530 7746.650 339.755 9.451 o
-6 -8 23 1793.360 1741.320 210.956 36.110 o
-6 -8 24 4187.680 4675.570 563.385 5.777 o
-6 -8 25 2103.830 2408.870 418.590 10.862 o
-6 -7 1 18763.800 19412.900 298.081 3.504 o
-6 -7 2 6780.830 7019.300 247.800 13.723 o
-6 -7 3 32126.900 31776.800 423.244 1.394 o
-6 -7 4 1775.980 2018.360 190.427 41.424 o
-6 -7 5 15064.100 14313.300 250.831 5.352 o
-6 -7 6 2343.680 2253.670 121.979 61.730 o
-6 -7 7 29202.700 28028.800 356.916 1.723 o
-6 -7 8 1954.920 2042.910 148.576 55.604 o
-6 -7 9 33340.600 32755.100 540.652 1.229 o
-6 -7 10 1904.610 1725.960 151.876 56.190 o
-6 -7 11 21753.100 21594.400 445.486 2.476 o
-6 -7 12 636.080 563.883 124.842 107.724 o
-6 -7 13 19121.000 19288.700 430.078 2.979 o
-6 -7 14 233.662 142.182 83.570 256.404 o
-6 -7 15 2626.860 2191.960 186.346 37.676 o
-6 -7 16 31.868 144.713 84.241 279.902 o
-6 -7 17 6914.120 7624.060 518.119 5.731 o
-6 -7 18 113.973 84.232 109.835 165.654 o
-6 -7 19 1168.070 1038.340 256.021 28.608 o
-6 -7 20 15.204 90.199 122.080 138.650 o
-6 -7 21 325.758 297.898 115.976 136.616 o
-6 -7 22 9.392 111.507 108.704 173.910 o
-6 -7 23 368.514 48.488 132.430 109.853 o
-6 -7 24 2.227 -43.703 118.070 150.425 o
-6 -7 25 1118.660 1084.410 217.753 38.101 o
-6 -7 26 280.264 165.856 207.979 46.946 o
-6 -6 1 8618.700 8129.950 223.475 11.803 o
-6 -6 2 1220.760 1316.060 94.093 118.439 o
-6 -6 3 6897.460 6377.950 164.873 18.113 o
-6 -6 4 494.017 380.799 62.892 309.561 o
-6 -6 5 521.124 397.328 81.369 218.520 o
-6 -6 6 69.773 48.546 47.613 798.623 o
-6 -6 7 635.073 661.399 72.723 223.062 o
-6 -6 8 33.343 -67.090 44.976 976.134 o
-6 -6 9 200.899 273.474 77.302 287.039 o
-6 -6 10 5108.610 5204.700 400.227 9.587 o
-6 -6 11 5231.770 5236.910 220.854 19.238 o
-6 -6 12 11581.800 12387.100 327.893 6.328 o
-6 -6 13 2948.410 2960.340 203.108 30.972 o
-6 -6 14 6214.610 6306.000 254.336 14.603 o
-6 -6 15 2592.170 2659.740 198.969 33.807 o
-6 -6 16 12990.300 13613.700 371.774 5.147 o
-6 -6 17 5113.340 5414.360 310.029 13.445 o
-6 -6 18 16910.400 17701.200 442.119 3.372 o
-6 -6 19 3052.490 3282.170 245.277 23.614 o
-6 -6 20 11419.200 10809.000 381.480 6.001 o
-6 -6 21 1498.640 1454.360 179.303 48.760 o
-6 -6 22 10125.400 9936.410 358.948 7.017 o
-6 -6 23 723.548 454.616 131.060 98.862 o
-6 -6 24 8464.890 9039.880 366.075 7.864 o
-6 -6 25 376.008 153.946 134.492 105.418 o
-6 -6 26 4151.780 3888.490 355.324 12.507 o
-6 -5 1 426.030 578.522 93.656 178.841 o
-6 -5 2 46981.000 44282.800 464.056 0.737 o
-6 -5 3 6144.970 6035.060 154.231 20.956 o
-6 -5 4 33375.700 32968.300 374.272 1.343 o
-6 -5 5 3053.670 3231.980 120.458 48.791 o
-6 -5 6 14053.900 13137.500 221.937 6.201 o
-6 -5 7 1898.080 1886.790 159.193 52.321 o
-6 -5 8 52183.100 51904.600 533.440 0.581 o
-6 -5 9 15724.900 15833.900 340.850 4.344 o
-6 -5 10 27643.900 28878.700 484.766 1.648 o
-6 -5 11 4128.650 4248.540 203.027 24.894 o
-6 -5 12 12429.500 12576.300 322.649 6.016 o
-6 -5 13 3424.730 3354.640 230.989 24.517 o
-6 -5 14 10758.700 10615.300 306.295 7.422 o
-6 -5 15 2357.210 2276.140 237.916 27.647 o
-6 -5 16 2250.810 2716.240 205.651 33.618 o
-6 -5 17 1149.500 910.097 127.609 88.779 o
-6 -5 18 849.971 931.977 143.541 79.347 o
-6 -5 19 359.907 481.992 160.663 74.233 o
-6 -5 20 1.193 36.478 81.398 313.205 o
-6 -5 21 77.707 19.156 197.497 53.338 o
-6 -5 22 228.121 232.877 115.133 143.535 o
-6 -5 23 802.325 468.395 224.577 38.226 o
-6 -5 24 919.886 520.791 157.501 70.024 o
-6 -5 25 2492.400 2260.700 477.824 8.442 o
-6 -4 1 1627.270 1678.950 103.659 90.831 o
-6 -4 2 215.010 172.999 46.740 622.474 o
-6 -4 3 6086.280 6377.970 152.439 20.768 o
-6 -4 4 107.918 122.929 43.490 823.905 o
-6 -4 5 3137.310 3051.650 114.904 50.387 o
-6 -4 6 296.493 219.699 50.790 499.652 o
-6 -4 7 5059.500 4512.940 180.276 24.188 o
-6 -4 8 445.619 508.491 58.264 333.766 o
-6 -4 9 4280.710 3676.550 130.989 35.626 o
-6 -4 10 245.205 308.557 60.332 401.114 o
-6 -4 11 17504.400 18431.900 374.229 3.524 o
-6 -4 12 832.557 1183.660 126.376 93.804 o
-6 -4 13 16237.600 16284.000 360.820 4.055 o
-6 -4 14 11.630 65.113 73.454 377.134 o
-6 -4 15 15169.500 15987.800 626.062 2.813 o
-6 -4 16 519.824 429.300 102.044 155.884 o
-6 -4 17 20410.300 20381.500 438.099 2.716 o
-6 -4 18 3314.070 3461.050 222.237 25.869 o
-6 -4 19 14553.900 14731.900 390.355 4.429 o
-6 -4 20 3393.780 3807.920 244.540 22.375 o
-6 -4 21 15391.800 16111.400 591.885 2.947 o
-6 -4 22 1129.710 1280.770 163.630 59.901 o
-6 -4 23 7332.960 7231.000 303.027 10.886 o
-6 -4 24 492.979 207.782 136.587 99.482 o
-6 -4 25 5344.160 5052.040 550.222 5.776 o
-6 -3 1 10316.900 9563.580 178.708 10.376 o
-6 -3 2 23961.100 23086.200 286.461 2.492 o
-6 -3 3 13895.900 13143.100 217.811 6.305 o
-6 -3 4 58316.500 59189.000 617.028 0.461 o
-6 -3 5 7822.400 7907.740 160.667 15.073 o
-6 -3 6 20760.900 22233.700 275.095 2.995 o
-6 -3 7 3454.290 3872.340 113.736 43.936 o
-6 -3 8 25536.900 25886.800 308.550 2.151 o
-6 -3 9 8955.740 9494.560 196.446 11.426 o
-6 -3 10 44375.500 46438.400 658.521 0.710 o
-6 -3 11 4902.810 5114.800 145.493 27.242 o
-6 -3 12 12751.200 12912.000 304.177 6.024 o
-6 -3 13 27.069 -91.826 54.782 676.004 o
-6 -3 14 4066.460 4727.320 200.758 24.640 o
-6 -3 15 303.442 324.072 160.775 75.701 o
-6 -3 16 3154.800 3124.920 349.967 13.861 o
-6 -3 17 1795.710 2032.010 205.922 36.832 o
-6 -3 18 2570.220 2653.800 293.481 19.354 o
-6 -3 19 27.281 -69.947 93.966 234.884 o
-6 -3 20 2364.530 2326.080 267.167 23.082 o
-6 -3 21 108.854 210.449 117.860 142.506 o
-6 -3 22 3756.520 4106.840 259.900 19.741 o
-6 -3 23 31.216 -181.652 168.489 73.605 o
-6 -3 24 1661.880 1642.770 336.978 16.651 o
-6 -3 25 58.726 94.775 239.570 36.301 o
-6 -2 1 2277.460 1989.670 91.409 80.534 o
-6 -2 2 18972.600 19933.700 255.464 3.554 o
-6 -2 3 2116.360 2358.680 94.901 78.091 o
-6 -2 4 5338.460 5298.570 125.522 27.022 o
-6 -2 5 942.013 836.792 75.518 178.269 o
-6 -2 6 1405.360 1426.680 81.633 124.082 o
-6 -2 7 5248.730 5124.320 124.900 27.814 o
-6 -2 8 3470.530 3712.700 134.986 39.995 o
-6 -2 9 2291.750 2314.760 117.037 64.255 o
-6 -2 10 540.815 488.718 58.824 311.414 o
-6 -2 11 4307.380 4810.450 139.465 31.216 o
-6 -2 12 11949.900 11848.000 314.242 6.457 o
-6 -2 13 10271.100 10213.500 269.169 8.461 o
-6 -2 14 10486.000 11107.300 288.932 7.718 o
-6 -2 15 13618.400 13028.400 316.440 5.559 o
-6 -2 16 9474.470 9484.420 276.724 9.096 o
-6 -2 17 19303.700 19154.500 403.961 3.057 o
-6 -2 18 2666.010 2515.380 271.452 21.817 o
-6 -2 19 3709.860 3842.150 350.328 13.133 o
-6 -2 20 1757.660 1876.990 170.682 48.860 o
-6 -2 21 5883.170 6382.940 259.900 14.698 o
-6 -2 22 6215.660 5973.460 489.671 6.627 o
-6 -2 23 10794.700 12426.100 692.384 3.053 o
-6 -2 24 529.297 792.424 286.958 24.321 o
-6 -2 25 3532.410 3527.740 479.140 7.962 o
-6 -1 1 70162.500 74942.700 584.517 0.323 o
-6 -1 2 13.469 -5.240 39.224 1320.020 o
-6 -1 3 70105.000 72405.700 565.812 0.331 o
-6 -1 4 3017.940 2714.250 90.583 61.240 o
-6 -1 5 60871.600 64168.300 514.776 0.428 o
-6 -1 6 236.457 339.075 48.757 525.135 o
-6 -1 7 66322.800 67620.100 537.921 0.372 o
-6 -1 8 4608.570 4516.810 143.926 29.930 o
-6 -1 9 46877.700 47804.700 426.207 0.715 o
-6 -1 10 9147.200 8545.410 182.590 12.094 o
-6 -1 11 8327.050 8823.890 191.514 12.684 o
-6 -1 12 2275.800 2376.320 159.699 47.079 o
-6 -1 13 28625.900 28668.000 455.480 1.632 o
-6 -1 14 1122.030 1116.120 115.728 99.197 o
-6 -1 15 4321.980 4094.080 295.445 15.954 o
-6 -1 16 174.810 266.822 80.232 274.251 o
-6 -1 17 306.458 440.071 88.650 210.059 o
-6 -1 18 1900.900 2145.370 177.413 44.532 o
-6 -1 19 53.442 -16.268 65.289 469.792 o
-6 -1 20 166.614 26.326 147.428 93.541 o
-6 -1 21 1835.770 2016.600 329.080 17.049 o
-6 -1 22 1966.940 1653.300 329.080 17.095 o
-6 -1 23 1974.570 1832.320 344.876 15.656 o
-6 -1 24 756.400 673.956 242.203 33.099 o
-6 -1 25 3144.070 2653.700 405.426 10.973 o
-6 -1 26 2254.020 2840.620 500.201 7.748 o
-6 0 1 17.006 13.414 29.251 2218.890 o
-6 0 2 146.984 182.596 38.876 859.467 o
-6 0 3 425.724 600.364 63.408 298.499 o
-6 0 4 1518.740 1699.660 82.637 112.947 o
-6 0 5 299.536 283.542 40.967 609.040 o
-6 0 6 90.185 51.047 32.799 1380.100 o
-6 0 7 448.899 552.063 64.684 291.893 o
-6 0 8 125.837 219.435 39.395 849.142 o
-6 0 9 143.695 264.550 41.375 750.942 o
-6 0 10 5921.480 5768.340 129.497 23.689 o
-6 0 11 647.413 565.796 56.291 294.733 o
-6 0 12 28202.500 26291.100 296.748 1.920 o
-6 0 13 27.667 52.267 41.288 1098.680 o
-6 0 14 28249.800 26903.700 431.723 1.738 o
-6 0 15 669.014 792.881 121.729 108.081 o
-6 0 16 17550.200 17254.300 407.051 3.469 o
-6 0 17 274.197 286.569 84.282 239.254 o
-6 0 18 32212.800 32537.200 642.724 1.190 o
-6 0 19 66.865 260.631 155.326 84.296 o
-6 0 20 17515.600 17399.100 745.037 2.108 o
-6 0 21 541.305 442.283 192.183 52.315 o
-6 0 22 9955.140 11662.600 655.527 3.422 o
-6 0 23 387.041 126.367 157.958 78.424 o
-6 0 24 13579.000 14024.100 747.670 2.476 o
-6 0 25 700.446 681.854 271.162 26.898 o
-6 0 26 2791.620 2890.640 481.773 8.163 o
-6 1 1 31124.900 32635.500 531.397 1.329 o
-6 1 2 14790.600 15005.500 200.021 5.655 o
-6 1 3 39034.200 38019.700 352.381 1.041 o
-6 1 4 41545.100 39662.800 362.707 0.940 o
-6 1 5 58296.200 54720.100 453.044 0.503 o
-6 1 6 26587.700 26785.900 286.064 2.044 o
-6 1 7 23718.900 22642.100 259.859 2.592 o
-6 1 8 5717.780 5725.010 125.906 24.726 o
-6 1 9 30851.300 29351.200 337.499 1.596 o
-6 1 10 7345.220 7125.440 144.073 17.328 o
-6 1 11 2348.230 2332.410 95.041 73.718 o
-6 1 12 916.145 935.860 102.537 125.623 o
-6 1 13 4168.020 3915.950 184.426 27.674 o
-6 1 14 1243.360 1399.060 98.037 111.385 o
-6 1 15 3585.950 3494.180 161.638 34.725 o
-6 1 16 4.775 73.491 63.513 500.549 o
-6 1 17 5.765 -252.733 123.734 136.856 o
-6 1 18 40.117 21.061 121.101 141.216 o
-6 1 19 115.793 150.060 173.754 67.837 o
-6 1 20 329.415 302.754 194.815 52.605 o
-6 1 21 4829.080 4994.120 487.038 7.196 o
-6 1 22 403.376 455.447 194.815 51.759 o
-6 1 23 1839.350 1605.910 308.019 19.367 o
-6 1 24 149.057 13.163 155.326 84.857 o
-6 1 25 8899.360 9019.420 613.405 4.064 o
-6 2 1 21238.400 23704.300 256.346 2.857 o
-6 2 2 233.345 286.627 39.696 683.090 o
-6 2 3 5622.790 5329.940 116.193 26.576 o
-6 2 4 3.352 -27.874 27.988 2635.900 o
-6 2 5 103.044 125.829 33.916 1170.860 o
-6 2 6 29.026 6.386 28.077 2303.810 o
-6 2 7 516.225 503.584 50.797 363.034 o
-6 2 8 4956.060 5174.930 119.730 29.501 o
-6 2 9 23142.700 22274.600 337.755 2.537 o
-6 2 10 3430.140 3542.240 103.604 47.857 o
-6 2 11 8869.030 8386.060 158.030 13.190 o
-6 2 12 7473.650 7109.570 213.652 14.202 o
-6 2 13 12161.600 12101.600 197.076 7.704 o
-6 2 14 14511.500 14282.000 272.751 5.394 o
-6 2 15 20238.800 20105.800 351.244 3.026 o
-6 2 16 14675.000 14642.700 610.772 3.013 o
-6 2 17 16210.000 16614.600 668.690 2.503 o
-6 2 18 17705.600 16396.100 681.854 2.342 o
-6 2 19 10969.700 10327.800 555.487 4.207 o
-6 2 20 14228.300 16067.000 713.445 2.500 o
-6 2 21 8474.180 10356.800 594.977 4.212 o
-6 2 22 9493.290 10017.200 610.772 3.942 o
-6 2 23 3576.730 3404.000 421.222 9.933 o
-6 2 24 7198.180 6829.070 518.630 5.748 o
-6 2 25 4253.180 3585.650 463.345 8.206 o
-6 3 1 1493.230 1478.690 103.021 97.428 o
-6 3 2 61045.900 61798.700 485.598 0.439 o
-6 3 3 341.897 294.739 39.203 598.233 o
-6 3 4 68206.200 64850.800 507.661 0.370 o
-6 3 5 91.141 72.842 32.795 1339.550 o
-6 3 6 25842.400 24714.200 273.694 2.224 o
-6 3 7 32.977 101.618 39.332 1123.520 o
-6 3 8 40108.200 38963.800 364.969 0.989 o
-6 3 9 3791.130 3614.840 103.718 44.173 o
-6 3 10 21358.100 22168.000 265.224 2.933 o
-6 3 11 151.357 177.683 41.539 787.868 o
-6 3 12 9658.370 10505.100 180.564 10.524 o
-6 3 13 380.889 419.346 60.647 344.752 o
-6 3 14 3582.270 3408.110 180.224 31.621 o
-6 3 15 193.411 46.043 83.453 268.773 o
-6 3 16 147.612 353.757 171.122 68.654 o
-6 3 17 5.204 -163.224 121.101 142.882 o
-6 3 18 432.410 742.404 207.979 45.011 o
-6 3 19 54.733 213.244 181.652 62.409 o
-6 3 20 4916.830 4901.970 410.692 9.389 o
-6 3 21 3378.340 3764.670 439.651 9.246 o
-6 3 22 5508.520 5120.480 442.283 8.118 o
-6 3 23 1520.290 1368.970 308.019 19.864 o
-6 3 24 1875.070 1571.690 315.917 18.505 o
-6 3 25 1510.400 1479.540 352.774 15.488 o
-6 4 1 2008.750 1888.600 81.975 94.415 o
-6 4 2 2059.960 2554.030 80.850 84.976 o
-6 4 3 182.232 148.934 32.760 1010.000 o
-6 4 4 103.118 46.755 28.633 1605.960 o
-6 4 5 4104.950 4197.860 139.650 33.798 o
-6 4 6 1695.800 1625.560 79.281 111.004 o
-6 4 7 5244.220 5197.870 118.742 28.236 o
-6 4 8 24.560 71.586 31.895 1681.990 o
-6 4 9 16393.500 17043.000 224.328 4.635 o
-6 4 10 2669.680 2681.890 107.622 60.392 o
-6 4 11 26555.600 25911.700 335.900 2.023 o
-6 4 12 2527.680 2700.580 150.746 46.769 o
-6 4 13 37656.700 37738.100 534.494 1.006 o
-6 4 14 307.132 323.476 76.215 272.770 o
-6 4 15 24398.900 23206.800 413.515 2.208 o
-6 4 16 101.935 210.147 71.406 355.428 o
-6 4 17 36891.600 38391.800 1050.420 0.729 o
-6 4 18 1055.960 1197.850 250.101 29.901 o
-6 4 19 34765.100 35906.600 1063.590 0.774 o
-6 4 20 379.665 255.366 168.489 68.939 o
-6 4 21 9912.700 10038.300 589.711 4.075 o
-6 4 22 4.184 55.285 165.856 75.944 o
-6 4 23 7530.880 7982.160 544.956 5.162 o
-6 4 24 34.977 315.917 213.244 45.396 o
-6 4 25 3110.690 2869.580 437.018 9.606 o
-6 5 1 25502.300 26508.200 286.411 2.154 o
-6 5 2 9632.910 10447.900 155.514 11.046 o
-6 5 3 46791.500 49097.900 414.725 0.707 o
-6 5 4 47077.000 48625.000 415.481 0.706 o
-6 5 5 36729.200 37529.300 458.243 1.077 o
-6 5 6 19070.500 19384.800 234.589 3.653 o
-6 5 7 8371.060 8619.000 152.276 13.898 o
-6 5 8 8337.900 8346.910 175.047 13.479 o
-6 5 9 4575.160 4594.300 177.735 25.893 o
-6 5 10 8745.130 8793.830 183.932 12.395 o
-6 5 11 3727.450 4159.420 170.769 30.913 o
-6 5 12 4026.520 4384.960 177.245 28.299 o
-6 5 13 3502.350 3521.140 167.181 34.055 o
-6 5 14 8205.110 7811.070 242.664 11.821 o
-6 5 15 398.180 326.208 80.231 240.693 o
-6 5 16 22.829 17.322 68.518 435.834 o
-6 5 17 221.186 216.996 80.443 269.951 o
-6 5 18 693.750 602.874 210.611 43.161 o
-6 5 19 6.840 -31.592 123.734 136.819 o
-6 5 20 1004.790 676.588 205.346 43.582 o
-6 5 21 98.927 52.653 144.795 97.833 o
-6 5 22 2997.640 3864.710 455.447 8.811 o
-6 5 23 473.824 289.590 210.611 44.750 o
-6 5 24 4416.920 4707.160 521.263 6.555 o
-6 6 1 145.366 140.716 46.450 700.089 o
-6 6 2 6260.170 6418.070 121.099 22.087 o
-6 6 3 1162.110 1132.930 84.681 138.081 o
-6 6 4 4685.090 5240.750 116.431 30.998 o
-6 6 5 476.438 396.771 46.486 424.665 o
-6 6 6 2345.940 2731.640 93.068 71.015 o
-6 6 7 1429.120 1449.790 78.235 126.587 o
-6 6 8 27351.900 26277.500 330.479 1.950 o
-6 6 9 5112.980 4982.240 180.034 23.343 o
-6 6 10 25602.300 26432.900 604.722 1.665 o
-6 6 11 5494.700 5671.150 200.619 19.755 o
-6 6 12 11674.700 11439.500 288.697 7.010 o
-6 6 13 10899.600 10381.100 360.051 6.577 o
-6 6 14 16195.600 15538.000 351.989 4.200 o
-6 6 15 6260.650 5877.080 227.232 16.336 o
-6 6 16 12974.800 13130.600 333.236 5.603 o
-6 6 17 5937.480 5627.860 229.075 16.976 o
-6 6 18 11928.700 12064.200 329.809 6.229 o
-6 6 19 7853.200 8566.610 518.630 5.408 o
-6 6 20 4986.160 5691.770 465.977 7.569 o
-6 6 21 4286.370 4101.650 437.018 8.933 o
-6 6 22 814.772 887.199 268.529 27.020 o
-6 6 23 1381.040 1024.100 273.794 25.007 o
-6 6 24 1653.300 1853.380 342.243 16.116 o
-6 7 1 33170.900 34043.200 409.767 1.305 o
-6 7 2 1201.860 1368.330 94.467 117.700 o
-6 7 3 50439.800 49774.200 431.684 0.638 o
-6 7 4 13.721 7.945 31.247 2010.870 o
-6 7 5 46853.600 45682.500 438.427 0.732 o
-6 7 6 41.668 107.037 36.949 1212.880 o
-6 7 7 7527.270 7818.270 171.799 15.237 o
-6 7 8 4.574 -17.693 46.092 979.690 o
-6 7 9 26219.100 25364.900 431.434 1.935 o
-6 7 10 0.081 35.124 53.155 725.445 o
-6 7 11 17272.800 16790.200 425.866 3.466 o
-6 7 12 122.882 104.851 63.042 450.940 o
-6 7 13 249.748 238.185 77.116 283.153 o
-6 7 14 160.333 121.515 74.198 329.582 o
-6 7 15 630.884 587.694 102.447 145.515 o
-6 7 16 380.323 365.240 90.690 199.595 o
-6 7 17 178.933 165.676 83.728 261.139 o
-6 7 18 758.177 757.747 114.687 115.938 o
-6 7 19 838.880 615.964 198.764 47.151 o
-6 7 20 21.524 -10.531 134.265 115.871 o
-6 7 21 8739.170 8255.960 563.385 4.681 o
-6 7 22 439.659 666.058 255.366 30.662 o
-6 7 23 5032.960 4951.990 531.793 6.186 o
-6 8 1 616.587 458.126 69.576 249.902 o
-6 8 2 172.763 125.372 51.062 595.097 o
-6 8 3 29.906 9.289 42.026 1105.790 o
-6 8 4 40.468 35.318 43.593 988.826 o
-6 8 5 2030.850 2005.310 98.426 81.532 o
-6 8 6 3874.440 3792.390 228.058 23.217 o
-6 8 7 3421.810 3289.610 157.294 37.035 o
-6 8 8 16087.700 14743.700 531.580 3.256 o
-6 8 9 1637.100 1403.370 126.275 76.268 o
-6 8 10 11272.500 10864.100 289.714 7.346 o
-6 8 11 1950.860 1779.640 151.948 55.445 o
-6 8 12 3966.100 4048.870 192.249 27.095 o
-6 8 13 1147.050 1058.740 132.521 82.931 o
-6 8 14 8451.410 8042.010 316.919 9.332 o
-6 8 15 2481.840 2483.640 189.103 36.984 o
-6 8 16 19326.300 19006.700 431.630 2.964 o
-6 8 17 1202.360 1415.630 157.506 61.990 o
-6 8 18 17530.200 18282.500 439.612 3.242 o
-6 8 19 202.365 123.494 88.889 234.823 o
-6 8 20 9622.300 8753.530 568.650 4.430 o
-6 8 21 485.940 444.916 231.672 37.070 o
-6 8 22 5833.300 6478.930 537.058 5.771 o
-6 8 23 23.172 34.224 202.713 50.872 o
-6 9 1 10931.100 10566.000 228.758 8.594 o
-6 9 2 18101.900 18588.900 298.930 3.710 o
-6 9 3 5627.990 5485.000 183.946 20.923 o
-6 9 4 16651.900 16149.100 325.168 4.174 o
-6 9 5 6146.570 6248.920 295.052 12.732 o
-6 9 6 11730.700 11168.000 272.700 7.269 o
-6 9 7 1811.540 1773.010 192.689 41.181 o
-6 9 8 7807.430 7789.380 439.187 6.877 o
-6 9 9 4993.950 4938.950 205.717 21.365 o
-6 9 10 2098.340 1999.270 162.850 48.788 o
-6 9 11 4218.560 4106.960 212.136 23.773 o
-6 9 12 369.154 292.510 84.922 225.761 o
-6 9 13 1297.000 1341.450 143.273 70.185 o
-6 9 14 1111.310 992.464 134.729 82.225 o
-6 9 15 643.059 608.166 113.157 124.642 o
-6 9 16 45.013 -56.209 76.370 349.489 o
-6 9 17 687.130 901.635 145.065 80.723 o
-6 9 18 482.125 423.153 110.302 139.598 o
-6 9 19 669.182 619.940 130.445 98.986 o
-6 9 20 509.098 401.036 121.308 118.874 o
-6 9 21 3319.260 3604.080 455.447 8.749 o
-6 9 22 2492.010 3427.700 434.386 9.833 o
-6 10 1 1803.500 1896.830 126.814 69.352 o
-6 10 2 142.962 173.474 59.659 471.019 o
-6 10 3 448.314 491.776 96.677 171.807 o
-6 10 4 536.585 530.966 130.150 103.395 o
-6 10 5 12303.900 11535.600 407.630 5.290 o
-6 10 6 110.298 262.211 111.647 156.498 o
-6 10 7 19192.500 18845.400 529.552 2.639 o
-6 10 8 677.397 630.644 99.790 147.722 o
-6 10 9 14154.000 13801.600 341.280 5.042 o
-6 10 10 3901.960 3868.910 208.961 25.385 o
-6 10 11 14853.700 14852.500 372.342 4.471 o
-6 10 12 2556.130 2624.950 196.315 34.620 o
-6 10 13 19228.800 19403.200 441.900 2.914 o
-6 10 14 1395.180 1647.260 167.044 54.157 o
-6 10 15 15222.700 15587.000 407.334 4.067 o
-6 10 16 3562.450 3027.820 225.874 25.274 o
-6 10 17 9910.480 9590.410 340.137 7.530 o
-6 10 18 3024.200 3666.780 269.812 20.393 o
-6 10 19 10717.500 10837.700 371.829 6.387 o
-6 10 20 1879.510 2135.540 247.476 27.353 o
-6 10 21 3655.050 3226.060 316.475 15.674 o
-6 10 22 1976.290 1297.890 331.713 17.005 o
-6 11 1 2987.510 2856.530 149.543 43.039 o
-6 11 2 11135.900 10247.000 399.301 5.958 o
-6 11 3 574.365 774.457 154.375 75.126 o
-6 11 4 14936.100 15061.000 629.201 2.869 o
-6 11 5 1913.540 2142.170 234.202 29.734 o
-6 11 6 12090.500 12333.000 438.394 4.917 o
-6 11 7 192.863 -10.823 121.101 136.128 o
-6 11 8 4103.270 3987.150 439.651 8.936 o
-6 11 9 539.099 641.250 151.640 78.837 o
-6 11 10 5396.850 5296.500 230.490 18.136 o
-6 11 11 20.374 -51.325 68.094 445.106 o
-6 11 12 121.694 2.153 96.688 213.658 o
-6 11 13 38.517 98.703 86.348 269.272 o
-6 11 14 74.634 3.002 80.493 309.927 o
-6 11 15 8.598 78.069 81.586 306.867 o
-6 11 16 254.567 69.842 101.770 182.546 o
-6 11 17 148.630 45.582 88.052 249.300 o
-6 11 18 1478.770 1780.760 197.211 41.431 o
-6 11 19 26.398 49.359 101.746 198.946 o
-6 11 20 2873.610 2966.970 266.820 21.608 o
-6 11 21 104.012 113.501 117.806 144.713 o
-6 12 1 397.234 475.171 210.611 44.682 o
-6 12 2 3209.640 3112.130 279.066 19.576 o
-6 12 3 222.746 254.799 120.315 132.284 o
-6 12 4 1777.280 1804.410 222.170 33.272 o
-6 12 5 2003.800 1729.490 297.488 20.285 o
-6 12 6 2568.190 2546.370 262.301 23.143 o
-6 12 7 7526.630 8040.990 376.934 8.328 o
-6 12 8 6333.830 6375.330 340.650 10.647 o
-6 12 9 9941.730 9948.800 501.518 5.015 o
-6 12 10 6280.850 6294.270 344.147 10.585 o
-6 12 11 9955.420 9798.930 602.874 3.965 o
-6 12 12 2706.350 2303.620 199.357 33.990 o
-6 12 13 10451.600 10672.300 350.529 6.850 o
-6 12 14 3685.460 3425.720 245.195 22.084 o
-6 12 15 13179.900 13144.300 398.773 4.909 o
-6 12 16 3250.010 3247.110 292.633 18.109 o
-6 12 17 9527.860 9778.540 367.917 7.159 o
-6 12 18 341.785 303.305 123.774 121.228 o
-6 12 19 5090.280 4766.510 370.167 10.870 o
-6 12 20 1101.590 620.507 147.327 74.836 o
-6 12 21 2153.980 2408.870 429.120 10.364 o
-6 12 22 312.164 152.693 234.305 37.174 o
-6 13 1 17882.600 18071.500 559.284 2.710 o
-6 13 2 3202.740 3033.680 526.528 6.854 o
-6 13 3 9665.810 9219.940 638.415 3.729 o
-6 13 4 2045.890 1890.740 232.605 30.032 o
-6 13 5 8026.380 7463.340 372.088 8.341 o
-6 13 6 587.396 548.987 392.263 13.322 o
-6 13 7 10579.600 10345.300 448.624 5.464 o
-6 13 8 1444.470 1214.010 207.557 39.640 o
-6 13 9 2239.890 1910.520 236.066 28.788 o
-6 13 10 1835.700 2068.330 270.468 23.816 o
-6 13 11 246.373 235.392 126.997 119.410 o
-6 13 12 83.410 -65.563 95.466 222.443 o
-6 13 13 20.159 -73.975 112.060 166.082 o
-6 13 14 51.881 -151.048 188.234 58.891 o
-6 13 15 10.783 69.842 98.204 213.716 o
-6 13 16 225.724 183.130 116.348 141.893 o
-6 13 17 111.904 14.725 98.107 208.089 o
-6 13 18 1065.500 1238.560 179.691 52.360 o
-6 13 19 2045.440 2034.160 277.925 22.444 o
-6 13 20 1474.770 1150.460 342.243 16.525 o
-6 14 1 111.424 99.948 132.857 114.817 o
-6 14 2 2219.810 1998.680 460.712 9.140 o
-6 14 3 20.049 101.950 148.744 93.689 o
-6 14 4 8245.130 8004.310 400.027 7.472 o
-6 14 5 110.738 61.059 110.470 164.594 o
-6 14 6 15292.700 15324.700 867.455 1.906 o
-6 14 7 20.173 -60.486 112.824 163.851 o
-6 14 8 10003.700 9621.210 451.402 5.690 o
-6 14 9 73.365 170.497 129.127 121.381 o
-6 14 10 8226.010 8193.950 420.601 7.020 o
-6 14 11 48.750 98.764 122.694 135.987 o
-6 14 12 10680.100 11647.200 511.918 4.565 o
-6 14 13 67.571 22.862 123.280 135.371 o
-6 14 14 9141.430 9888.240 571.283 4.388 o
-6 14 15 610.318 307.379 415.957 11.908 o
-6 14 16 2220.850 2216.680 418.590 10.854 o
-6 14 17 692.177 868.771 315.917 20.041 o
-6 14 18 3643.230 3270.650 332.667 14.524 o
-6 14 19 75.935 181.652 273.794 27.752 o
-6 15 1 9110.530 9822.950 447.678 5.977 o
-6 15 2 2463.260 2026.470 256.713 24.669 o
-6 15 3 5414.750 5514.720 813.486 2.891 o
-6 15 4 1249.140 1670.590 248.513 29.222 o
-6 15 5 7691.660 8534.420 1016.200 1.826 o
-6 15 6 605.373 560.523 170.778 63.765 o
-6 15 7 3612.780 4373.140 382.384 11.351 o
-6 15 8 211.375 230.015 132.857 110.789 o
-6 15 9 387.796 321.796 150.683 84.161 o
-6 15 10 122.412 -9.345 121.836 137.009 o
-6 15 11 9.197 56.986 120.958 142.022 o
-6 15 12 12.946 -107.239 209.295 47.847 o
-6 15 13 5.449 -192.183 192.183 56.779 o
-6 15 14 15.440 -157.958 165.856 76.115 o
-6 15 15 28.914 -26.326 229.040 39.914 o
-6 15 16 229.965 250.101 265.897 29.099 o
-6 15 17 934.397 1521.670 392.263 12.975 o
-6 16 1 2526.790 2484.020 296.704 19.189 o
-6 16 2 314.905 551.551 182.176 58.945 o
-6 16 3 3124.740 3317.170 339.730 14.483 o
-6 16 4 2779.780 3145.230 323.767 16.054 o
-6 16 5 1302.760 1486.140 242.142 30.653 o
-6 16 6 2471.680 2764.540 322.301 16.675 o
-6 16 7 3789.550 3967.910 1097.810 1.687 o
-6 16 8 1978.640 2356.540 297.413 19.917 o
-6 16 9 5201.030 5071.600 746.353 3.406 o
-6 16 10 5181.230 5491.690 616.038 4.761 o
-6 16 11 1848.840 1632.240 368.570 14.040 o
-6 16 12 5156.180 5681.240 652.895 4.297 o
-6 16 13 1087.700 710.813 284.325 24.025 o
-6 16 14 2594.730 2561.560 473.875 8.506 o
-6 16 15 1601.080 1682.260 426.488 10.810 o
-6 17 1 24.903 111.816 202.713 50.681 o
-6 17 2 5786.850 6294.530 461.565 7.325 o
-6 17 3 304.994 357.157 166.760 70.518 o
-6 17 4 4438.130 3540.900 500.201 7.166 o
-6 17 5 524.888 1034.630 331.713 18.323 o
-6 17 6 2695.940 2756.370 481.773 8.204 o
-6 17 7 65.615 447.549 244.835 34.352 o
-6 17 8 166.034 223.774 229.040 39.184 o
-6 17 9 3.935 -89.510 210.611 47.288 o
-6 17 10 163.444 155.326 231.672 38.420 o
-6 17 11 21.564 100.040 223.774 41.675 o
-6 17 12 10.064 123.734 221.142 42.666 o
-6 18 1 924.127 939.852 344.876 16.762 o
-6 18 2 176.734 226.407 239.570 35.848 o
-6 18 3 1807.620 2187.720 452.814 9.529 o
-6 18 4 187.027 360.672 276.427 26.946 o
-6 18 5 2335.600 1934.990 421.222 10.741 o
-6 18 6 211.248 479.140 279.060 26.333 o
-6 18 7 3187.300 2690.560 500.201 7.560 o
-5 -17 1 4988.230 4894.080 563.385 5.626 o
-5 -17 2 3430.260 2756.370 437.018 9.509 o
-5 -17 3 3242.760 2716.880 410.692 10.673 o
-5 -17 4 4630.870 4696.630 531.793 6.294 o
-5 -17 5 1545.660 1145.200 336.978 16.949 o
-5 -17 6 1551.660 1791.150 460.712 9.347 o
-5 -17 7 1229.300 1399.600 191.257 45.887 o
-5 -17 8 1529.230 1540.580 198.672 41.306 o
-5 -17 9 692.016 714.228 159.894 69.749 o
-5 -17 10 1276.840 1561.160 363.304 14.789 o
-5 -17 11 28.803 252.733 244.835 34.657 o
-5 -17 12 229.742 92.142 263.264 29.809 o
-5 -16 1 114.399 152.944 119.819 138.984 o
-5 -16 2 1665.260 1446.380 211.020 37.203 o
-5 -16 3 38.416 21.061 192.183 56.526 o
-5 -16 4 2592.970 2994.460 301.297 18.316 o
-5 -16 5 1102.880 1412.840 186.339 48.577 o
-5 -16 6 3922.250 3577.280 464.260 8.283 o
-5 -16 7 2227.000 2254.880 289.477 20.556 o
-5 -16 8 6160.260 6983.190 337.856 10.656 o
-5 -16 9 1408.790 1262.490 171.918 53.334 o
-5 -16 10 5140.640 5116.280 459.433 7.782 o
-5 -16 11 1938.180 1935.300 265.620 24.472 o
-5 -16 12 6750.490 7743.790 692.384 3.645 o
-5 -16 13 3384.860 3742.950 370.225 12.294 o
-5 -16 14 4116.000 3514.570 539.691 6.347 o
-5 -16 15 2319.540 2830.090 505.467 7.587 o
-5 -15 1 5346.050 5223.720 323.777 12.611 o
-5 -15 2 3.190 90.780 102.912 194.717 o
-5 -15 3 6685.850 7019.760 317.291 10.994 o
-5 -15 4 90.899 200.317 110.762 161.288 o
-5 -15 5 11738.200 12976.500 650.245 3.195 o
-5 -15 6 388.239 409.231 125.780 115.043 o
-5 -15 7 1418.390 1396.750 175.000 51.353 o
-5 -15 8 16.393 -71.747 123.020 138.080 o
-5 -15 9 241.525 129.815 139.425 101.633 o
-5 -15 10 72.889 53.225 110.814 165.725 o
-5 -15 11 253.881 347.827 146.123 90.984 o
-5 -15 12 198.094 140.502 116.996 142.356 o
-5 -15 13 505.088 583.054 220.577 40.364 o
-5 -15 14 13.335 -154.968 150.648 92.250 o
-5 -15 15 1355.620 1174.940 338.294 16.967 o
-5 -15 16 303.012 472.626 201.202 49.177 o
-5 -15 17 1336.460 1095.180 331.713 17.643 o
-5 -14 1 445.821 384.614 98.787 169.541 o
-5 -14 2 1464.480 1313.520 120.679 84.523 o
-5 -14 3 1230.460 1394.200 126.615 83.362 o
-5 -14 4 6326.510 6759.520 282.104 12.867 o
-5 -14 5 362.874 319.342 107.149 154.351 o
-5 -14 6 5187.140 4989.140 271.176 15.909 o
-5 -14 7 434.660 613.749 128.321 107.351 o
-5 -14 8 4534.850 4996.850 409.567 9.585 o
-5 -14 9 1323.480 1481.750 177.198 50.772 o
-5 -14 10 7233.760 7475.360 321.144 10.266 o
-5 -14 11 184.828 387.059 334.345 18.521 o
-5 -14 12 8289.060 9223.380 361.993 7.995 o
-5 -14 13 14.718 292.244 126.137 126.921 o
-5 -14 14 4528.540 4503.280 304.392 14.868 o
-5 -14 15 32.702 -68.660 105.783 185.451 o
-5 -14 16 4514.000 4240.410 772.680 3.258 o
-5 -14 17 201.701 325.351 196.132 52.572 o
-5 -14 18 2817.430 2624.600 335.662 15.342 o
-5 -14 19 2.625 -205.346 229.040 39.990 o
-5 -13 1 2784.260 3151.500 169.865 38.297 o
-5 -13 2 8516.530 8537.930 232.138 11.441 o
-5 -13 3 5546.590 5569.810 191.027 20.477 o
-5 -13 4 4234.350 4763.960 188.963 25.442 o
-5 -13 5 4453.370 4755.640 274.182 16.896 o
-5 -13 6 2091.150 1958.940 261.798 24.732 o
-5 -13 7 1396.490 1371.770 175.026 51.596 o
-5 -13 8 1872.100 1503.700 166.265 51.187 o
-5 -13 9 1097.450 631.882 128.499 91.817 o
-5 -13 10 957.387 1034.990 159.403 65.426 o
-5 -13 11 48.008 24.415 125.149 132.033 o
-5 -13 12 69.402 32.761 98.022 211.165 o
-5 -13 13 12.644 -7.543 99.490 210.963 o
-5 -13 14 1002.670 885.300 162.596 63.691 o
-5 -13 15 1626.480 1364.150 181.595 47.302 o
-5 -13 16 997.006 1133.920 175.047 55.547 o
-5 -13 17 4782.790 5217.600 338.529 12.365 o
-5 -13 18 1199.720 1242.910 243.332 30.971 o
-5 -13 19 1797.390 1704.750 788.476 3.303 o
-5 -13 20 1345.750 1063.590 313.284 19.610 o
-5 -12 1 5385.630 5398.210 182.013 21.820 o
-5 -12 2 511.231 552.812 82.642 207.368 o
-5 -12 3 1839.920 2071.050 134.339 63.520 o
-5 -12 4 25.002 23.997 57.525 608.220 o
-5 -12 5 10507.700 10235.200 240.519 8.811 o
-5 -12 6 1263.670 1011.980 186.403 48.799 o
-5 -12 7 21142.800 21692.300 472.092 2.463 o
-5 -12 8 1181.840 966.671 167.036 58.974 o
-5 -12 9 13303.300 14753.300 402.645 4.636 o
-5 -12 10 2166.380 2043.620 193.089 38.575 o
-5 -12 11 13932.200 14193.000 762.149 2.385 o
-5 -12 12 5299.780 5312.460 296.282 14.053 o
-5 -12 13 13020.400 13275.800 655.740 3.014 o
-5 -12 14 3957.390 4574.040 296.832 16.006 o
-5 -12 15 5634.460 5059.750 311.457 13.034 o
-5 -12 16 2187.040 2282.990 225.004 30.532 o
-5 -12 17 5106.920 4967.030 554.302 5.755 o
-5 -12 18 1409.240 1386.050 187.660 46.252 o
-5 -12 19 2671.050 2269.920 515.997 7.290 o
-5 -12 20 1576.740 1183.850 231.892 32.625 o
-5 -12 21 721.101 829.857 221.314 38.914 o
-5 -12 22 833.069 566.017 263.264 28.297 o
-5 -11 1 636.087 800.702 91.364 163.888 o
-5 -11 2 3803.270 3721.600 197.280 27.508 o
-5 -11 3 458.208 648.913 86.044 196.657 o
-5 -11 4 17243.200 17603.300 381.321 3.614 o
-5 -11 5 173.339 183.920 67.980 370.695 o
-5 -11 6 8315.520 8810.410 294.354 9.755 o
-5 -11 7 157.471 205.532 93.272 215.910 o
-5 -11 8 120.176 224.555 99.916 192.682 o
-5 -11 9 2.084 42.356 85.066 286.470 o
-5 -11 10 1356.060 1466.290 164.055 56.729 o
-5 -11 11 107.077 115.768 107.538 171.958 o
-5 -11 12 1638.300 2072.770 292.677 21.123 o
-5 -11 13 83.287 123.774 101.122 194.546 o
-5 -11 14 2281.100 1891.080 190.778 39.020 o
-5 -11 15 6.603 131.943 103.213 191.971 o
-5 -11 16 5913.220 6134.890 293.526 13.100 o
-5 -11 17 668.402 865.665 157.718 70.781 o
-5 -11 18 10236.300 10126.900 372.887 6.701 o
-5 -11 19 500.476 268.055 135.953 99.517 o
-5 -11 20 6286.670 6336.900 330.300 11.087 o
-5 -11 21 952.941 493.315 188.392 51.497 o
-5 -11 22 6386.320 7227.650 460.946 6.995 o
-5 -11 23 1240.550 652.895 265.897 26.953 o
-5 -10 1 5866.100 5896.830 177.859 20.263 o
-5 -10 2 2424.470 2762.430 144.376 49.446 o
-5 -10 3 11859.500 11959.900 239.337 7.421 o
-5 -10 4 4941.590 4856.640 161.532 25.924 o
-5 -10 5 5350.300 5436.140 169.146 22.944 o
-5 -10 6 3527.910 3397.080 147.538 38.078 o
-5 -10 7 24172.600 24355.800 472.989 2.063 o
-5 -10 8 7513.660 7873.140 277.734 11.309 o
-5 -10 9 27805.900 27495.300 542.940 1.603 o
-5 -10 10 5888.500 6221.740 271.595 14.176 o
-5 -10 11 16591.200 15967.200 513.221 3.198 o
-5 -10 12 3118.190 3279.650 226.570 26.041 o
-5 -10 13 15782.800 16524.800 423.980 3.762 o
-5 -10 14 783.661 936.028 147.389 77.034 o
-5 -10 15 10443.600 10516.600 353.134 6.846 o
-5 -10 16 595.698 447.467 121.602 115.152 o
-5 -10 17 5831.040 6137.750 286.896 13.511 o
-5 -10 18 426.324 383.705 187.241 55.822 o
-5 -10 19 1336.600 1298.640 187.573 46.986 o
-5 -10 20 3.930 -84.008 94.549 234.328 o
-5 -10 21 1056.020 607.906 155.414 69.436 o
-5 -10 22 125.757 81.243 151.798 88.586 o
-5 -10 23 190.549 127.364 155.451 83.399 o
-5 -10 24 95.672 221.142 205.346 48.833 o
-5 -9 1 34046.600 33954.800 409.312 1.270 o
-5 -9 2 1727.490 2005.790 118.342 74.835 o
-5 -9 3 9225.100 9390.400 234.808 10.287 o
-5 -9 4 3642.450 3857.520 139.813 37.445 o
-5 -9 5 8984.250 8918.810 220.558 11.089 o
-5 -9 6 4907.910 5278.370 184.819 23.061 o
-5 -9 7 2367.630 2347.070 144.679 51.736 o
-5 -9 8 120.065 42.584 113.043 157.484 o
-5 -9 9 72.011 74.052 72.800 366.928 o
-5 -9 10 794.512 866.899 152.614 73.144 o
-5 -9 11 134.760 196.050 88.843 238.410 o
-5 -9 12 1143.850 1319.990 153.471 65.581 o
-5 -9 13 2248.140 2248.490 186.354 39.489 o
-5 -9 14 2291.970 2411.300 259.423 24.227 o
-5 -9 15 5013.040 5364.050 250.752 17.286 o
-5 -9 16 9231.730 8845.180 317.787 8.558 o
-5 -9 17 3261.860 3837.390 324.295 15.195 o
-5 -9 18 8895.900 8841.170 340.823 8.243 o
-5 -9 19 3235.580 3385.160 257.847 21.589 o
-5 -9 20 4655.970 4182.690 351.698 12.212 o
-5 -9 21 3603.190 3657.840 330.476 14.529 o
-5 -9 22 7249.100 8093.570 354.990 9.041 o
-5 -9 23 2491.130 2982.710 758.200 3.510 o
-5 -9 24 5866.880 6191.970 655.527 4.167 o
-5 -9 25 1281.020 1021.460 315.917 19.396 o
-5 -8 1 38.335 57.188 46.316 874.019 o
-5 -8 2 13370.000 14075.500 243.462 6.114 o
-5 -8 3 1582.310 1537.750 100.601 96.417 o
-5 -8 4 18287.100 18580.800 278.804 3.750 o
-5 -8 5 14.033 20.626 46.582 927.477 o
-5 -8 6 28068.400 27121.900 389.750 1.794 o
-5 -8 7 57.447 142.034 60.827 500.266 o
-5 -8 8 35040.100 34466.000 609.236 1.090 o
-5 -8 9 5551.580 5117.140 215.696 19.099 o
-5 -8 10 25428.400 24985.900 469.166 1.948 o
-5 -8 11 2909.570 2599.620 189.453 34.615 o
-5 -8 12 11325.700 12299.700 340.361 6.291 o
-5 -8 13 196.423 210.308 87.624 236.702 o
-5 -8 14 14500.500 14613.300 379.821 4.534 o
-5 -8 15 1484.090 1556.340 191.225 44.018 o
-5 -8 16 7136.710 6707.660 277.068 12.264 o
-5 -8 17 1261.990 1022.860 183.966 49.821 o
-5 -8 18 4134.150 4007.650 259.558 19.198 o
-5 -8 19 759.318 742.540 202.321 45.767 o
-5 -8 20 35.445 6.470 104.229 190.564 o
-5 -8 21 28.369 20.384 115.257 156.228 o
-5 -8 22 5.280 -103.364 95.356 230.257 o
-5 -8 23 74.942 116.267 130.207 120.131 o
-5 -8 24 175.455 224.725 188.241 57.384 o
-5 -8 25 27.326 113.203 215.876 44.717 o
-5 -7 1 40156.700 38782.400 415.004 0.973 o
-5 -7 2 3582.160 3526.790 158.242 35.293 o
-5 -7 3 6607.740 6641.490 179.280 17.686 o
-5 -7 4 144.148 230.860 58.351 474.646 o
-5 -7 5 1868.410 2108.100 111.367 75.744 o
-5 -7 6 47.883 39.862 43.770 964.816 o
-5 -7 7 34.242 9.879 44.051 1004.180 o
-5 -7 8 283.480 323.638 69.215 319.154 o
-5 -7 9 2113.690 2089.680 223.857 31.309 o
-5 -7 10 34.371 18.884 66.326 459.551 o
-5 -7 11 5092.840 4750.010 203.994 21.509 o
-5 -7 12 622.886 649.091 108.935 131.982 o
-5 -7 13 13604.700 13801.100 356.420 5.077 o
-5 -7 14 8.154 40.736 82.868 300.803 o
-5 -7 15 4571.160 4753.010 267.799 17.204 o
-5 -7 16 81.143 91.211 81.121 296.856 o
-5 -7 17 15041.000 15806.000 632.393 2.805 o
-5 -7 18 1.083 -68.353 82.031 311.628 o
-5 -7 19 11048.100 11265.900 362.191 6.312 o
-5 -7 20 5.934 125.610 139.175 106.879 o
-5 -7 21 13001.800 13410.000 448.169 4.482 o
-5 -7 22 207.824 223.908 156.402 81.573 o
-5 -7 23 8469.810 9305.910 361.402 7.896 o
-5 -7 24 211.003 79.173 115.822 145.770 o
-5 -7 25 6184.100 4711.420 377.772 9.934 o
-5 -7 26 406.677 473.875 252.733 31.545 o
-5 -6 1 7763.640 7448.810 164.400 15.428 o
-5 -6 2 12312.800 12320.200 210.723 7.397 o
-5 -6 3 21536.600 20759.300 278.102 2.982 o
-5 -6 4 16739.100 16692.900 244.783 4.492 o
-5 -6 5 15470.900 15130.300 231.956 5.189 o
-5 -6 6 14741.100 14760.900 277.186 5.201 o
-5 -6 7 12487.000 12557.300 240.849 6.907 o
-5 -6 8 32525.700 30782.300 394.830 1.421 o
-5 -6 9 19529.900 19200.700 340.219 3.243 o
-5 -6 10 33894.000 34141.100 531.738 1.189 o
-5 -6 11 10531.400 10995.200 295.304 7.620 o
-5 -6 12 15028.500 14824.500 345.816 4.617 o
-5 -6 13 7022.240 6918.260 244.165 13.642 o
-5 -6 14 16792.400 17027.400 468.605 3.314 o
-5 -6 15 2816.900 3007.340 260.821 22.407 o
-5 -6 16 7439.470 6888.350 264.802 12.336 o
-5 -6 17 1056.800 1274.060 148.953 69.892 o
-5 -6 18 2002.660 2133.520 186.238 41.161 o
-5 -6 19 722.659 578.491 119.610 112.541 o
-5 -6 20 2605.690 2952.480 334.764 15.453 o
-5 -6 21 3.368 -140.978 75.832 364.079 o
-5 -6 22 21.366 15.103 100.842 204.130 o
-5 -6 23 44.901 135.497 105.461 181.594 o
-5 -6 24 323.377 130.774 118.157 135.307 o
-5 -6 25 6.750 18.521 100.720 205.605 o
-5 -6 26 248.061 115.787 149.549 89.025 o
-5 -6 27 0.476 107.938 215.876 44.825 o
-5 -5 1 5870.230 5557.250 138.643 23.556 o
-5 -5 2 2431.150 2200.000 150.499 49.719 o
-5 -5 3 70.510 101.500 43.055 904.442 o
-5 -5 4 4010.660 3377.240 133.255 37.843 o
-5 -5 5 322.820 262.012 49.662 489.543 o
-5 -5 6 13813.600 13823.700 212.562 6.230 o
-5 -5 7 567.723 603.749 70.284 243.805 o
-5 -5 8 3269.010 2763.470 165.246 37.710 o
-5 -5 9 521.501 432.751 61.729 305.275 o
-5 -5 10 799.056 809.850 103.039 132.023 o
-5 -5 11 1486.030 1450.570 143.956 66.571 o
-5 -5 12 2429.950 2602.710 172.627 41.279 o
-5 -5 13 8025.140 8017.490 258.169 11.400 o
-5 -5 14 10620.400 10782.400 301.760 7.524 o
-5 -5 15 2755.050 2462.960 181.094 37.624 o
-5 -5 16 7008.280 7485.620 285.681 11.679 o
-5 -5 17 4701.990 4723.240 224.296 20.611 o
-5 -5 18 8088.040 8362.270 291.531 10.179 o
-5 -5 19 8227.530 8317.330 297.278 9.926 o
-5 -5 20 8619.130 9208.760 330.788 8.521 o
-5 -5 21 12259.600 12688.700 587.788 3.571 o
-5 -5 22 6172.320 5671.360 278.924 13.790 o
-5 -5 23 6930.110 7495.500 309.412 10.887 o
-5 -5 24 2292.550 2632.430 226.966 29.291 o
-5 -5 25 3209.490 3066.120 243.743 23.703 o
-5 -5 26 2135.040 2403.600 397.529 11.909 o
-5 -4 1 29921.700 29402.600 319.196 1.667 o
-5 -4 2 39.811 97.139 60.051 531.948 o
-5 -4 3 70284.200 70969.100 569.923 0.334 o
-5 -4 4 2.145 -16.561 31.839 2053.440 o
-5 -4 5 33183.500 32553.700 338.190 1.384 o
-5 -4 6 176.572 280.112 52.631 522.196 o
-5 -4 7 23644.300 23821.900 361.521 2.351 o
-5 -4 8 1316.760 1395.000 89.846 118.484 o
-5 -4 9 71756.600 72856.000 650.172 0.316 o
-5 -4 10 471.787 735.973 67.012 261.663 o
-5 -4 11 54829.700 55481.200 684.656 0.504 o
-5 -4 12 319.977 330.670 77.731 262.420 o
-5 -4 13 18682.400 19341.300 547.126 2.605 o
-5 -4 14 1035.090 1177.570 125.821 90.110 o
-5 -4 15 14214.200 14304.100 343.173 4.935 o
-5 -4 16 691.932 621.496 174.320 60.501 o
-5 -4 17 9452.930 9266.150 295.126 8.784 o
-5 -4 18 623.144 634.760 160.163 70.766 o
-5 -4 19 831.575 747.128 130.027 94.563 o
-5 -4 20 52.527 70.939 77.939 327.273 o
-5 -4 21 8.215 25.695 82.317 306.048 o
-5 -4 22 521.598 446.754 120.317 119.416 o
-5 -4 23 65.982 81.098 99.118 205.045 o
-5 -4 24 462.995 466.829 126.154 111.662 o
-5 -4 25 778.782 816.118 289.590 23.562 o
-5 -4 26 211.024 144.795 231.672 38.300 o
-5 -3 1 21215.500 21530.300 274.262 2.981 o
-5 -3 2 51543.500 55313.400 467.154 0.578 o
-5 -3 3 16444.800 16479.500 221.609 4.716 o
-5 -3 4 3552.200 4073.840 109.095 43.212 o
-5 -3 5 10.151 22.247 34.837 1621.130 o
-5 -3 6 5098.440 4673.460 147.968 27.085 o
-5 -3 7 2812.050 3109.380 106.630 56.164 o
-5 -3 8 625.238 934.775 124.636 103.557 o
-5 -3 9 98.533 78.734 39.103 1018.370 o
-5 -3 10 3351.130 3150.060 103.280 50.739 o
-5 -3 11 2220.320 2272.500 93.288 77.720 o
-5 -3 12 17743.300 17937.200 352.842 3.620 o
-5 -3 13 728.604 908.958 107.479 125.464 o
-5 -3 14 18651.900 18384.100 575.137 2.556 o
-5 -3 15 355.202 404.611 85.547 218.967 o
-5 -3 16 16690.100 16913.000 398.595 3.695 o
-5 -3 17 118.051 177.415 77.743 306.421 o
-5 -3 18 18021.400 18284.700 703.421 2.177 o
-5 -3 19 189.756 235.494 87.932 234.632 o
-5 -3 20 15773.600 16000.000 392.452 4.001 o
-5 -3 21 115.012 152.847 85.546 260.306 o
-5 -3 22 21508.200 22296.900 483.780 2.366 o
-5 -3 23 86.382 136.590 126.693 126.033 o
-5 -3 24 6114.030 7084.430 566.017 5.204 o
-5 -3 25 22.895 -305.386 163.224 78.502 o
-5 -3 26 3482.460 4070.060 497.569 7.400 o
-5 -2 1 7308.270 7198.160 136.822 17.626 o
-5 -2 2 61304.900 63731.500 503.241 0.427 o
-5 -2 3 24632.100 25965.100 278.070 2.276 o
-5 -2 4 52493.600 55790.100 754.599 0.514 o
-5 -2 5 50382.200 50885.700 480.783 0.622 o
-5 -2 6 45795.300 50275.900 478.770 0.701 o
-5 -2 7 19605.200 20307.300 269.658 3.358 o
-5 -2 8 24184.200 25803.200 367.811 2.190 o
-5 -2 9 29371.100 29742.700 342.007 1.671 o
-5 -2 10 22426.500 24265.800 302.080 2.575 o
-5 -2 11 28455.500 29346.000 418.376 1.664 o
-5 -2 12 29652.200 30521.200 518.380 1.457 o
-5 -2 13 28550.100 28253.000 446.940 1.659 o
-5 -2 14 16569.500 16582.000 340.867 4.059 o
-5 -2 15 12970.100 12748.800 301.644 5.997 o
-5 -2 16 800.979 770.030 106.174 127.480 o
-5 -2 17 2152.260 2194.220 164.520 47.042 o
-5 -2 18 4262.510 4161.310 413.676 9.755 o
-5 -2 19 1870.790 1825.480 247.836 27.680 o
-5 -2 20 909.864 814.346 228.554 36.126 o
-5 -2 21 185.390 180.771 87.632 239.505 o
-5 -2 22 528.484 423.855 207.979 45.290 o
-5 -2 23 1304.700 1645.400 321.182 18.494 o
-5 -2 24 243.731 845.077 284.325 25.104 o
-5 -2 25 1492.750 2077.150 376.467 13.582 o
-5 -2 26 259.165 110.571 218.509 42.834 o
-5 -1 1 18806.000 21006.500 237.927 3.533 o
-5 -1 2 1078.200 1003.550 61.334 191.091 o
-5 -1 3 508.864 1080.970 159.697 69.893 o
-5 -1 4 2824.460 2739.540 107.917 57.883 o
-5 -1 5 9236.850 8580.960 160.227 12.514 o
-5 -1 6 187.376 129.326 36.927 893.241 o
-5 -1 7 6570.710 7054.830 147.813 18.959 o
-5 -1 8 162.484 131.176 41.799 795.960 o
-5 -1 9 2296.580 2057.320 121.596 63.858 o
-5 -1 10 24.924 17.854 29.866 2055.820 o
-5 -1 11 6962.470 6716.200 213.934 15.239 o
-5 -1 12 8601.600 8499.130 170.542 13.140 o
-5 -1 13 20696.400 19565.700 351.639 2.997 o
-5 -1 14 7391.040 7806.850 226.545 13.333 o
-5 -1 15 9826.600 9375.950 252.525 9.399 o
-5 -1 16 3178.690 3033.050 166.841 37.107 o
-5 -1 17 16388.600 17189.700 360.474 3.928 o
-5 -1 18 6516.910 6976.830 237.325 14.585 o
-5 -1 19 6072.550 6288.250 230.530 16.118 o
-5 -1 20 4342.150 4328.360 260.728 18.469 o
-5 -1 21 7848.060 7868.960 521.263 5.447 o
-5 -1 22 8986.340 9859.230 602.874 4.096 o
-5 -1 23 7627.040 8898.320 589.711 4.504 o
-5 -1 24 3365.250 3530.370 439.651 9.294 o
-5 -1 25 1885.840 1374.240 326.447 17.545 o
-5 -1 26 2093.670 2208.780 410.692 11.290 o
-5 0 1 2545.020 3102.510 95.165 63.803 o
-5 0 2 174834.000 181083.000 1115.060 0.056 o
-5 0 3 16066.400 16196.800 195.189 5.004 o
-5 0 4 123458.000 123286.000 890.981 0.113 o
-5 0 5 220.686 403.571 47.483 532.260 o
-5 0 6 50395.200 52567.100 592.375 0.590 o
-5 0 7 15.586 0.321 28.914 2342.480 o
-5 0 8 50894.800 51065.500 475.374 0.615 o
-5 0 9 1439.550 1566.080 84.971 116.032 o
-5 0 10 81585.800 80063.300 895.254 0.244 o
-5 0 11 801.284 746.647 66.095 220.899 o
-5 0 12 31740.800 31301.400 490.758 1.367 o
-5 0 13 670.514 506.558 60.308 277.663 o
-5 0 14 8596.920 7845.210 217.587 12.163 o
-5 0 15 67.278 -17.788 49.952 762.424 o
-5 0 16 5354.400 4734.930 180.806 22.930 o
-5 0 17 108.851 192.179 99.904 194.692 o
-5 0 18 109.844 94.486 72.222 360.357 o
-5 0 19 32.465 97.408 152.693 88.813 o
-5 0 20 1531.260 1411.090 265.897 25.698 o
-5 0 21 20.349 294.856 181.652 62.362 o
-5 0 22 1089.360 1424.260 276.427 24.732 o
-5 0 23 180.505 231.672 176.387 65.007 o
-5 0 24 8216.260 6850.130 534.426 5.286 o
-5 0 25 679.208 626.568 265.897 27.997 o
-5 0 26 2885.600 3174.960 450.181 9.142 o
-5 1 1 7201.210 7322.850 125.004 18.199 o
-5 1 2 2684.140 3210.810 82.217 65.314 o
-5 1 3 3432.210 3641.350 90.175 50.311 o
-5 1 4 2057.710 2058.220 86.037 88.111 o
-5 1 5 12236.600 11817.300 183.961 7.891 o
-5 1 6 1672.480 1732.010 68.957 119.488 o
-5 1 7 280.107 330.945 51.676 470.950 o
-5 1 8 5969.120 5602.400 115.513 24.770 o
-5 1 9 9999.410 8758.510 146.938 11.748 o
-5 1 10 198.519 113.271 31.300 1060.970 o
-5 1 11 1762.180 1713.960 79.039 107.249 o
-5 1 12 176.464 142.432 41.569 778.344 o
-5 1 13 26766.500 26669.800 290.566 2.029 o
-5 1 14 7326.590 6709.650 160.348 17.093 o
-5 1 15 15522.100 15059.800 583.644 3.034 o
-5 1 16 4076.050 3893.780 162.279 31.256 o
-5 1 17 34051.200 32593.600 938.536 0.901 o
-5 1 18 1025.430 953.015 231.672 34.696 o
-5 1 19 15496.400 15100.800 655.527 2.688 o
-5 1 20 26.235 115.836 134.265 114.353 o
-5 1 21 8371.020 8461.300 523.895 5.233 o
-5 1 22 1338.780 1218.910 265.897 26.242 o
-5 1 23 24034.200 23662.200 916.159 1.300 o
-5 1 24 170.088 202.713 173.754 67.135 o
-5 1 25 3167.530 2822.190 405.426 10.923 o
-5 1 26 251.850 310.651 207.979 46.755 o
-5 2 1 107344.000 103933.000 692.253 0.153 o
-5 2 2 16088.500 15448.600 245.336 4.860 o
-5 2 3 26559.100 26019.200 255.674 2.115 o
-5 2 4 9878.090 8775.810 137.036 12.075 o
-5 2 5 27226.500 23958.900 318.644 2.072 o
-5 2 6 10187.500 9693.600 167.001 10.653 o
-5 2 7 40755.200 38821.400 489.947 0.927 o
-5 2 8 10906.100 10410.900 179.683 9.448 o
-5 2 9 27204.700 26746.100 337.050 1.935 o
-5 2 10 17441.900 16872.200 241.720 4.294 o
-5 2 11 11745.400 11857.100 178.626 8.267 o
-5 2 12 5494.710 5461.800 122.244 26.343 o
-5 2 13 6079.880 5794.270 223.528 16.931 o
-5 2 14 4454.890 4373.870 117.463 34.496 o
-5 2 15 4025.480 3967.790 151.506 32.982 o
-5 2 16 2121.140 2385.170 310.651 18.326 o
-5 2 17 1207.660 1471.650 263.264 26.717 o
-5 2 18 170.292 -23.694 139.530 104.249 o
-5 2 19 173.350 -18.428 115.836 148.929 o
-5 2 20 4.323 -15.796 121.101 142.915 o
-5 2 21 820.752 824.016 229.040 36.253 o
-5 2 22 2069.370 2482.580 368.570 13.642 o
-5 2 23 501.831 768.731 223.774 38.988 o
-5 2 24 4157.260 3467.190 426.488 9.477 o
-5 2 25 3074.860 3277.640 444.916 9.251 o
-5 3 1 570.173 444.616 37.711 443.314 o
-5 3 2 20296.600 21188.600 221.924 3.280 o
-5 3 3 180.784 197.954 32.907 962.260 o
-5 3 4 237.022 115.339 47.735 610.481 o
-5 3 5 527.219 516.887 50.943 357.148 o
-5 3 6 4579.040 4513.270 112.865 33.953 o
-5 3 7 12.553 50.741 28.110 2245.540 o
-5 3 8 6000.210 5898.190 183.535 19.555 o
-5 3 9 2348.180 2205.390 87.258 78.928 o
-5 3 10 1552.820 1604.460 91.197 105.005 o
-5 3 11 22.932 65.633 47.119 862.526 o
-5 3 12 20649.000 19618.900 273.312 3.226 o
-5 3 13 2881.050 2850.430 107.780 56.531 o
-5 3 14 22738.000 22620.100 377.902 2.477 o
-5 3 15 3937.010 4056.750 198.532 26.343 o
-5 3 16 14406.000 14471.800 387.812 4.515 o
-5 3 17 5829.630 5602.260 389.631 9.475 o
-5 3 18 26689.600 29517.200 918.791 1.132 o
-5 3 19 5315.640 6255.150 434.386 8.196 o
-5 3 20 12127.400 10017.200 550.222 4.088 o
-5 3 21 3002.350 3117.050 394.896 11.433 o
-5 3 22 8184.370 8277.020 529.161 5.219 o
-5 3 23 4485.540 5067.830 521.263 6.502 o
-5 3 24 11523.300 11470.400 647.629 3.317 o
-5 3 25 892.285 1345.280 321.182 19.024 o
-5 4 1 36264.800 34251.200 394.839 1.184 o
-5 4 2 21982.200 21125.400 221.246 3.007 o
-5 4 3 66731.800 67535.900 497.318 0.372 o
-5 4 4 5084.790 5144.590 118.188 29.125 o
-5 4 5 48277.100 47078.300 438.853 0.694 o
-5 4 6 2508.830 2808.500 93.050 67.540 o
-5 4 7 39564.700 40149.600 675.240 0.858 o
-5 4 8 5634.420 5711.670 151.996 23.056 o
-5 4 9 43852.600 43717.000 436.083 0.813 o
-5 4 10 567.032 665.265 62.318 272.848 o
-5 4 11 26484.000 27985.600 333.068 1.948 o
-5 4 12 169.561 240.992 62.465 416.208 o
-5 4 13 3719.530 3862.750 162.510 32.969 o
-5 4 14 246.065 209.792 64.993 373.791 o
-5 4 15 7676.100 7756.220 230.143 12.877 o
-5 4 16 10.858 77.922 64.472 482.751 o
-5 4 17 32.824 107.847 78.300 324.658 o
-5 4 18 0.101 97.408 144.795 99.201 o
-5 4 19 16.512 7.898 144.795 99.712 o
-5 4 20 316.512 218.509 168.489 69.733 o
-5 4 21 345.992 515.997 194.815 51.912 o
-5 4 22 119.606 -2.633 160.591 79.936 o
-5 4 23 3733.200 4409.670 479.140 7.784 o
-5 4 24 314.038 68.449 165.856 72.638 o
-5 4 25 2658.210 2237.740 373.835 13.022 o
-5 5 1 9362.370 10154.400 138.757 11.830 o
-5 5 2 3204.260 3201.460 80.724 58.028 o
-5 5 3 548.481 896.261 54.971 287.959 o
-5 5 4 2.661 32.878 37.999 1383.730 o
-5 5 5 179.005 240.299 38.721 784.130 o
-5 5 6 44.047 57.295 30.031 1778.760 o
-5 5 7 3663.100 3630.540 106.488 44.675 o
-5 5 8 12815.700 12580.400 201.831 7.132 o
-5 5 9 8015.520 7975.420 193.414 13.595 o
-5 5 10 8516.550 8331.830 164.976 13.534 o
-5 5 11 1321.290 1235.750 109.611 98.882 o
-5 5 12 7592.630 7736.870 225.902 13.147 o
-5 5 13 7384.440 7558.610 227.443 13.465 o
-5 5 14 26649.900 26380.300 644.418 1.550 o
-5 5 15 10986.800 10894.700 282.953 7.594 o
-5 5 16 20809.000 20037.600 395.448 2.818 o
-5 5 17 3555.770 3832.790 187.792 29.621 o
-5 5 18 17157.000 18070.400 713.445 2.212 o
-5 5 19 1008.210 995.138 239.570 32.674 o
-5 5 20 7155.540 6908.050 479.140 6.444 o
-5 5 21 1737.270 2024.500 336.978 16.430 o
-5 5 22 7025.420 7134.450 531.793 5.543 o
-5 5 23 1067.370 1047.790 265.897 26.908 o
-5 5 24 6163.140 5568.030 484.406 6.807 o
-5 5 25 9.330 47.388 179.019 65.217 o
-5 6 1 4411.690 4112.260 125.569 34.394 o
-5 6 2 44834.300 47118.200 390.343 0.768 o
-5 6 3 3841.870 4041.030 95.006 43.470 o
-5 6 4 50744.100 53102.100 588.748 0.582 o
-5 6 5 6520.460 6697.200 143.381 19.749 o
-5 6 6 30990.100 31978.000 352.381 1.502 o
-5 6 7 4310.570 4379.720 127.584 33.925 o
-5 6 8 22924.800 23016.800 288.786 2.616 o
-5 6 9 9669.500 8985.100 233.182 10.112 o
-5 6 10 27449.600 27511.900 439.565 1.761 o
-5 6 11 7357.170 7317.570 222.649 13.851 o
-5 6 12 6735.110 6347.850 214.077 15.889 o
-5 6 13 815.389 762.406 102.202 133.779 o
-5 6 14 997.491 1323.960 131.618 84.030 o
-5 6 15 547.932 747.392 153.203 76.633 o
-5 6 16 4686.880 4438.350 200.493 23.313 o
-5 6 17 46.578 -0.375 64.701 480.854 o
-5 6 18 1.247 -3.377 66.618 472.300 o
-5 6 19 23.251 55.285 123.734 135.337 o
-5 6 20 2312.530 2258.800 342.243 15.424 o
-5 6 21 1064.910 521.263 226.407 36.716 o
-5 6 22 503.300 560.752 210.611 44.055 o
-5 6 23 2661.680 3269.740 447.549 9.296 o
-5 6 24 960.609 1297.890 321.182 18.983 o
-5 7 1 17927.900 17052.400 206.576 4.281 o
-5 7 2 264.050 308.244 48.418 522.767 o
-5 7 3 5.105 -11.952 26.952 2813.590 o
-5 7 4 1026.710 1185.150 87.450 139.167 o
-5 7 5 17563.400 16862.800 242.922 4.258 o
-5 7 6 336.637 431.574 53.733 409.063 o
-5 7 7 2293.290 2440.130 125.016 59.862 o
-5 7 8 862.296 862.205 120.687 103.410 o
-5 7 9 7885.780 8152.050 232.501 12.318 o
-5 7 10 17.404 25.029 50.461 788.828 o
-5 7 11 14784.100 14720.600 328.623 4.822 o
-5 7 12 56.334 76.864 59.193 542.625 o
-5 7 13 26974.800 26340.800 1109.190 0.962 o
-5 7 14 2141.300 2124.060 355.444 14.616 o
-5 7 15 12714.300 12612.500 493.413 4.239 o
-5 7 16 1376.860 1378.230 224.308 34.825 o
-5 7 17 9108.390 9331.970 296.321 8.963 o
-5 7 18 1232.930 1378.710 151.828 65.243 o
-5 7 19 15444.000 15758.500 399.237 4.054 o
-5 7 20 651.208 831.914 250.101 31.245 o
-5 7 21 7069.010 8471.830 568.650 4.885 o
-5 7 22 1203.220 1113.610 279.060 24.378 o
-5 7 23 7622.090 8450.770 597.609 4.449 o
-5 7 24 1397.160 1966.580 384.365 13.150 o
-5 8 1 5519.400 5145.160 146.808 24.781 o
-5 8 2 8588.140 8253.560 148.217 13.959 o
-5 8 3 10353.800 10897.300 170.199 9.865 o
-5 8 4 16613.600 16857.300 289.540 4.284 o
-5 8 5 4332.160 4308.680 124.636 34.418 o
-5 8 6 39640.100 37486.300 519.567 0.961 o
-5 8 7 10578.600 10668.400 261.266 8.256 o
-5 8 8 21384.100 20762.600 382.187 2.736 o
-5 8 9 585.444 703.392 172.392 62.260 o
-5 8 10 3939.730 3954.920 270.711 18.560 o
-5 8 11 100.792 258.334 75.782 316.025 o
-5 8 12 1206.530 1084.680 148.312 69.633 o
-5 8 13 3653.990 3690.750 205.821 26.837 o
-5 8 14 1216.810 1315.840 138.488 74.889 o
-5 8 15 38.476 51.198 71.079 396.145 o
-5 8 16 50.826 -7.043 74.288 367.323 o
-5 8 17 242.969 228.564 102.274 176.691 o
-5 8 18 327.398 451.943 110.294 145.602 o
-5 8 19 8.955 6.697 87.410 272.957 o
-5 8 20 1418.400 892.562 170.778 55.293 o
-5 8 21 14.979 113.203 184.285 61.291 o
-5 8 22 3623.330 4504.450 502.834 7.181 o
-5 8 23 16.900 -144.795 189.550 58.296 o
-5 9 1 4138.750 4169.700 149.716 32.186 o
-5 9 2 845.565 721.328 75.272 191.566 o
-5 9 3 884.901 908.188 67.721 199.008 o
-5 9 4 1208.760 1026.420 80.489 145.036 o
-5 9 5 2513.490 2489.160 144.474 49.834 o
-5 9 6 3567.280 3528.930 215.601 25.978 o
-5 9 7 434.881 353.944 72.828 268.822 o
-5 9 8 3344.670 3653.420 184.783 31.323 o
-5 9 9 7945.260 7790.050 245.946 11.999 o
-5 9 10 7478.510 7507.730 341.155 9.473 o
-5 9 11 4067.610 4005.410 198.555 26.006 o
-5 9 12 9096.930 9170.670 295.087 9.054 o
-5 9 13 6659.240 6841.410 252.514 13.774 o
-5 9 14 6236.780 5833.300 239.388 15.714 o
-5 9 15 9077.180 8810.430 340.425 8.161 o
-5 9 16 2781.590 2358.480 250.604 24.519 o
-5 9 17 7082.300 6763.430 282.379 12.081 o
-5 9 18 5792.320 5761.920 370.047 10.132 o
-5 9 19 12837.900 13676.300 396.418 4.952 o
-5 9 20 5136.380 5217.980 507.565 6.625 o
-5 9 21 4935.700 4412.300 497.569 6.996 o
-5 9 22 516.159 276.427 223.774 39.767 o
-5 10 1 7430.790 7040.140 252.827 12.726 o
-5 10 2 55.821 152.511 56.777 562.209 o
-5 10 3 31979.300 31360.300 473.777 1.370 o
-5 10 4 174.364 266.134 196.132 52.882 o
-5 10 5 26636.900 26435.200 443.414 1.848 o
-5 10 6 3365.590 3183.900 298.714 17.458 o
-5 10 7 10931.500 10501.500 282.739 7.739 o
-5 10 8 516.590 400.505 91.297 185.633 o
-5 10 9 5287.320 5159.540 321.947 12.784 o
-5 10 10 2274.040 2810.080 344.636 15.050 o
-5 10 11 10169.900 10176.900 303.250 7.911 o
-5 10 12 2220.900 2300.080 183.098 40.412 o
-5 10 13 1365.840 1205.020 142.558 70.660 o
-5 10 14 174.603 98.691 86.997 248.580 o
-5 10 15 9.999 90.609 79.788 319.033 o
-5 10 16 17.752 1.372 83.932 294.925 o
-5 10 17 505.068 440.644 130.075 105.303 o
-5 10 18 738.676 1034.900 151.863 73.367 o
-5 10 19 1061.030 912.416 144.446 75.615 o
-5 10 20 537.698 551.386 131.261 101.678 o
-5 10 21 1949.170 2135.710 267.012 24.054 o
-5 11 1 420.730 373.588 70.461 281.751 o
-5 11 2 127.518 202.034 115.237 148.075 o
-5 11 3 27.131 21.402 77.794 338.656 o
-5 11 4 1497.840 1609.560 232.989 31.971 o
-5 11 5 220.595 238.626 98.610 189.584 o
-5 11 6 1572.540 1952.200 220.589 34.102 o
-5 11 7 363.301 597.875 101.879 160.131 o
-5 11 8 13091.500 12613.700 331.273 5.673 o
-5 11 9 316.680 224.673 82.876 244.452 o
-5 11 10 19054.900 18534.000 418.049 3.086 o
-5 11 11 70.992 83.467 81.238 298.362 o
-5 11 12 13368.900 13157.100 555.778 3.606 o
-5 11 13 67.174 171.276 80.191 298.874 o
-5 11 14 19054.600 19489.000 462.479 2.857 o
-5 11 15 7.604 41.911 88.006 267.173 o
-5 11 16 12190.900 12110.600 379.635 5.545 o
-5 11 17 5.921 30.219 94.016 235.260 o
-5 11 18 10846.200 11000.900 381.765 6.167 o
-5 11 19 398.216 576.428 141.290 92.050 o
-5 11 20 8223.480 8224.710 345.435 8.687 o
-5 11 21 101.641 310.576 125.825 124.621 o
-5 11 22 5489.600 5238.950 579.181 5.262 o
-5 12 1 10634.000 10281.200 527.844 4.544 o
-5 12 2 4351.700 4524.750 271.787 17.397 o
-5 12 3 8882.690 8424.210 362.041 7.896 o
-5 12 4 4754.680 5093.910 299.693 14.581 o
-5 12 5 7073.900 7004.150 346.190 9.742 o
-5 12 6 3873.940 3829.280 306.018 15.874 o
-5 12 7 6591.620 6585.980 344.252 10.265 o
-5 12 8 3355.930 3509.040 228.273 24.858 o
-5 12 9 2068.170 2277.700 183.448 41.227 o
-5 12 10 153.710 206.991 90.648 227.495 o
-5 12 11 1991.780 2016.770 279.894 22.284 o
-5 12 12 259.350 274.089 95.863 194.861 o
-5 12 13 256.482 253.816 99.613 183.307 o
-5 12 14 1.499 26.784 84.095 294.351 o
-5 12 15 0.071 33.133 87.407 272.394 o
-5 12 16 356.190 269.028 112.456 143.490 o
-5 12 17 386.797 398.812 123.464 119.000 o
-5 12 18 25.753 80.534 104.877 186.491 o
-5 12 19 2160.450 2640.480 250.369 25.629 o
-5 12 20 5.301 231.110 121.466 137.874 o
-5 12 21 2127.450 2509.090 316.317 17.702 o
-5 12 22 4.534 -163.224 200.081 52.392 o
-5 13 1 337.914 207.315 110.470 150.181 o
-5 13 2 98.993 75.545 106.446 176.955 o
-5 13 3 310.708 399.613 250.101 32.475 o
-5 13 4 520.091 365.795 137.416 96.299 o
-5 13 5 2253.870 2314.780 623.936 5.143 o
-5 13 6 756.727 685.400 154.431 73.341 o
-5 13 7 5613.120 5250.690 313.635 12.855 o
-5 13 8 2607.830 2285.120 265.228 22.927 o
-5 13 9 9093.940 9359.590 418.739 6.524 o
-5 13 10 5473.000 6154.850 359.223 10.614 o
-5 13 11 14499.400 13911.000 394.648 4.509 o
-5 13 12 6050.750 5977.290 311.163 12.229 o
-5 13 13 6590.380 6782.790 295.884 12.006 o
-5 13 14 5906.180 6166.950 354.625 10.497 o
-5 13 15 2775.260 2452.900 227.999 27.949 o
-5 13 16 2779.660 2784.540 243.657 25.040 o
-5 13 17 3644.320 4032.880 292.737 17.056 o
-5 13 18 3294.110 3968.320 297.408 17.163 o
-5 13 19 3847.240 4009.560 364.729 12.187 o
-5 13 20 2109.270 2422.030 442.283 9.821 o
-5 14 1 131.481 101.019 104.869 179.296 o
-5 14 2 16611.700 16417.300 725.292 2.267 o
-5 14 3 8.171 -42.149 91.795 248.101 o
-5 14 4 16584.400 15866.800 545.284 3.048 o
-5 14 5 514.304 520.435 147.985 83.501 o
-5 14 6 12077.400 11151.100 579.181 3.768 o
-5 14 7 175.447 103.726 114.472 149.987 o
-5 14 8 3847.260 3689.660 429.120 9.462 o
-5 14 9 23.895 -33.267 204.030 50.295 o
-5 14 10 3574.170 4354.240 356.397 12.701 o
-5 14 11 297.584 198.773 139.800 99.327 o
-5 14 12 421.751 636.848 175.910 61.682 o
-5 14 13 41.177 32.532 129.315 123.855 o
-5 14 14 493.077 461.201 133.237 101.116 o
-5 14 15 211.962 91.388 113.201 151.801 o
-5 14 16 290.389 0.792 107.978 163.904 o
-5 14 17 100.429 153.151 148.395 92.407 o
-5 14 18 1038.430 1459.850 243.332 31.106 o
-5 14 19 321.650 265.897 234.305 36.992 o
-5 15 1 913.832 1087.560 197.088 46.202 o
-5 15 2 90.490 -22.793 101.208 198.146 o
-5 15 3 1848.820 1789.940 247.063 27.917 o
-5 15 4 227.332 72.562 154.009 84.775 o
-5 15 5 1280.900 920.687 182.496 50.683 o
-5 15 6 1055.120 852.302 188.941 49.495 o
-5 15 7 4742.550 4717.900 392.577 10.185 o
-5 15 8 980.336 1385.290 224.672 36.054 o
-5 15 9 10527.600 11073.300 488.528 4.908 o
-5 15 10 77.571 84.224 121.411 138.038 o
-5 15 11 7164.950 7369.020 417.916 7.654 o
-5 15 12 697.508 495.923 176.855 59.441 o
-5 15 13 5093.410 5619.090 447.353 8.038 o
-5 15 14 362.368 797.690 289.590 24.109 o
-5 15 15 5831.650 5728.620 637.099 4.405 o
-5 15 16 42.248 268.529 281.692 26.217 o
-5 15 17 4838.810 4488.650 594.977 5.172 o
-5 16 1 7338.870 7194.350 587.079 4.711 o
-5 16 2 6637.230 7058.490 401.085 8.372 o
-5 16 3 2878.860 3446.570 334.522 15.005 o
-5 16 4 3656.460 3525.950 339.639 13.947 o
-5 16 5 2501.470 2460.250 284.162 20.615 o
-5 16 6 1745.060 1990.730 281.692 22.453 o
-5 16 7 2084.840 2256.430 278.125 22.172 o
-5 16 8 1172.710 927.055 216.865 38.464 o
-5 16 9 1107.420 1007.060 205.696 42.222 o
-5 16 10 1915.200 2095.160 298.805 20.011 o
-5 16 11 325.814 265.897 205.346 47.679 o
-5 16 12 681.715 584.446 279.060 25.579 o
-5 16 13 92.091 213.244 244.835 34.559 o
-5 16 14 295.891 294.856 252.733 31.962 o
-5 16 15 111.097 121.101 250.101 33.193 o
-5 17 1 88.765 197.047 140.317 102.781 o
-5 17 2 127.323 281.692 211.927 45.650 o
-5 17 3 9.795 56.175 137.416 110.277 o
-5 17 4 1779.130 1575.930 658.160 4.703 o
-5 17 5 226.340 268.013 146.498 91.667 o
-5 17 6 3963.730 4565.410 400.230 10.327 o
-5 17 7 1392.700 945.118 297.488 21.568 o
-5 17 8 4311.740 4391.240 589.711 5.334 o
-5 17 9 1650.660 2198.250 442.283 10.002 o
-5 17 10 3451.680 3330.290 521.263 6.901 o
-5 17 11 1354.960 1574.320 413.324 11.578 o
-5 17 12 3616.260 3346.080 526.528 6.744 o
-5 17 13 1373.700 1461.110 389.631 12.954 o
-5 18 1 6633.790 8745.630 673.956 3.774 o
-5 18 2 127.551 94.775 194.815 54.317 o
-5 18 3 5240.940 5797.070 642.364 4.405 o
-5 18 4 74.129 10.531 231.672 38.874 o
-5 18 5 2973.910 2708.990 492.304 7.828 o
-5 18 6 0.869 358.039 276.427 27.212 o
-5 18 7 2696.950 2482.580 484.406 8.156 o
-5 18 8 211.282 502.834 279.060 26.317 o
-5 18 9 1031.370 1211.010 373.835 14.247 o
-4 -18 8 107.620 -273.794 197.448 53.257 o
-4 -17 1 7.738 -68.164 137.416 110.946 o
-4 -17 2 152.386 171.122 197.448 52.569 o
-4 -17 3 738.263 858.240 281.692 24.848 o
-4 -17 4 1472.580 1405.830 321.182 18.448 o
-4 -17 5 221.733 294.856 231.672 38.056 o
-4 -17 6 517.991 363.167 159.665 73.925 o
-4 -17 7 1313.860 1347.490 188.292 46.694 o
-4 -17 8 3201.560 3247.970 260.492 21.482 o
-4 -17 9 1649.910 1952.350 206.455 37.479 o
-4 -17 10 4143.010 4198.410 364.770 11.921 o
-4 -17 11 784.188 1010.930 310.651 20.529 o
-4 -17 12 4326.760 4388.610 576.548 5.548 o
-4 -16 1 884.223 995.658 207.557 42.597 o
-4 -16 2 6729.640 6058.730 712.129 3.548 o
-4 -16 3 1257.170 1126.770 305.386 20.613 o
-4 -16 4 7511.500 7897.920 566.017 4.892 o
-4 -16 5 2605.100 2601.840 228.875 28.075 o
-4 -16 6 4829.420 4779.650 294.571 14.992 o
-4 -16 7 1806.620 1519.960 221.744 33.759 o
-4 -16 8 1876.780 1751.400 202.452 38.037 o
-4 -16 9 675.098 764.795 151.329 76.418 o
-4 -16 10 3361.630 3259.390 260.222 21.201 o
-4 -16 11 790.398 559.875 163.224 67.120 o
-4 -16 12 533.732 357.111 172.654 64.055 o
-4 -16 13 212.919 297.488 226.407 39.820 o
-4 -16 14 21.980 71.081 229.040 39.831 o
-4 -16 15 47.312 55.285 221.142 42.656 o
-4 -15 1 185.590 341.448 138.677 101.646 o
-4 -15 2 64.941 155.734 125.651 128.423 o
-4 -15 3 1441.260 1251.360 160.461 58.790 o
-4 -15 4 145.527 173.251 104.942 176.056 o
-4 -15 5 5896.470 5941.180 274.013 14.210 o
-4 -15 6 144.402 -5.559 94.388 221.664 o
-4 -15 7 5945.210 6348.380 396.256 9.013 o
-4 -15 8 341.870 424.431 127.819 112.888 o
-4 -15 9 9596.290 9680.470 350.542 7.469 o
-4 -15 10 809.622 557.029 140.261 86.068 o
-4 -15 11 8265.460 8407.560 426.543 6.851 o
-4 -15 12 156.938 132.764 110.190 161.260 o
-4 -15 13 8956.270 8988.670 496.839 5.414 o
-4 -15 14 585.614 287.663 167.595 67.440 o
-4 -15 15 8670.930 9601.240 687.119 3.422 o
-4 -15 16 2035.690 1758.600 386.998 12.716 o
-4 -15 17 6014.790 4517.610 597.609 4.967 o
-4 -14 1 5041.180 4876.900 227.376 19.470 o
-4 -14 2 14847.500 15635.200 362.524 4.444 o
-4 -14 3 267.109 210.849 77.279 281.614 o
-4 -14 4 5686.860 5593.910 213.689 18.488 o
-4 -14 5 707.300 707.398 127.174 101.133 o
-4 -14 6 5655.770 6223.400 272.542 14.410 o
-4 -14 7 1238.990 1236.130 157.458 62.573 o
-4 -14 8 2808.340 2385.930 204.547 32.316 o
-4 -14 9 210.217 241.627 109.615 157.496 o
-4 -14 10 1170.160 1116.800 163.881 60.154 o
-4 -14 11 93.003 93.765 326.447 19.590 o
-4 -14 12 580.980 404.979 136.767 95.484 o
-4 -14 13 570.700 502.249 145.064 85.682 o
-4 -14 14 87.044 -2.928 124.034 133.497 o
-4 -14 15 1.561 -79.853 91.368 251.169 o
-4 -14 16 1232.470 1079.300 210.331 39.963 o
-4 -14 17 80.588 71.081 184.285 60.983 o
-4 -14 18 2458.750 2198.250 415.957 10.885 o
-4 -14 19 5.897 -57.918 181.652 63.546 o
-4 -13 1 168.411 82.806 65.641 409.442 o
-4 -13 2 707.955 699.731 92.727 159.476 o
-4 -13 3 1911.090 1707.840 127.036 69.028 o
-4 -13 4 3993.050 4495.780 202.302 25.016 o
-4 -13 5 3938.680 4132.400 245.340 20.813 o
-4 -13 6 3694.330 3595.050 235.202 23.039 o
-4 -13 7 4304.480 4340.180 501.005 7.081 o
-4 -13 8 3710.980 3948.550 439.852 9.082 o
-4 -13 9 6881.320 6950.910 285.026 12.082 o
-4 -13 10 1723.120 1901.700 194.402 40.774 o
-4 -13 11 5647.370 5787.190 340.953 11.356 o
-4 -13 12 4054.650 3712.950 259.825 19.570 o
-4 -13 13 9377.910 10136.900 373.261 7.051 o
-4 -13 14 4709.650 4398.890 282.243 16.203 o
-4 -13 15 12548.900 12482.300 414.006 5.023 o
-4 -13 16 909.666 606.230 152.849 73.154 o
-4 -13 17 5472.600 5202.780 364.082 10.735 o
-4 -13 18 2039.260 2100.850 410.692 11.336 o
-4 -13 19 3261.890 3135.470 476.508 8.167 o
-4 -13 20 839.936 281.692 207.979 44.226 o
-4 -13 21 1416.420 1550.620 371.202 14.133 o
-4 -12 1 10953.200 11095.600 240.559 8.214 o
-4 -12 2 2349.760 2543.750 144.075 51.210 o
-4 -12 3 14293.100 13419.800 261.068 5.724 o
-4 -12 4 919.415 878.298 105.445 122.159 o
-4 -12 5 12265.700 12505.300 326.410 6.050 o
-4 -12 6 361.546 591.739 111.267 139.116 o
-4 -12 7 8905.950 8641.000 291.163 9.467 o
-4 -12 8 3805.860 3777.490 234.459 22.655 o
-4 -12 9 4500.470 5074.400 245.639 18.809 o
-4 -12 10 180.638 7.434 79.915 295.487 o
-4 -12 11 2034.640 2199.090 193.513 38.725 o
-4 -12 12 0.100 -13.639 92.219 246.718 o
-4 -12 13 73.659 58.485 89.969 247.168 o
-4 -12 14 7.723 68.677 99.732 207.614 o
-4 -12 15 491.686 278.826 160.769 73.797 o
-4 -12 16 520.662 310.904 118.443 124.788 o
-4 -12 17 2227.120 2093.790 217.986 32.168 o
-4 -12 18 2432.490 2057.940 214.444 32.265 o
-4 -12 19 3299.160 3127.830 276.071 19.729 o
-4 -12 20 3147.790 2966.980 447.549 9.184 o
-4 -12 21 2435.980 2545.760 450.181 9.387 o
-4 -12 22 2113.600 1361.070 344.876 15.730 o
-4 -11 1 181.830 248.971 71.131 334.894 o
-4 -11 2 875.935 1099.890 125.396 94.816 o
-4 -11 3 2926.060 3344.240 175.973 35.647 o
-4 -11 4 24058.200 24558.400 390.949 2.219 o
-4 -11 5 28.349 50.001 61.484 526.718 o
-4 -11 6 13741.800 14079.300 351.483 5.038 o
-4 -11 7 69.300 137.540 81.238 294.217 o
-4 -11 8 20958.000 21081.900 445.773 2.589 o
-4 -11 9 351.078 430.511 107.895 150.478 o
-4 -11 10 33878.200 34035.600 592.672 1.147 o
-4 -11 11 249.654 491.417 115.765 136.269 o
-4 -11 12 14605.800 15273.100 407.976 4.229 o
-4 -11 13 169.325 222.436 103.322 178.178 o
-4 -11 14 20951.100 22531.100 508.666 2.342 o
-4 -11 15 908.517 1112.080 154.799 68.638 o
-4 -11 16 13570.500 13025.000 795.207 2.310 o
-4 -11 17 1176.830 971.115 155.360 65.983 o
-4 -11 18 7390.180 6672.420 308.498 10.880 o
-4 -11 19 65.680 93.746 108.782 171.067 o
-4 -11 20 2632.150 2312.140 235.339 27.306 o
-4 -11 21 103.531 -10.152 140.873 103.657 o
-4 -11 22 678.818 494.936 268.529 27.594 o
-4 -11 23 109.841 308.019 239.570 35.913 o
-4 -10 1 10739.900 11005.900 247.015 8.280 o
-4 -10 2 8020.860 8006.600 212.230 12.928 o
-4 -10 3 15267.700 15346.300 291.628 4.845 o
-4 -10 4 1711.500 1832.440 126.096 71.681 o
-4 -10 5 15181.000 14818.900 289.948 4.963 o
-4 -10 6 2808.590 2831.990 136.091 48.385 o
-4 -10 7 4236.350 4185.160 197.072 25.382 o
-4 -10 8 103.277 33.383 68.755 404.406 o
-4 -10 9 1837.170 1665.760 153.944 56.191 o
-4 -10 10 534.662 550.708 134.953 97.125 o
-4 -10 11 194.010 197.464 95.001 206.205 o
-4 -10 12 538.427 530.335 123.140 113.265 o
-4 -10 13 70.138 -96.515 98.452 210.654 o
-4 -10 14 177.076 153.348 125.499 125.327 o
-4 -10 15 2362.100 2250.710 203.106 34.690 o
-4 -10 16 19.860 -106.187 77.429 345.641 o
-4 -10 17 8150.770 8678.670 330.538 8.969 o
-4 -10 18 4.040 -12.350 83.648 299.226 o
-4 -10 19 9569.000 9931.480 394.995 6.643 o
-4 -10 20 203.739 128.226 113.775 149.939 o
-4 -10 21 8863.950 9101.000 362.998 7.719 o
-4 -10 22 14.295 200.147 146.745 95.491 o
-4 -10 23 6775.510 8227.000 650.262 4.013 o
-4 -10 24 0.060 134.265 197.448 53.469 o
-4 -9 1 5784.800 5509.490 197.386 19.524 o
-4 -9 2 2165.160 2324.790 119.734 64.711 o
-4 -9 3 1435.580 1503.990 140.508 69.030 o
-4 -9 4 5346.980 5575.560 153.095 24.100 o
-4 -9 5 17065.600 16895.400 260.683 4.304 o
-4 -9 6 14571.300 14192.600 237.087 5.653 o
-4 -9 7 19802.300 19679.100 285.491 3.332 o
-4 -9 8 12088.400 11377.600 306.182 6.601 o
-4 -9 9 12297.100 12752.100 560.229 3.763 o
-4 -9 10 11939.600 11691.500 598.925 3.599 o
-4 -9 11 12214.300 11977.200 330.591 6.124 o
-4 -9 12 11225.100 11216.400 329.645 6.704 o
-4 -9 13 11344.700 11508.500 335.332 6.511 o
-4 -9 14 10010.800 10576.700 327.768 7.454 o
-4 -9 15 6446.890 6065.100 256.836 14.329 o
-4 -9 16 8620.330 8301.720 617.655 4.108 o
-4 -9 17 1538.410 1553.550 170.712 51.726 o
-4 -9 18 3593.700 3222.200 348.697 13.561 o
-4 -9 19 1940.370 1695.650 187.051 42.476 o
-4 -9 20 462.527 591.941 143.096 88.786 o
-4 -9 21 854.619 800.681 252.467 30.291 o
-4 -9 22 358.397 215.024 120.027 128.906 o
-4 -9 23 93.708 96.391 113.537 156.148 o
-4 -9 24 288.283 146.317 160.050 77.573 o
-4 -9 25 2.720 223.774 239.570 36.281 o
-4 -8 1 24.108 80.494 40.536 1110.890 o
-4 -8 2 47064.300 46893.300 458.309 0.713 o
-4 -8 3 10.210 62.827 42.874 1050.940 o
-4 -8 4 12845.100 13389.500 219.421 6.734 o
-4 -8 5 685.215 839.844 87.933 167.579 o
-4 -8 6 13554.600 13409.400 217.906 6.400 o
-4 -8 7 575.028 531.679 64.462 272.901 o
-4 -8 8 2616.400 2242.370 196.074 35.251 o
-4 -8 9 76.671 -9.608 55.505 621.901 o
-4 -8 10 17.989 8.658 61.404 544.274 o
-4 -8 11 302.789 306.482 83.081 240.309 o
-4 -8 12 2037.660 2215.690 177.425 43.447 o
-4 -8 13 1415.600 1459.200 190.952 44.772 o
-4 -8 14 1781.710 1786.790 190.317 42.053 o
-4 -8 15 24.499 -97.316 75.061 366.368 o
-4 -8 16 1826.830 1671.960 170.221 49.287 o
-4 -8 17 1709.740 2070.640 195.138 40.191 o
-4 -8 18 15115.400 14999.700 408.458 4.145 o
-4 -8 19 7319.550 7918.150 499.092 5.912 o
-4 -8 20 7651.890 8027.260 318.581 9.843 o
-4 -8 21 1510.950 1382.980 175.699 50.423 o
-4 -8 22 4918.110 4822.620 301.141 14.462 o
-4 -8 23 2455.930 2429.320 229.296 28.682 o
-4 -8 24 5142.280 4808.760 377.529 10.525 o
-4 -8 25 3442.120 3996.100 596.293 5.369 o
-4 -7 1 9502.660 9433.470 178.923 11.271 o
-4 -7 2 7928.090 7853.640 162.546 14.878 o
-4 -7 3 28843.800 28474.500 323.431 1.765 o
-4 -7 4 622.019 740.579 69.582 230.934 o
-4 -7 5 22833.400 22469.200 279.101 2.680 o
-4 -7 6 254.833 297.562 50.029 510.367 o
-4 -7 7 12772.000 12194.900 230.107 6.970 o
-4 -7 8 3325.780 3460.280 128.108 43.503 o
-4 -7 9 49002.600 46622.600 777.804 0.604 o
-4 -7 10 1882.340 1918.550 150.778 55.959 o
-4 -7 11 22635.600 22141.900 423.805 2.409 o
-4 -7 12 109.263 146.458 70.363 370.836 o
-4 -7 13 23057.100 22660.300 444.163 2.295 o
-4 -7 14 13.798 12.811 68.591 438.846 o
-4 -7 15 22356.400 22740.500 753.996 1.664 o
-4 -7 16 15.447 -29.245 61.694 542.926 o
-4 -7 17 13635.800 13449.800 373.836 4.966 o
-4 -7 18 9.145 80.916 85.468 280.005 o
-4 -7 19 5651.600 5251.220 264.369 15.518 o
-4 -7 20 17.829 -45.021 89.574 259.327 o
-4 -7 21 536.930 350.163 116.256 127.463 o
-4 -7 22 136.475 150.639 99.516 195.600 o
-4 -7 23 683.433 393.401 120.496 115.070 o
-4 -7 24 2.344 96.204 113.403 160.757 o
-4 -7 25 36.971 90.354 122.615 136.706 o
-4 -7 26 207.428 381.733 244.835 34.101 o
-4 -6 1 5479.010 4954.680 124.650 27.227 o
-4 -6 2 5027.620 4475.010 117.516 31.085 o
-4 -6 3 10661.800 10234.700 175.795 9.797 o
-4 -6 4 7139.870 6223.320 137.927 19.079 o
-4 -6 5 7566.500 8052.580 154.340 15.613 o
-4 -6 6 4533.590 3971.710 127.675 33.806 o
-4 -6 7 249.203 247.356 49.840 529.299 o
-4 -6 8 49.596 34.478 39.395 1161.100 o
-4 -6 9 3.743 -19.464 39.581 1327.310 o
-4 -6 10 1064.250 1288.520 124.139 89.957 o
-4 -6 11 4197.760 4097.490 351.574 12.594 o
-4 -6 12 62.760 13.527 62.661 500.552 o
-4 -6 13 1201.570 1130.310 263.935 26.936 o
-4 -6 14 7656.330 7364.510 250.756 12.372 o
-4 -6 15 2575.100 2524.630 246.950 25.337 o
-4 -6 16 3321.960 3356.810 279.279 19.192 o
-4 -6 17 163.839 299.882 93.742 209.324 o
-4 -6 18 10319.200 11115.600 339.074 6.991 o
-4 -6 19 1345.860 1333.670 202.656 41.388 o
-4 -6 20 16385.900 16589.000 728.037 2.267 o
-4 -6 21 1876.490 1502.790 244.379 28.706 o
-4 -6 22 6924.320 7088.820 304.159 11.249 o
-4 -6 23 442.200 318.925 122.184 120.690 o
-4 -6 24 9616.950 9878.240 724.630 3.062 o
-4 -6 25 202.494 453.680 134.593 105.804 o
-4 -6 26 7780.500 7848.550 506.783 5.685 o
-4 -6 27 103.539 -44.755 189.550 57.761 o
-4 -5 1 10994.200 11760.400 184.065 8.777 o
-4 -5 2 13134.900 12782.500 191.299 7.001 o
-4 -5 3 3154.810 2837.250 105.053 54.183 o
-4 -5 4 29827.100 30766.900 316.710 1.632 o
-4 -5 5 17661.900 16674.600 250.573 4.225 o
-4 -5 6 45184.200 44597.800 455.250 0.771 o
-4 -5 7 6558.270 6991.990 158.989 18.488 o
-4 -5 8 32742.800 32352.300 370.788 1.389 o
-4 -5 9 13615.200 12752.400 209.633 6.600 o
-4 -5 10 60731.300 61408.000 1358.090 0.331 o
-4 -5 11 32155.000 32537.300 495.473 1.318 o
-4 -5 12 17349.500 17185.200 354.515 3.761 o
-4 -5 13 10314.900 10329.000 279.496 8.209 o
-4 -5 14 12830.100 14140.000 334.959 5.464 o
-4 -5 15 5011.620 5144.100 217.214 20.093 o
-4 -5 16 13534.700 12853.800 337.782 5.416 o
-4 -5 17 11018.600 11439.100 324.560 6.819 o
-4 -5 18 5367.160 5679.250 242.598 17.012 o
-4 -5 19 8283.760 7975.030 385.523 7.777 o
-4 -5 20 917.750 985.908 140.255 80.708 o
-4 -5 21 339.606 306.554 105.191 160.772 o
-4 -5 22 21.367 96.745 91.862 241.041 o
-4 -5 23 72.959 61.376 110.258 167.134 o
-4 -5 24 312.335 236.955 112.930 144.949 o
-4 -5 25 11.801 172.506 115.834 152.120 o
-4 -5 26 6.728 -59.528 123.216 137.974 o
-4 -4 1 75181.600 72638.800 552.313 0.304 o
-4 -4 2 2296.720 2113.610 78.498 85.871 o
-4 -4 3 10609.300 10326.300 206.714 9.289 o
-4 -4 4 4155.590 4021.060 116.132 37.676 o
-4 -4 5 3032.250 3117.170 105.017 53.992 o
-4 -4 6 478.305 429.963 53.083 369.400 o
-4 -4 7 8860.420 8823.430 191.717 12.031 o
-4 -4 8 1004.720 908.614 67.476 188.498 o
-4 -4 9 38.664 60.922 31.063 1707.460 o
-4 -4 10 7.436 -30.651 21.558 4256.900 o
-4 -4 11 1054.790 815.069 93.392 136.981 o
-4 -4 12 102.295 62.237 61.034 495.000 o
-4 -4 13 5533.240 5716.060 201.189 19.577 o
-4 -4 14 635.245 719.597 101.184 144.752 o
-4 -4 15 10280.400 10698.300 289.346 7.945 o
-4 -4 16 1828.810 1809.010 258.226 25.990 o
-4 -4 17 14779.000 14763.400 357.930 4.605 o
-4 -4 18 5052.480 5068.060 224.517 19.485 o
-4 -4 19 21193.100 21489.400 638.714 2.027 o
-4 -4 20 5896.680 5826.640 248.947 15.678 o
-4 -4 21 18054.200 17950.300 613.469 2.494 o
-4 -4 22 4006.430 3566.630 232.566 22.651 o
-4 -4 23 12143.200 12445.100 375.329 5.554 o
-4 -4 24 3492.310 3757.520 250.696 21.522 o
-4 -4 25 5495.590 5910.280 589.711 5.054 o
-4 -4 26 1744.500 2261.440 402.794 11.839 o
-4 -3 1 10512.100 9769.330 153.037 10.526 o
-4 -3 2 8029.530 8422.680 157.417 14.424 o
-4 -3 3 3442.300 3641.560 221.533 25.359 o
-4 -3 4 5424.420 5613.820 130.113 25.680 o
-4 -3 5 3770.530 4318.600 115.811 39.364 o
-4 -3 6 70448.700 70719.200 683.493 0.327 o
-4 -3 7 7827.090 8202.700 154.253 15.036 o
-4 -3 8 20521.900 21987.400 266.231 3.072 o
-4 -3 9 601.509 696.376 52.395 309.150 o
-4 -3 10 41487.100 41163.200 394.895 0.911 o
-4 -3 11 2533.590 2773.610 286.961 20.019 o
-4 -3 12 40081.200 40495.500 544.619 0.900 o
-4 -3 13 1247.840 1554.680 151.122 64.486 o
-4 -3 14 29298.200 29301.800 467.864 1.561 o
-4 -3 15 305.999 310.879 79.097 258.773 o
-4 -3 16 15766.600 16158.600 353.619 4.218 o
-4 -3 17 245.648 96.652 79.869 278.486 o
-4 -3 18 5796.550 5497.960 221.178 17.857 o
-4 -3 19 877.895 1076.080 136.977 83.541 o
-4 -3 20 2965.000 3128.210 208.189 29.694 o
-4 -3 21 578.935 292.987 108.150 142.708 o
-4 -3 22 4.497 36.150 82.402 305.165 o
-4 -3 23 284.536 464.521 171.122 66.885 o
-4 -3 24 141.265 302.754 197.448 52.279 o
-4 -3 25 241.031 -39.490 163.224 76.071 o
-4 -3 26 280.066 -110.571 200.081 51.014 o
-4 -2 1 23458.600 24243.300 273.887 2.504 o
-4 -2 2 91492.300 96994.000 733.504 0.194 o
-4 -2 3 18986.000 21099.900 253.350 3.446 o
-4 -2 4 21510.900 22231.000 263.328 2.910 o
-4 -2 5 4204.540 4444.330 127.780 34.315 o
-4 -2 6 692.018 763.072 56.168 269.357 o
-4 -2 7 502.790 462.523 46.525 402.728 o
-4 -2 8 1293.680 1393.640 69.974 145.753 o
-4 -2 9 2917.160 2456.810 81.972 67.822 o
-4 -2 10 135.194 83.589 38.379 972.167 o
-4 -2 11 78.827 91.177 26.930 1743.030 o
-4 -2 12 2833.950 2887.600 135.347 48.136 o
-4 -2 13 16583.100 16302.900 318.795 4.206 o
-4 -2 14 10683.700 11152.500 269.168 7.912 o
-4 -2 15 15891.100 15497.800 327.702 4.425 o
-4 -2 16 1808.040 2002.130 152.061 55.701 o
-4 -2 17 5955.670 5906.280 214.628 17.607 o
-4 -2 18 3350.720 3724.080 197.005 29.133 o
-4 -2 19 16179.400 17240.800 376.280 3.881 o
-4 -2 20 3609.380 3459.290 209.109 26.873 o
-4 -2 21 14252.500 13395.200 349.510 5.005 o
-4 -2 22 2140.500 2874.840 397.529 11.793 o
-4 -2 23 8526.980 9401.160 597.609 4.247 o
-4 -2 24 1038.540 781.894 247.468 31.010 o
-4 -2 25 7669.250 9309.010 613.405 4.211 o
-4 -2 26 145.438 73.714 202.713 50.199 o
-4 -1 1 79128.500 82550.000 723.869 0.257 o
-4 -1 2 103.274 90.228 34.536 1188.610 o
-4 -1 3 84283.600 88646.000 769.437 0.226 o
-4 -1 4 7176.180 7585.520 154.933 16.756 o
-4 -1 5 63433.100 69013.400 957.136 0.347 o
-4 -1 6 7990.640 7493.410 195.694 13.888 o
-4 -1 7 26207.500 28494.900 511.845 1.710 o
-4 -1 8 3026.790 2963.660 89.758 59.596 o
-4 -1 9 47748.000 47920.400 516.785 0.679 o
-4 -1 10 14727.500 13489.100 198.146 6.007 o
-4 -1 11 46153.700 44015.100 545.655 0.733 o
-4 -1 12 12082.100 12077.800 189.818 7.842 o
-4 -1 13 27932.800 28742.100 465.638 1.659 o
-4 -1 14 7476.060 7184.120 208.490 14.357 o
-4 -1 15 14030.200 13517.000 337.806 5.152 o
-4 -1 16 3073.000 3058.760 165.201 37.997 o
-4 -1 17 8368.210 8767.480 248.955 10.989 o
-4 -1 18 2908.110 2922.580 168.447 38.581 o
-4 -1 19 2480.430 2316.110 165.092 44.085 o
-4 -1 20 371.565 322.554 87.853 212.469 o
-4 -1 21 309.008 313.284 176.387 63.618 o
-4 -1 22 589.311 408.059 197.448 49.604 o
-4 -1 23 152.640 155.326 181.652 61.904 o
-4 -1 24 406.862 884.567 260.631 29.346 o
-4 -1 25 133.386 21.061 168.489 72.495 o
-4 -1 26 1022.150 666.058 247.468 31.187 o
-4 0 1 404.532 433.620 79.867 235.182 o
-4 0 2 18554.700 18257.300 278.621 3.729 o
-4 0 3 26.952 55.788 32.099 1692.920 o
-4 0 4 7015.950 7832.700 199.328 14.943 o
-4 0 5 195.864 227.727 43.352 677.032 o
-4 0 6 1976.240 2465.380 90.847 82.258 o
-4 0 7 29.965 27.622 36.305 1413.260 o
-4 0 8 485.212 417.321 51.300 381.731 o
-4 0 9 377.145 497.154 65.738 304.804 o
-4 0 10 5681.990 4670.460 118.983 27.465 o
-4 0 11 7.139 -7.560 25.319 3140.780 o
-4 0 12 878.863 772.519 61.505 224.047 o
-4 0 13 76.388 67.327 35.032 1271.880 o
-4 0 14 33170.500 33465.300 556.187 1.210 o
-4 0 15 1301.720 1394.260 112.196 94.791 o
-4 0 16 26027.000 24030.300 395.241 2.060 o
-4 0 17 2537.450 2752.630 278.971 20.933 o
-4 0 18 2503.620 2778.670 165.147 42.365 o
-4 0 19 148.741 76.347 152.693 87.282 o
-4 0 20 18609.100 19386.800 758.200 1.944 o
-4 0 21 558.688 555.487 207.979 44.865 o
-4 0 22 19116.000 18233.700 773.996 1.905 o
-4 0 23 2130.570 2364.110 358.039 14.354 o
-4 0 24 6322.580 6726.390 505.467 6.195 o
-4 0 25 1464.030 1816.520 331.713 17.227 o
-4 0 26 3134.000 3238.150 426.488 9.940 o
-4 1 1 35831.200 34434.200 467.519 1.156 o
-4 1 2 1864.690 2118.770 77.622 98.348 o
-4 1 3 3059.640 3386.180 96.177 54.575 o
-4 1 4 3230.870 3432.710 99.900 51.365 o
-4 1 5 58279.200 53962.900 517.642 0.500 o
-4 1 6 40290.700 38971.900 415.959 0.966 o
-4 1 7 48478.600 45725.300 473.801 0.695 o
-4 1 8 3642.050 3725.180 165.060 33.245 o
-4 1 9 12970.500 11926.900 270.170 6.505 o
-4 1 10 119.363 80.168 34.342 1168.670 o
-4 1 11 6513.920 5804.760 165.615 19.598 o
-4 1 12 3346.270 3140.060 101.734 51.238 o
-4 1 13 16485.600 15302.800 228.849 4.848 o
-4 1 14 9009.220 9001.070 177.138 12.123 o
-4 1 15 20819.800 20274.500 336.542 2.972 o
-4 1 16 12.772 -41.900 47.172 922.896 o
-4 1 17 203.147 224.750 81.576 265.662 o
-4 1 18 379.212 468.610 160.591 74.148 o
-4 1 19 5165.570 5115.220 384.365 10.158 o
-4 1 20 1365.240 1542.730 271.162 25.015 o
-4 1 21 101.085 289.590 165.856 73.704 o
-4 1 22 12.419 10.531 128.999 125.585 o
-4 1 23 1955.150 2716.880 384.365 12.661 o
-4 1 24 214.250 39.490 168.489 71.610 o
-4 1 25 1268.480 1476.910 321.182 18.610 o
-4 1 26 0.148 -84.245 171.122 71.654 o
-4 2 1 17280.300 16761.300 195.149 4.542 o
-4 2 2 7783.320 7508.700 137.821 16.301 o
-4 2 3 11984.800 12328.500 225.220 7.418 o
-4 2 4 355.959 572.214 52.109 392.199 o
-4 2 5 24.232 28.760 31.693 1822.450 o
-4 2 6 80.175 60.364 28.156 1724.850 o
-4 2 7 909.140 661.088 58.007 237.917 o
-4 2 8 10.215 19.218 27.275 2561.570 o
-4 2 9 1421.440 1440.080 77.798 127.683 o
-4 2 10 766.078 694.102 58.022 256.061 o
-4 2 11 9780.490 8484.210 210.742 10.757 o
-4 2 12 2845.350 2337.700 92.103 66.249 o
-4 2 13 4806.460 4686.860 110.035 32.512 o
-4 2 14 11616.400 11020.200 197.446 8.414 o
-4 2 15 5325.120 5249.620 202.257 20.499 o
-4 2 16 10417.200 9948.740 492.304 5.018 o
-4 2 17 13979.900 13186.900 568.650 3.433 o
-4 2 18 10799.400 11257.200 547.589 4.231 o
-4 2 19 3919.020 4191.160 365.937 12.016 o
-4 2 20 12610.000 13476.500 623.936 3.237 o
-4 2 21 2497.000 2016.600 321.182 17.126 o
-4 2 22 12315.900 12547.200 634.466 3.256 o
-4 2 23 4022.580 4357.020 473.875 7.855 o
-4 2 24 7934.510 7395.080 539.691 5.214 o
-4 2 25 1288.990 1271.560 300.121 21.153 o
-4 2 26 3003.630 3103.880 450.181 9.115 o
-4 3 1 2.375 2.489 17.156 6811.710 o
-4 3 2 16142.100 14894.800 195.314 5.199 o
-4 3 3 256.807 265.996 35.048 755.020 o
-4 3 4 62501.300 60631.400 494.800 0.431 o
-4 3 5 2377.310 2131.510 74.231 85.909 o
-4 3 6 24586.400 22723.300 259.532 2.484 o
-4 3 7 1858.410 1807.460 70.483 109.239 o
-4 3 8 24789.100 24076.900 275.132 2.363 o
-4 3 9 3599.180 3411.850 98.142 48.040 o
-4 3 10 35372.900 34140.100 355.380 1.242 o
-4 3 11 1663.060 1843.950 87.777 100.855 o
-4 3 12 16026.200 16121.800 289.551 4.533 o
-4 3 13 976.582 1054.530 74.092 170.541 o
-4 3 14 15352.700 15449.100 300.906 4.745 o
-4 3 15 7427.400 7438.490 212.074 14.099 o
-4 3 16 7874.450 7869.430 283.143 10.812 o
-4 3 17 96.616 -42.122 121.101 139.551 o
-4 3 18 32.447 28.959 139.530 106.797 o
-4 3 19 16.386 113.203 121.101 140.404 o
-4 3 20 121.284 94.775 126.367 126.241 o
-4 3 21 5.118 -131.632 118.469 149.298 o
-4 3 22 21.772 -52.653 152.693 89.678 o
-4 3 23 712.286 597.609 215.876 41.194 o
-4 3 24 2051.770 1987.640 339.610 15.961 o
-4 3 25 1300.920 2090.320 373.835 13.862 o
-4 4 1 401.267 605.742 39.762 467.108 o
-4 4 2 19.381 24.191 19.977 4045.250 o
-4 4 3 7019.760 7870.700 133.232 17.666 o
-4 4 4 1662.850 1710.610 66.741 122.478 o
-4 4 5 4088.600 4564.120 104.059 38.095 o
-4 4 6 520.876 515.554 47.935 378.363 o
-4 4 7 229.567 250.546 37.129 753.681 o
-4 4 8 2034.970 2328.440 80.379 88.729 o
-4 4 9 23534.500 23501.800 377.329 2.348 o
-4 4 10 532.877 489.650 48.710 373.608 o
-4 4 11 1288.130 1096.810 71.909 152.098 o
-4 4 12 416.527 418.865 71.664 272.527 o
-4 4 13 7376.450 7518.870 212.240 14.108 o
-4 4 14 81.669 40.606 79.784 310.552 o
-4 4 15 43708.900 42738.200 579.558 0.782 o
-4 4 16 44.550 -6.984 58.678 580.795 o
-4 4 17 14633.900 14377.500 401.864 4.368 o
-4 4 18 76.211 368.570 165.856 73.551 o
-4 4 19 18316.500 18602.200 734.506 2.052 o
-4 4 20 139.896 63.183 123.734 131.357 o
-4 4 21 12931.200 11738.900 608.140 3.404 o
-4 4 22 301.197 363.304 179.019 61.730 o
-4 4 23 11179.000 9777.620 592.344 3.887 o
-4 4 24 48.980 -28.959 142.163 102.872 o
-4 4 25 5547.360 4667.670 513.365 6.472 o
-4 5 1 9786.290 9378.140 129.335 11.956 o
-4 5 2 30609.900 30337.300 304.309 1.607 o
-4 5 3 21732.400 22214.000 270.552 2.864 o
-4 5 4 26423.600 26958.700 345.545 1.978 o
-4 5 5 32883.900 32446.600 329.627 1.407 o
-4 5 6 37693.900 36693.200 358.724 1.105 o
-4 5 7 12046.100 12538.800 183.425 7.788 o
-4 5 8 13133.400 13523.000 213.934 6.609 o
-4 5 9 5880.740 5971.610 171.908 20.546 o
-4 5 10 21143.900 21105.800 357.911 2.810 o
-4 5 11 4371.770 4167.460 179.328 27.154 o
-4 5 12 12198.300 12094.200 274.054 6.783 o
-4 5 13 2789.120 2925.730 158.725 41.749 o
-4 5 14 6657.380 6440.400 211.766 16.061 o
-4 5 15 1710.910 2071.670 271.839 23.834 o
-4 5 16 5210.570 5187.290 253.558 16.914 o
-4 5 17 27.333 -39.645 62.709 519.857 o
-4 5 18 44.978 112.036 89.126 251.873 o
-4 5 19 1.264 -18.428 121.101 143.028 o
-4 5 20 170.197 286.958 173.754 66.767 o
-4 5 21 47.163 107.938 150.060 91.603 o
-4 5 22 551.565 892.465 252.733 30.791 o
-4 5 23 16.407 -89.510 134.265 115.995 o
-4 5 24 1348.320 1142.570 279.060 24.127 o
-4 5 25 323.688 487.038 234.305 36.680 o
-4 6 1 83.933 113.551 25.968 1724.520 o
-4 6 2 12371.900 12329.900 206.012 7.411 o
-4 6 3 614.381 883.838 60.281 256.344 o
-4 6 4 67.285 257.332 38.746 927.647 o
-4 6 5 38.900 -6.207 25.652 2603.220 o
-4 6 6 2014.020 2126.590 130.504 62.865 o
-4 6 7 12.681 29.832 27.339 2462.010 o
-4 6 8 58.982 66.912 40.659 1045.350 o
-4 6 9 1146.270 966.358 155.708 66.129 o
-4 6 10 14388.700 14515.900 301.769 5.174 o
-4 6 11 5011.110 5037.060 543.148 5.967 o
-4 6 12 8762.400 8797.290 243.561 10.755 o
-4 6 13 5045.060 4680.660 215.279 20.700 o
-4 6 14 5305.500 5464.450 305.509 13.466 o
-4 6 15 10431.900 10601.300 342.451 7.002 o
-4 6 16 15149.100 14453.700 341.983 4.662 o
-4 6 17 8807.470 8909.170 276.674 9.804 o
-4 6 18 8856.440 9397.480 289.017 9.284 o
-4 6 19 6042.420 6979.130 479.140 6.752 o
-4 6 20 3409.580 4104.280 452.814 8.724 o
-4 6 21 4448.490 5059.930 439.651 8.604 o
-4 6 22 2360.370 2445.720 373.835 13.140 o
-4 6 23 6383.450 6460.500 529.161 5.792 o
-4 6 24 2424.590 2171.930 373.835 13.184 o
-4 7 1 23731.500 22892.100 281.562 2.539 o
-4 7 2 109.007 124.303 29.244 1382.670 o
-4 7 3 17038.300 17602.500 237.162 4.323 o
-4 7 4 70.214 95.960 32.527 1387.510 o
-4 7 5 37021.000 36420.700 375.967 1.126 o
-4 7 6 387.090 386.568 46.359 464.954 o
-4 7 7 28296.900 26493.000 299.488 1.902 o
-4 7 8 63.710 29.622 44.786 909.917 o
-4 7 9 12300.100 12192.700 279.894 6.642 o
-4 7 10 169.273 286.107 77.364 290.791 o
-4 7 11 15772.000 16284.700 545.240 3.124 o
-4 7 12 190.444 281.263 106.628 165.518 o
-4 7 13 3829.460 3836.950 180.364 29.686 o
-4 7 14 18.104 22.897 63.595 504.803 o
-4 7 15 2393.860 2422.780 177.175 40.754 o
-4 7 16 16.268 7.445 68.771 436.658 o
-4 7 17 77.487 36.513 122.161 137.229 o
-4 7 18 53.985 55.673 77.302 333.662 o
-4 7 19 198.633 192.628 85.866 245.917 o
-4 7 20 34.009 -10.531 163.224 78.378 o
-4 7 21 30.316 -13.163 165.856 75.959 o
-4 7 22 359.546 136.897 186.917 57.253 o
-4 7 23 3308.090 3630.410 444.916 9.108 o
-4 7 24 697.528 892.465 313.284 20.347 o
-4 8 1 41.684 34.618 30.861 1782.070 o
-4 8 2 38.949 54.813 29.197 1897.520 o
-4 8 3 1534.390 1464.260 71.473 129.236 o
-4 8 4 2167.420 2042.100 129.576 61.891 o
-4 8 5 1427.000 1484.150 80.815 122.883 o
-4 8 6 350.178 352.995 69.171 303.410 o
-4 8 7 2980.220 3187.300 156.390 40.235 o
-4 8 8 9324.720 8695.220 240.569 10.368 o
-4 8 9 1376.560 1233.950 115.771 91.547 o
-4 8 10 10110.000 10268.900 272.854 8.479 o
-4 8 11 926.088 988.831 115.016 107.020 o
-4 8 12 7274.040 7600.770 283.037 11.473 o
-4 8 13 135.122 167.991 116.775 144.813 o
-4 8 14 8565.250 8723.980 279.642 9.989 o
-4 8 15 442.142 357.316 93.190 186.923 o
-4 8 16 14571.500 14332.000 641.011 2.884 o
-4 8 17 1652.440 1906.050 173.723 48.336 o
-4 8 18 17731.200 18159.500 428.997 3.267 o
-4 8 19 120.827 94.118 86.978 255.432 o
-4 8 20 9527.680 10570.100 347.737 7.340 o
-4 8 21 117.228 192.183 186.917 58.663 o
-4 8 22 4101.340 3733.080 460.712 8.309 o
-4 8 23 41.206 -28.959 200.081 52.210 o
-4 9 1 11572.200 11461.400 181.938 8.489 o
-4 9 2 12520.800 11843.800 209.363 7.429 o
-4 9 3 13436.900 12880.800 215.278 6.606 o
-4 9 4 21692.400 21311.500 316.984 2.827 o
-4 9 5 8047.490 7819.950 322.288 9.534 o
-4 9 6 12424.900 12782.300 290.966 6.328 o
-4 9 7 8732.920 8943.230 292.300 9.454 o
-4 9 8 7284.800 7060.930 225.870 13.989 o
-4 9 9 11274.900 10421.400 335.359 6.774 o
-4 9 10 9199.550 9849.840 279.285 9.105 o
-4 9 11 11841.800 11364.500 310.119 6.663 o
-4 9 12 2064.410 1953.230 194.268 38.973 o
-4 9 13 441.877 296.594 91.127 195.905 o
-4 9 14 125.661 163.838 79.620 293.614 o
-4 9 15 1574.210 1434.340 150.472 61.860 o
-4 9 16 1714.030 1667.090 190.027 42.846 o
-4 9 17 379.767 310.616 107.025 154.041 o
-4 9 18 3.916 82.882 93.564 235.048 o
-4 9 19 1105.610 1524.310 175.903 52.797 o
-4 9 20 2271.520 1893.320 197.407 37.276 o
-4 9 21 680.222 625.770 171.825 62.131 o
-4 9 22 508.717 465.977 239.570 34.697 o
-4 10 1 160.333 124.279 48.039 661.007 o
-4 10 2 2.331 17.805 40.342 1256.420 o
-4 10 3 4664.700 4681.110 141.056 29.652 o
-4 10 4 15.336 17.910 49.294 831.957 o
-4 10 5 1322.830 1493.390 127.392 80.127 o
-4 10 6 603.300 534.961 87.295 185.811 o
-4 10 7 8187.300 7411.910 240.562 12.123 o
-4 10 8 2274.230 2085.810 161.484 47.588 o
-4 10 9 3560.650 3542.180 194.473 29.100 o
-4 10 10 1624.640 1785.450 157.474 55.998 o
-4 10 11 4327.750 4348.820 208.688 23.539 o
-4 10 12 361.925 464.012 97.526 175.818 o
-4 10 13 6966.080 7025.170 267.928 12.645 o
-4 10 14 3696.540 3800.910 323.145 14.865 o
-4 10 15 15187.600 16913.100 423.078 3.844 o
-4 10 16 6955.390 7007.640 500.655 6.090 o
-4 10 17 7137.990 7358.120 355.583 9.307 o
-4 10 18 3724.770 3692.270 257.231 20.440 o
-4 10 19 4753.550 5049.670 299.153 14.639 o
-4 10 20 3143.290 3477.470 268.627 20.478 o
-4 10 21 5132.520 4794.280 301.889 14.200 o
-4 11 1 636.673 658.925 94.237 161.399 o
-4 11 2 19268.200 18798.600 503.549 2.725 o
-4 11 3 26.589 124.933 64.196 470.238 o
-4 11 4 8866.980 8426.900 247.286 10.729 o
-4 11 5 3115.200 3115.190 238.096 24.624 o
-4 11 6 23893.200 24217.700 445.136 2.146 o
-4 11 7 570.684 606.177 97.090 160.023 o
-4 11 8 14814.100 14864.700 355.855 4.597 o
-4 11 9 13.337 45.955 91.499 246.558 o
-4 11 10 7803.540 8085.190 275.450 11.023 o
-4 11 11 891.602 807.000 122.411 101.275 o
-4 11 12 2871.340 3045.890 214.608 29.034 o
-4 11 13 103.776 142.309 80.491 293.213 o
-4 11 14 863.862 772.266 128.869 94.886 o
-4 11 15 47.480 7.780 90.785 248.678 o
-4 11 16 13.686 -8.253 90.436 254.935 o
-4 11 17 120.942 71.373 143.271 99.295 o
-4 11 18 591.510 396.104 132.455 100.675 o
-4 11 19 72.251 132.814 120.659 139.023 o
-4 11 20 1066.420 946.498 153.556 68.609 o
-4 11 21 41.859 88.085 112.650 161.173 o
-4 11 22 2309.550 2042.930 394.896 12.055 o
-4 12 1 1574.930 1884.570 223.774 33.440 o
-4 12 2 120.435 152.406 101.930 188.134 o
-4 12 3 160.081 116.279 99.580 194.901 o
-4 12 4 378.672 459.396 132.171 105.149 o
-4 12 5 1291.750 1343.290 135.664 75.617 o
-4 12 6 895.316 955.675 120.873 101.156 o
-4 12 7 3429.570 3645.320 221.919 25.336 o
-4 12 8 1730.480 1770.460 163.447 52.444 o
-4 12 9 5759.470 5220.550 259.371 15.692 o
-4 12 10 603.866 634.376 112.895 126.005 o
-4 12 11 13445.900 13108.400 369.406 5.109 o
-4 12 12 4523.400 4353.100 365.789 11.565 o
-4 12 13 11329.100 10970.600 356.498 6.339 o
-4 12 14 1217.360 1497.280 173.606 53.123 o
-4 12 15 12852.500 12876.900 399.332 5.030 o
-4 12 16 1265.850 1478.380 183.042 48.697 o
-4 12 17 10120.600 10213.100 373.238 6.725 o
-4 12 18 645.771 626.692 140.590 87.970 o
-4 12 19 8063.060 8587.100 357.701 8.377 o
-4 12 20 70.424 110.803 128.502 123.450 o
-4 12 21 4735.490 5063.570 413.064 9.353 o
-4 12 22 33.267 -52.653 205.346 49.612 o
-4 13 1 9291.630 9561.770 396.512 6.796 o
-4 13 2 4742.490 4587.360 280.160 16.179 o
-4 13 3 10500.800 10418.500 407.630 6.028 o
-4 13 4 2814.630 2742.980 308.019 17.571 o
-4 13 5 8272.010 8328.120 379.634 7.831 o
-4 13 6 3394.420 4036.740 846.394 2.792 o
-4 13 7 10796.700 9942.330 352.105 6.834 o
-4 13 8 3256.370 3459.410 226.772 25.392 o
-4 13 9 7561.390 7019.090 275.441 11.749 o
-4 13 10 3743.300 3870.690 251.065 20.872 o
-4 13 11 1662.680 1393.480 160.100 56.217 o
-4 13 12 1911.670 2030.730 197.422 38.638 o
-4 13 13 665.795 564.100 127.401 103.545 o
-4 13 14 58.374 -2.852 91.440 244.443 o
-4 13 15 293.736 224.132 142.635 95.539 o
-4 13 16 61.481 74.971 107.073 177.157 o
-4 13 17 110.127 121.459 112.870 156.579 o
-4 13 18 534.794 627.918 165.997 67.415 o
-4 13 19 295.940 264.081 159.372 77.398 o
-4 13 20 1316.320 2372.010 442.283 10.079 o
-4 13 21 351.074 447.549 294.856 23.502 o
-4 14 1 29.410 -74.255 99.476 209.676 o
-4 14 2 292.414 291.170 157.958 78.576 o
-4 14 3 46.299 100.040 102.386 193.353 o
-4 14 4 1315.020 1636.190 226.173 34.126 o
-4 14 5 315.021 264.844 134.953 104.886 o
-4 14 6 2604.260 2360.050 262.460 23.233 o
-4 14 7 598.144 784.344 182.319 55.991 o
-4 14 8 6549.630 5944.760 347.087 10.413 o
-4 14 9 243.871 185.244 129.950 115.183 o
-4 14 10 10964.900 10759.700 357.251 6.515 o
-4 14 11 1003.920 1096.030 158.334 65.288 o
-4 14 12 5328.510 4965.240 288.123 14.688 o
-4 14 13 1189.590 1125.760 165.147 59.222 o
-4 14 14 8742.850 9114.130 361.256 7.811 o
-4 14 15 2175.630 2178.580 316.139 17.844 o
-4 14 16 7646.890 8352.570 360.216 8.604 o
-4 14 17 1024.460 862.180 199.157 45.394 o
-4 14 18 2888.800 2819.560 479.140 8.228 o
-4 14 19 503.602 1042.530 342.243 17.265 o
-4 15 1 15163.600 14551.900 716.078 2.476 o
-4 15 2 795.800 491.510 144.309 82.918 o
-4 15 3 13706.800 12435.800 577.864 3.460 o
-4 15 4 1607.010 1371.420 227.580 33.264 o
-4 15 5 9925.770 9987.350 441.177 5.803 o
-4 15 6 1121.210 1435.690 526.528 7.340 o
-4 15 7 10187.300 9532.660 441.142 5.794 o
-4 15 8 334.514 123.062 131.151 111.745 o
-4 15 9 5064.670 4179.930 363.759 11.354 o
-4 15 10 135.025 11.104 231.672 38.703 o
-4 15 11 1309.020 1278.560 236.425 32.205 o
-4 15 12 42.288 -63.276 102.874 195.296 o
-4 15 13 272.296 171.316 116.910 139.085 o
-4 15 14 324.116 243.152 124.840 120.795 o
-4 15 15 129.490 177.909 148.022 92.187 o
-4 15 16 2.079 33.571 132.924 118.277 o
-4 15 17 9.338 110.571 213.244 45.894 o
-4 16 1 2.381 108.863 121.411 140.285 o
-4 16 2 11.769 -67.205 100.060 208.647 o
-4 16 3 291.901 294.167 141.963 95.766 o
-4 16 4 1101.510 1162.940 211.281 40.032 o
-4 16 5 988.168 835.539 197.150 46.452 o
-4 16 6 2771.180 2609.900 297.779 18.677 o
-4 16 7 473.702 247.976 151.803 82.338 o
-4 16 8 1288.600 1056.160 211.826 39.305 o
-4 16 9 720.044 446.662 173.988 61.202 o
-4 16 10 3588.380 3689.300 353.329 13.110 o
-4 16 11 3955.310 4127.980 555.487 6.007 o
-4 16 12 6590.820 7250.290 616.038 4.465 o
-4 16 13 2258.180 2540.500 476.508 8.509 o
-4 16 14 5098.960 5633.850 655.527 4.275 o
-4 16 15 326.226 21.061 192.183 54.835 o
-4 17 1 310.680 516.896 385.682 13.890 o
-4 17 2 7894.690 7529.750 671.323 3.732 o
-4 17 3 691.484 465.977 234.305 35.672 o
-4 17 4 6061.270 7159.230 421.222 8.069 o
-4 17 5 1112.900 849.815 199.592 44.805 o
-4 17 6 5577.190 5897.790 656.844 4.198 o
-4 17 7 1553.060 1453.330 435.702 10.437 o
-4 17 8 3725.420 3888.410 552.854 6.116 o
-4 17 9 445.037 444.916 265.897 28.568 o
-4 17 10 1381.510 1642.770 405.426 11.982 o
-4 17 11 252.036 365.937 276.427 26.848 o
-4 17 12 1010.540 845.077 305.386 21.045 o
-4 17 13 285.954 442.283 315.917 20.602 o
-4 18 1 65.742 56.752 147.028 95.472 o
-4 18 2 139.020 379.100 173.125 67.103 o
-4 18 3 1708.930 1690.150 413.324 11.420 o
-4 18 4 3.220 171.122 244.835 34.806 o
-4 18 5 1101.310 1492.710 386.998 13.242 o
-4 18 6 96.436 173.754 242.203 35.341 o
-4 18 7 1940.010 2235.110 452.814 9.484 o
-4 18 8 0.369 -128.999 221.142 42.905 o
-4 18 9 3488.460 3411.900 529.161 6.702 o
-4 18 10 286.291 2.633 239.570 35.853 o
-4 19 1 2019.540 1603.280 392.263 12.453 o
-4 19 2 4833.310 5852.360 687.119 3.949 o
-3 -18 1 50.650 82.988 137.644 108.724 o
-3 -18 2 59.233 -110.571 168.489 73.329 o
-3 -18 3 325.110 302.754 215.876 43.246 o
-3 -18 4 79.854 226.407 202.713 50.148 o
-3 -18 8 13.875 -47.388 205.346 49.699 o
-3 -18 9 3260.530 3925.270 523.895 6.818 o
-3 -17 1 4043.130 4522.060 436.032 8.978 o
-3 -17 2 5854.860 6065.470 389.412 9.347 o
-3 -17 3 5190.440 4493.920 492.304 7.042 o
-3 -17 4 5698.550 6062.970 579.181 5.164 o
-3 -17 5 3216.180 3506.680 434.386 9.548 o
-3 -17 6 7865.180 8400.990 413.253 7.268 o
-3 -17 7 829.692 1087.280 313.284 20.121 o
-3 -17 8 2474.220 2080.080 373.835 13.182 o
-3 -17 9 843.534 488.355 177.703 57.832 o
-3 -17 10 2063.710 1576.610 236.106 29.730 o
-3 -17 11 792.476 892.465 315.917 19.935 o
-3 -17 12 1802.750 2458.890 444.916 9.805 o
-3 -17 13 118.204 289.590 260.631 30.428 o
-3 -16 1 1.011 -33.716 94.927 232.753 o
-3 -16 2 0.036 7.558 94.562 234.277 o
-3 -16 3 752.378 418.590 223.774 38.732 o
-3 -16 4 2463.730 2435.190 381.733 12.611 o
-3 -16 5 766.945 675.678 165.668 65.097 o
-3 -16 6 1636.500 1488.680 171.506 50.882 o
-3 -16 7 701.051 586.106 303.825 21.730 o
-3 -16 8 2415.720 2148.160 204.684 34.315 o
-3 -16 9 2271.880 2045.480 254.878 25.336 o
-3 -16 10 4115.460 4645.420 376.879 11.222 o
-3 -16 11 3266.550 3015.130 799.006 3.142 o
-3 -16 12 2748.450 2568.000 286.307 19.926 o
-3 -16 13 3037.700 2343.050 413.324 10.729 o
-3 -16 14 4191.350 3991.080 542.324 6.235 o
-3 -16 15 4272.800 4117.450 542.324 6.208 o
-3 -16 16 2726.980 2888.010 484.406 8.099 o
-3 -15 1 22035.600 23338.100 730.283 1.713 o
-3 -15 2 17.596 -32.863 93.353 238.939 o
-3 -15 3 14379.200 14920.100 342.525 4.805 o
-3 -15 4 13.850 -16.532 76.728 353.257 o
-3 -15 5 10731.000 10893.700 342.388 6.805 o
-3 -15 6 214.560 288.172 106.768 163.664 o
-3 -15 7 9873.540 10339.900 459.543 5.516 o
-3 -15 8 508.921 670.623 131.706 100.417 o
-3 -15 9 2647.250 2443.700 299.234 18.799 o
-3 -15 10 14.854 6.261 101.966 200.498 o
-3 -15 11 817.484 930.878 160.092 67.033 o
-3 -15 12 63.601 71.118 129.613 122.137 o
-3 -15 13 996.774 832.359 188.941 49.914 o
-3 -15 14 245.441 219.190 155.589 81.918 o
-3 -15 15 60.062 -21.061 200.081 52.116 o
-3 -15 16 36.305 268.529 236.938 36.942 o
-3 -15 17 433.166 745.037 321.182 19.697 o
-3 -15 18 680.191 1424.260 386.998 13.450 o
-3 -14 1 17.289 18.352 86.067 279.466 o
-3 -14 2 260.623 143.521 67.929 354.011 o
-3 -14 3 50.410 -30.229 58.889 573.297 o
-3 -14 4 2852.320 3033.480 242.534 24.735 o
-3 -14 5 345.777 319.766 99.679 175.198 o
-3 -14 6 4776.200 5158.110 255.214 17.512 o
-3 -14 7 9.636 -2.826 81.338 315.415 o
-3 -14 8 7233.390 7175.420 287.042 11.563 o
-3 -14 9 271.896 452.362 116.958 133.756 o
-3 -14 10 8833.540 9702.550 334.052 8.186 o
-3 -14 11 615.158 328.694 153.359 78.379 o
-3 -14 12 9248.190 9940.190 355.723 7.476 o
-3 -14 13 279.586 151.797 159.685 77.981 o
-3 -14 14 11964.000 13219.900 539.691 3.938 o
-3 -14 15 0.216 35.654 140.317 106.203 o
-3 -14 16 10646.200 11544.000 513.537 4.565 o
-3 -14 17 10.436 -65.816 192.183 56.750 o
-3 -14 18 8449.640 7689.940 629.201 4.055 o
-3 -14 19 18.250 292.223 234.305 37.783 o
-3 -13 1 10912.200 11088.700 240.907 8.238 o
-3 -13 2 10375.900 10350.700 232.757 9.004 o
-3 -13 3 4377.150 4625.420 167.950 27.705 o
-3 -13 4 7709.250 7638.650 203.922 13.880 o
-3 -13 5 6052.340 5966.330 213.435 17.447 o
-3 -13 6 2649.750 2916.770 201.971 32.423 o
-3 -13 7 3165.530 3309.380 216.684 27.348 o
-3 -13 8 1643.790 1272.940 148.301 63.193 o
-3 -13 9 1056.990 912.163 169.102 59.175 o
-3 -13 10 1409.060 1618.440 209.263 38.410 o
-3 -13 11 2906.850 2752.380 223.790 27.830 o
-3 -13 12 142.605 -100.780 87.439 256.027 o
-3 -13 13 225.719 179.890 106.938 165.479 o
-3 -13 14 0.623 83.893 102.044 198.419 o
-3 -13 15 49.861 47.727 105.619 183.463 o
-3 -13 16 110.693 18.677 118.110 145.598 o
-3 -13 17 521.273 468.130 166.253 68.165 o
-3 -13 18 54.796 -81.612 142.163 102.760 o
-3 -13 19 4090.600 4738.750 573.915 5.602 o
-3 -13 20 70.402 118.469 207.979 47.956 o
-3 -13 21 1746.780 1213.650 347.508 15.846 o
-3 -12 1 1366.490 1384.910 107.482 97.827 o
-3 -12 2 4080.430 4026.210 155.138 32.007 o
-3 -12 3 3821.140 3611.610 151.041 35.075 o
-3 -12 4 1879.800 1692.220 113.201 78.238 o
-3 -12 5 6898.260 7351.810 191.553 15.872 o
-3 -12 6 155.853 80.971 94.470 216.611 o
-3 -12 7 7555.250 7523.510 449.120 6.810 o
-3 -12 8 736.911 782.627 195.911 48.478 o
-3 -12 9 15094.800 15025.000 379.816 4.340 o
-3 -12 10 10124.200 10331.000 353.206 7.026 o
-3 -12 11 7247.860 7216.790 355.108 9.298 o
-3 -12 12 6962.530 6838.100 286.948 11.982 o
-3 -12 13 5697.750 6086.540 276.103 14.251 o
-3 -12 14 1313.520 926.977 142.718 73.210 o
-3 -12 15 13808.000 13858.300 425.030 4.440 o
-3 -12 16 7022.990 7269.280 447.263 7.071 o
-3 -12 17 7616.720 8039.010 469.926 6.319 o
-3 -12 18 6448.440 6675.690 1149.150 1.493 o
-3 -12 19 5322.980 5317.850 409.225 9.151 o
-3 -12 20 2116.220 1871.810 381.733 12.961 o
-3 -12 21 1918.450 842.445 273.794 24.248 o
-3 -12 22 1168.530 902.995 294.856 22.234 o
-3 -11 1 795.168 901.155 114.704 112.556 o
-3 -11 2 55361.600 54136.600 681.949 0.506 o
-3 -11 3 192.476 192.178 59.762 445.971 o
-3 -11 4 9234.890 9138.180 202.651 11.168 o
-3 -11 5 99.295 90.004 50.452 676.449 o
-3 -11 6 24356.900 24377.800 379.675 2.220 o
-3 -11 7 39.962 103.723 90.969 243.219 o
-3 -11 8 9454.900 9353.230 304.549 8.553 o
-3 -11 9 1040.670 1231.770 143.889 74.050 o
-3 -11 10 4569.990 4516.430 263.405 17.727 o
-3 -11 11 2.770 -0.077 69.196 437.271 o
-3 -11 12 1053.620 968.263 171.134 57.835 o
-3 -11 13 51.653 -16.906 70.886 401.835 o
-3 -11 14 127.523 233.347 104.855 175.611 o
-3 -11 15 22.578 -108.805 78.096 339.265 o
-3 -11 16 256.873 489.533 122.416 123.361 o
-3 -11 17 148.886 183.003 183.355 60.718 o
-3 -11 18 1869.070 1771.430 190.052 41.705 o
-3 -11 19 1206.690 989.082 276.427 24.894 o
-3 -11 20 3072.300 2943.350 320.123 16.150 o
-3 -11 21 1060.130 1026.730 292.223 22.665 o
-3 -11 22 4610.470 4828.260 568.650 5.604 o
-3 -11 23 1154.590 1305.790 355.406 15.569 o
-3 -10 1 261.330 239.079 53.920 474.624 o
-3 -10 2 844.501 958.965 83.552 163.138 o
-3 -10 3 1085.400 1038.580 85.677 142.819 o
-3 -10 4 2547.790 2938.950 129.882 52.349 o
-3 -10 5 12533.600 12437.600 222.432 7.114 o
-3 -10 6 7041.230 6992.510 168.144 17.023 o
-3 -10 7 26091.200 25656.100 377.183 2.015 o
-3 -10 8 2493.720 3073.770 250.418 24.391 o
-3 -10 9 16468.900 16597.000 606.455 2.739 o
-3 -10 10 2003.380 2182.040 327.764 16.936 o
-3 -10 11 21107.100 21822.000 451.661 2.516 o
-3 -10 12 592.553 531.545 109.073 135.275 o
-3 -10 13 17219.000 17314.200 411.633 3.499 o
-3 -10 14 2077.780 2315.460 192.462 38.513 o
-3 -10 15 11696.700 12226.400 437.980 5.036 o
-3 -10 16 114.364 20.082 110.063 166.630 o
-3 -10 17 16018.100 15118.400 416.310 3.897 o
-3 -10 18 59.940 11.511 92.534 238.078 o
-3 -10 19 8459.840 8448.110 330.813 8.843 o
-3 -10 20 472.330 488.616 134.670 99.428 o
-3 -10 21 2947.450 2474.550 305.386 17.814 o
-3 -10 22 39.583 234.305 186.917 59.034 o
-3 -10 23 913.058 689.752 271.162 26.535 o
-3 -10 24 23.332 -76.347 171.122 71.440 o
-3 -9 1 22262.300 22562.200 295.547 2.716 o
-3 -9 2 15246.800 15411.600 244.299 5.143 o
-3 -9 3 21098.400 21142.900 415.672 2.655 o
-3 -9 4 9440.760 9441.590 184.191 11.218 o
-3 -9 5 6788.540 7598.200 165.772 17.034 o
-3 -9 6 3242.540 3493.410 157.422 37.457 o
-3 -9 7 8459.730 8150.930 220.907 12.044 o
-3 -9 8 3479.330 3677.910 183.687 30.900 o
-3 -9 9 2471.740 2634.980 179.141 39.177 o
-3 -9 10 1399.130 1401.240 141.140 69.813 o
-3 -9 11 752.077 723.727 107.492 128.050 o
-3 -9 12 75.606 80.677 73.082 362.619 o
-3 -9 13 50.702 -34.483 65.227 471.762 o
-3 -9 14 764.824 940.592 137.025 86.679 o
-3 -9 15 61.571 60.818 82.520 292.979 o
-3 -9 16 386.391 376.056 98.176 175.200 o
-3 -9 17 729.259 519.252 108.471 131.192 o
-3 -9 18 6619.240 7389.300 551.518 5.299 o
-3 -9 19 2338.210 2433.310 214.084 32.007 o
-3 -9 20 8044.550 8490.710 326.727 9.194 o
-3 -9 21 1348.450 1107.990 193.063 45.349 o
-3 -9 22 4844.010 4284.010 298.691 15.001 o
-3 -9 23 2119.520 1730.500 243.332 28.004 o
-3 -9 24 6731.730 6673.740 579.181 4.950 o
-3 -9 25 1037.500 1026.730 315.917 19.634 o
-3 -8 1 2449.450 2301.350 100.811 69.432 o
-3 -8 2 7545.690 7080.580 152.313 16.634 o
-3 -8 3 897.195 897.106 85.762 157.207 o
-3 -8 4 7793.960 8300.460 250.126 11.751 o
-3 -8 5 398.819 493.966 56.217 361.055 o
-3 -8 6 17440.600 17717.000 306.764 3.908 o
-3 -8 7 3640.120 3740.270 111.724 43.348 o
-3 -8 8 17621.200 17612.200 476.506 3.115 o
-3 -8 9 3606.380 3282.490 214.279 26.412 o
-3 -8 10 29636.600 28692.800 605.710 1.405 o
-3 -8 11 5509.350 5605.970 215.302 18.717 o
-3 -8 12 6512.910 6100.340 237.539 15.205 o
-3 -8 13 1383.080 1262.440 262.812 26.659 o
-3 -8 14 15500.700 15220.500 370.789 4.282 o
-3 -8 15 2717.870 2989.030 205.529 31.322 o
-3 -8 16 15875.600 16227.700 399.228 3.916 o
-3 -8 17 5011.760 4434.310 241.309 18.815 o
-3 -8 18 3856.660 3615.610 236.618 22.477 o
-3 -8 19 2359.330 2267.380 198.402 35.783 o
-3 -8 20 5994.900 5789.960 272.066 14.285 o
-3 -8 21 1178.650 1538.490 184.452 48.484 o
-3 -8 22 1822.740 1621.900 226.536 32.416 o
-3 -8 23 295.771 255.518 118.793 132.770 o
-3 -8 24 329.781 259.239 161.827 74.854 o
-3 -8 25 135.636 181.652 223.774 41.177 o
-3 -7 1 52225.100 53724.200 467.722 0.579 o
-3 -7 2 2806.240 2937.980 95.440 61.068 o
-3 -7 3 12953.800 12487.500 192.637 7.170 o
-3 -7 4 443.962 645.668 74.308 240.750 o
-3 -7 5 16007.100 15192.300 211.933 5.109 o
-3 -7 6 161.226 235.029 46.188 650.249 o
-3 -7 7 2727.950 2648.600 147.858 46.271 o
-3 -7 8 566.377 604.062 64.186 269.674 o
-3 -7 9 91.698 197.552 62.904 446.834 o
-3 -7 10 77.561 170.686 61.799 471.645 o
-3 -7 11 311.141 122.654 85.886 236.959 o
-3 -7 12 108.144 83.485 102.207 190.325 o
-3 -7 13 4747.940 4771.650 206.703 22.092 o
-3 -7 14 0.469 -34.542 79.972 327.993 o
-3 -7 15 1518.840 1395.890 147.285 64.519 o
-3 -7 16 228.251 259.287 93.453 206.695 o
-3 -7 17 1957.890 2057.730 235.563 29.461 o
-3 -7 18 360.329 277.121 97.074 183.495 o
-3 -7 19 8691.010 9076.590 558.911 4.670 o
-3 -7 20 518.833 298.600 154.771 78.574 o
-3 -7 21 12625.400 13056.900 387.647 5.183 o
-3 -7 22 736.736 805.983 204.058 45.029 o
-3 -7 23 8413.640 8665.200 385.002 7.572 o
-3 -7 24 1302.980 993.463 166.940 57.823 o
-3 -7 25 5868.090 4844.670 308.448 13.063 o
-3 -7 26 1641.700 958.281 289.590 22.293 o
-3 -6 1 116.876 143.207 34.486 1092.690 o
-3 -6 2 734.030 750.489 57.048 260.221 o
-3 -6 3 85.246 84.021 33.469 1303.380 o
-3 -6 4 5479.000 4853.690 154.155 24.772 o
-3 -6 5 17230.900 17539.600 307.261 3.972 o
-3 -6 6 28366.400 27805.900 375.558 1.767 o
-3 -6 7 8041.690 7280.600 156.706 15.373 o
-3 -6 8 12063.900 11594.800 221.282 7.633 o
-3 -6 9 5009.990 5076.330 155.415 25.906 o
-3 -6 10 29967.800 29319.100 495.948 1.495 o
-3 -6 11 7934.380 7992.430 283.018 10.711 o
-3 -6 12 29476.700 27207.400 544.402 1.520 o
-3 -6 13 3088.920 3080.230 186.791 33.282 o
-3 -6 14 7453.670 7321.470 245.387 12.827 o
-3 -6 15 4364.700 4164.590 207.972 23.768 o
-3 -6 16 23880.400 23604.000 463.343 2.138 o
-3 -6 17 1105.480 872.857 124.587 93.101 o
-3 -6 18 14296.900 13388.600 357.873 4.923 o
-3 -6 19 228.330 277.701 95.958 196.753 o
-3 -6 20 2113.260 2036.280 185.876 40.928 o
-3 -6 21 733.047 878.479 175.413 58.466 o
-3 -6 22 1891.750 1614.390 203.047 38.110 o
-3 -6 23 5.575 3.174 91.898 247.659 o
-3 -6 24 609.997 598.800 141.148 88.256 o
-3 -6 25 0.881 126.218 117.192 150.111 o
-3 -6 26 205.422 237.102 133.951 109.164 o
-3 -6 27 24.044 31.592 194.815 55.066 o
-3 -5 1 6947.710 6486.380 124.227 19.881 o
-3 -5 2 33227.300 31740.400 343.797 1.399 o
-3 -5 3 3220.550 3258.910 101.267 52.087 o
-3 -5 4 1781.290 1576.300 80.655 107.570 o
-3 -5 5 288.447 277.646 43.074 588.889 o
-3 -5 6 17880.600 18383.200 248.089 3.976 o
-3 -5 7 6117.690 6522.020 207.474 17.172 o
-3 -5 8 11332.700 10800.900 178.203 8.966 o
-3 -5 9 2451.310 2617.330 87.866 72.437 o
-3 -5 10 7.409 51.208 51.634 751.654 o
-3 -5 11 244.817 384.248 77.249 271.940 o
-3 -5 12 11.881 131.751 57.082 590.118 o
-3 -5 13 4153.520 4073.290 181.052 27.894 o
-3 -5 14 459.266 620.699 94.985 171.582 o
-3 -5 15 1412.300 1288.440 242.878 30.466 o
-3 -5 16 209.191 40.349 169.604 70.745 o
-3 -5 17 384.729 244.136 82.448 237.276 o
-3 -5 18 5725.990 5814.480 239.545 16.516 o
-3 -5 19 9005.900 9762.130 310.327 8.580 o
-3 -5 20 6675.330 7086.080 303.203 11.502 o
-3 -5 21 10814.600 10720.100 332.413 6.958 o
-3 -5 22 2862.780 2499.720 377.578 12.600 o
-3 -5 23 9534.170 9839.600 338.523 7.687 o
-3 -5 24 3412.940 2911.470 315.169 16.200 o
-3 -5 25 6332.090 6943.770 305.144 11.793 o
-3 -5 26 2444.600 2023.050 259.901 24.241 o
-3 -4 1 16576.100 16255.800 218.998 4.722 o
-3 -4 2 1.063 20.600 27.664 2595.730 o
-3 -4 3 18025.400 18861.700 243.525 3.905 o
-3 -4 4 1531.560 1481.680 72.981 127.251 o
-3 -4 5 34510.300 35083.900 354.249 1.259 o
-3 -4 6 2243.910 2265.270 80.535 84.190 o
-3 -4 7 44200.300 44315.400 416.000 0.804 o
-3 -4 8 6375.820 6146.550 127.296 21.794 o
-3 -4 9 31546.900 32270.900 443.287 1.394 o
-3 -4 10 259.015 310.962 65.323 354.372 o
-3 -4 11 44592.600 44683.900 583.313 0.745 o
-3 -4 12 2203.160 2389.970 261.128 24.179 o
-3 -4 13 25622.000 23862.700 407.710 2.081 o
-3 -4 14 3740.570 3723.990 218.084 24.878 o
-3 -4 15 8998.430 8662.290 256.062 10.276 o
-3 -4 16 2897.570 2950.360 184.707 34.881 o
-3 -4 17 6125.980 6298.940 242.395 15.366 o
-3 -4 18 4151.810 4111.520 202.365 25.108 o
-3 -4 19 10768.000 10329.200 309.089 7.446 o
-3 -4 20 2102.150 2581.970 319.100 17.430 o
-3 -4 21 1831.590 2049.460 305.593 19.384 o
-3 -4 22 119.239 48.984 82.220 286.868 o
-3 -4 23 32.757 -76.643 82.712 301.228 o
-3 -4 24 5.210 165.186 97.297 214.047 o
-3 -4 25 167.935 -126.584 164.540 75.687 o
-3 -4 26 187.602 -157.958 173.754 67.865 o
-3 -3 1 898.466 1076.310 71.893 180.417 o
-3 -3 2 40692.900 40105.700 422.411 0.937 o
-3 -3 3 5434.270 4803.190 123.541 27.832 o
-3 -3 4 28158.700 29877.500 448.007 1.632 o
-3 -3 5 5005.820 4922.950 110.879 30.754 o
-3 -3 6 17886.300 20097.100 236.794 3.822 o
-3 -3 7 19.916 -3.807 23.501 3341.960 o
-3 -3 8 52.919 120.640 23.939 2081.540 o
-3 -3 9 1147.440 1154.480 97.253 120.163 o
-3 -3 10 1874.610 2012.090 126.877 67.428 o
-3 -3 11 840.532 974.778 96.562 137.815 o
-3 -3 12 23.938 13.774 45.579 956.109 o
-3 -3 13 172.263 110.652 71.341 351.083 o
-3 -3 14 15465.400 16207.700 328.455 4.438 o
-3 -3 15 524.863 510.812 87.776 191.448 o
-3 -3 16 3806.220 3845.350 177.869 30.144 o
-3 -3 17 90.095 203.026 71.558 357.827 o
-3 -3 18 13114.700 13052.700 580.822 3.479 o
-3 -3 19 1683.570 1454.020 346.439 15.893 o
-3 -3 20 31150.300 31267.600 603.696 1.289 o
-3 -3 21 311.374 166.550 115.253 141.257 o
-3 -3 22 11357.500 11022.800 328.327 6.707 o
-3 -3 23 21.330 158.657 93.021 232.136 o
-3 -3 24 10620.700 11773.200 658.160 3.326 o
-3 -3 25 645.348 713.445 236.938 34.722 o
-3 -3 26 7116.630 6960.700 560.752 5.114 o
-3 -2 1 18600.100 18128.600 241.228 3.866 o
-3 -2 2 5698.900 5638.870 127.530 24.828 o
-3 -2 3 4958.620 5169.140 156.670 25.799 o
-3 -2 4 2708.740 3040.940 124.046 52.105 o
-3 -2 5 16764.300 17755.600 235.139 4.384 o
-3 -2 6 10897.900 12845.200 188.779 8.391 o
-3 -2 7 23713.000 24771.000 256.106 2.472 o
-3 -2 8 9020.500 9419.770 136.011 12.793 o
-3 -2 9 17569.400 16955.400 193.080 4.440 o
-3 -2 10 32368.900 34256.100 441.278 1.313 o
-3 -2 11 40771.200 40317.100 543.368 0.886 o
-3 -2 12 4289.920 3856.990 144.195 33.035 o
-3 -2 13 13210.200 12623.700 269.217 6.254 o
-3 -2 14 2563.110 2889.300 150.778 45.740 o
-3 -2 15 11334.400 10668.000 263.259 7.764 o
-3 -2 16 8054.820 7851.210 231.291 12.338 o
-3 -2 17 8142.450 7744.090 238.323 12.066 o
-3 -2 18 1687.340 1558.270 169.962 50.878 o
-3 -2 19 1159.340 1094.020 119.580 94.506 o
-3 -2 20 1363.580 1679.770 224.661 34.273 o
-3 -2 21 1140.070 1248.930 138.717 76.395 o
-3 -2 22 198.523 334.345 181.652 60.911 o
-3 -2 23 17.808 -181.652 113.203 162.876 o
-3 -2 24 5.486 -47.388 142.163 103.716 o
-3 -2 25 403.702 2.633 155.326 81.516 o
-3 -2 26 10.174 -379.100 150.060 93.022 o
-3 -1 1 252545.000 260017.000 2283.770 0.026 o
-3 -1 2 12330.000 13362.400 191.713 7.284 o
-3 -1 3 99604.500 108005.000 867.317 0.161 o
-3 -1 4 501.419 755.821 63.854 269.386 o
-3 -1 5 1254.560 1349.120 66.212 155.059 o
-3 -1 6 992.045 1029.160 57.684 206.601 o
-3 -1 7 3909.280 3715.430 96.001 44.130 o
-3 -1 8 97.824 116.124 32.820 1249.580 o
-3 -1 9 27.991 104.147 26.455 2085.600 o
-3 -1 10 198.722 187.455 31.464 980.833 o
-3 -1 11 102.543 121.849 36.479 1069.090 o
-3 -1 12 266.378 255.892 50.007 515.514 o
-3 -1 13 7422.280 7509.900 198.734 14.592 o
-3 -1 14 6260.490 5997.170 213.455 17.038 o
-3 -1 15 4532.540 4366.280 165.116 27.954 o
-3 -1 16 1026.470 1241.790 113.916 102.063 o
-3 -1 17 714.606 758.814 96.848 148.665 o
-3 -1 18 1017.850 1165.260 136.129 81.141 o
-3 -1 19 7870.830 8103.100 271.205 11.089 o
-3 -1 20 8420.510 8020.770 251.744 11.214 o
-3 -1 21 7488.430 7863.690 505.467 5.773 o
-3 -1 22 7780.970 7358.230 489.671 6.024 o
-3 -1 23 3636.000 3464.550 423.855 9.793 o
-3 -1 24 5135.950 5723.360 479.140 7.196 o
-3 -1 25 3763.520 3893.670 444.916 8.901 o
-3 -1 26 3336.490 3343.450 434.386 9.534 o
-3 0 1 13526.900 14963.200 194.250 6.240 o
-3 0 2 189290.000 195567.000 1439.830 0.048 o
-3 0 3 741.291 1023.630 61.763 224.736 o
-3 0 4 1877.080 2310.070 135.601 60.950 o
-3 0 5 8.088 34.209 27.837 2410.190 o
-3 0 6 101685.000 103990.000 848.682 0.161 o
-3 0 7 15.209 101.182 66.665 446.879 o
-3 0 8 46440.700 47171.300 466.744 0.719 o
-3 0 9 709.137 730.063 60.018 254.638 o
-3 0 10 8007.020 7595.720 138.056 15.789 o
-3 0 11 592.134 522.871 49.619 346.581 o
-3 0 12 100306.000 96034.700 746.143 0.174 o
-3 0 13 1217.700 1134.060 72.513 154.358 o
-3 0 14 5396.320 4828.140 126.540 27.665 o
-3 0 15 1318.920 1226.110 103.023 106.091 o
-3 0 16 3798.480 3636.870 151.822 34.991 o
-3 0 17 2015.850 2117.210 140.992 57.954 o
-3 0 18 9302.820 9062.320 511.489 5.131 o
-3 0 19 251.225 164.672 91.690 215.767 o
-3 0 20 1083.930 1318.950 247.468 30.257 o
-3 0 21 12.190 -118.469 102.673 198.175 o
-3 0 22 22.525 -21.061 113.203 162.649 o
-3 0 23 92.469 71.081 155.326 85.231 o
-3 0 24 453.035 473.875 197.448 50.158 o
-3 0 25 213.495 36.857 150.060 89.583 o
-3 0 26 807.513 429.120 218.509 40.248 o
-3 1 1 732.733 947.570 86.295 164.757 o
-3 1 2 3139.620 3069.740 81.382 59.680 o
-3 1 3 30782.400 29541.600 305.113 1.620 o
-3 1 4 10954.400 11291.300 284.830 7.475 o
-3 1 5 11731.600 11240.000 216.231 8.014 o
-3 1 6 3381.700 3310.040 92.597 52.162 o
-3 1 7 7890.630 7271.280 143.359 16.127 o
-3 1 8 1041.930 1292.700 80.029 147.673 o
-3 1 9 11992.300 13024.900 209.776 7.389 o
-3 1 10 95.612 15.796 29.585 1649.120 o
-3 1 11 489.817 403.688 53.221 368.920 o
-3 1 12 2578.230 2965.310 94.711 64.516 o
-3 1 13 11821.800 11304.300 284.992 7.020 o
-3 1 14 4442.560 4330.430 119.659 34.401 o
-3 1 15 21450.200 20971.700 280.974 2.972 o
-3 1 16 882.512 859.248 86.058 158.641 o
-3 1 17 3379.690 3215.850 186.042 31.872 o
-3 1 18 7.724 -134.265 92.142 246.290 o
-3 1 19 18653.100 18294.200 705.547 2.127 o
-3 1 20 299.602 160.591 157.958 79.299 o
-3 1 21 13591.300 13263.200 637.099 3.061 o
-3 1 22 236.340 465.977 181.652 60.151 o
-3 1 23 10790.400 11078.100 610.772 3.700 o
-3 1 24 31.830 -255.366 123.734 135.976 o
-3 1 25 10061.800 10646.400 647.629 3.526 o
-3 1 26 348.529 329.080 213.244 44.132 o
-3 2 1 27163.500 26055.000 424.500 1.850 o
-3 2 2 39423.600 37237.300 353.462 1.041 o
-3 2 3 60446.400 58275.000 507.070 0.458 o
-3 2 4 4729.460 4951.700 159.403 26.749 o
-3 2 5 1889.070 1844.310 68.123 109.271 o
-3 2 6 14388.100 14661.600 351.114 4.773 o
-3 2 7 27726.500 27671.000 316.046 1.883 o
-3 2 8 19932.100 19109.500 254.280 3.453 o
-3 2 9 29222.200 27866.500 333.370 1.750 o
-3 2 10 2439.660 1755.970 81.826 84.901 o
-3 2 11 1738.920 1592.080 76.241 112.835 o
-3 2 12 9342.810 8814.630 161.309 12.207 o
-3 2 13 5151.970 4832.980 146.834 26.685 o
-3 2 14 8339.660 8262.060 143.970 14.460 o
-3 2 15 5962.430 5855.990 144.988 22.347 o
-3 2 16 4496.410 4545.580 207.382 22.965 o
-3 2 17 1528.730 1869.170 265.897 25.270 o
-3 2 18 3689.330 3388.210 352.774 13.180 o
-3 2 19 715.081 829.281 194.815 48.954 o
-3 2 20 2326.830 2224.580 318.549 17.433 o
-3 2 21 2.116 -110.571 110.571 171.512 o
-3 2 22 86.989 -257.999 105.306 183.700 o
-3 2 23 91.110 -5.265 139.530 105.879 o
-3 2 24 1449.280 1645.400 318.549 18.629 o
-3 2 25 102.227 318.549 202.713 49.821 o
-3 2 26 1631.970 1308.420 323.815 18.073 o
-3 3 1 20.596 1.314 17.163 5592.150 o
-3 3 2 25300.800 24689.500 264.559 2.291 o
-3 3 3 3538.850 3083.450 105.340 48.644 o
-3 3 4 11693.000 10900.100 190.727 8.492 o
-3 3 5 28.397 10.314 23.886 3005.640 o
-3 3 6 1482.450 1440.630 65.290 139.813 o
-3 3 7 138.137 150.455 30.019 1211.980 o
-3 3 8 1514.820 1403.210 85.875 115.283 o
-3 3 9 77.577 28.285 24.774 2174.240 o
-3 3 10 1355.810 1410.640 66.697 146.143 o
-3 3 11 118.362 170.227 32.299 1144.170 o
-3 3 12 196.528 108.646 34.111 978.567 o
-3 3 13 464.806 428.911 50.067 395.416 o
-3 3 14 18934.500 18330.700 326.058 3.471 o
-3 3 15 4786.790 4675.110 170.712 25.811 o
-3 3 16 20555.400 19598.200 354.954 3.006 o
-3 3 17 4349.050 4978.320 368.570 11.346 o
-3 3 18 1517.100 2161.400 302.754 20.014 o
-3 3 19 6137.260 5449.560 400.161 9.019 o
-3 3 20 9857.890 10459.500 560.752 4.331 o
-3 3 21 6204.610 5886.580 452.814 7.462 o
-3 3 22 9989.480 10014.600 587.079 4.090 o
-3 3 23 4269.280 4425.470 471.242 7.845 o
-3 3 24 5066.050 5689.130 465.977 7.544 o
-3 3 25 2868.130 3411.900 447.549 9.203 o
-3 4 1 43895.200 42630.200 357.854 0.844 o
-3 4 2 98.720 86.782 22.799 1965.240 o
-3 4 3 6154.980 5375.860 133.379 23.297 o
-3 4 4 907.059 817.114 47.296 259.843 o
-3 4 5 27149.800 27071.300 267.221 2.004 o
-3 4 6 3899.950 4034.900 87.626 44.220 o
-3 4 7 121342.000 120784.000 859.581 0.118 o
-3 4 8 1905.420 1826.810 62.264 113.491 o
-3 4 9 26550.400 26846.200 273.225 2.059 o
-3 4 10 228.238 172.977 28.143 1032.430 o
-3 4 11 32153.200 31997.800 488.853 1.335 o
-3 4 12 48.353 124.857 52.209 665.865 o
-3 4 13 16293.600 16421.900 312.463 4.297 o
-3 4 14 289.945 281.267 87.393 224.194 o
-3 4 15 10150.800 9699.890 275.804 8.582 o
-3 4 16 1.022 -66.103 54.496 705.604 o
-3 4 17 7609.120 7506.800 357.149 8.943 o
-3 4 18 997.193 1416.360 250.101 29.785 o
-3 4 19 38.943 155.326 134.265 113.573 o
-3 4 20 116.615 139.530 160.591 79.144 o
-3 4 21 44.435 23.694 123.734 135.157 o
-3 4 22 386.223 10.531 134.265 107.138 o
-3 4 23 255.919 239.570 163.224 74.581 o
-3 4 24 15.784 118.469 176.387 66.826 o
-3 4 25 1142.860 1361.070 329.080 17.958 o
-3 5 1 28411.200 28299.400 280.289 1.843 o
-3 5 2 29346.700 30459.900 324.510 1.665 o
-3 5 3 13551.600 13979.200 181.123 6.558 o
-3 5 4 3034.150 3641.170 94.303 53.853 o
-3 5 5 39.367 48.626 21.713 2936.740 o
-3 5 6 12.371 28.286 22.994 3333.720 o
-3 5 7 4312.140 4348.290 105.876 37.047 o
-3 5 8 2131.270 2275.260 122.998 63.965 o
-3 5 9 236.499 192.100 50.015 550.009 o
-3 5 10 5094.610 5215.000 278.674 15.400 o
-3 5 11 2635.630 2239.590 136.644 52.609 o
-3 5 12 3804.750 3567.540 237.586 22.538 o
-3 5 13 1117.910 935.685 101.153 120.028 o
-3 5 14 7930.280 7677.450 229.925 12.629 o
-3 5 15 566.130 539.708 89.110 183.233 o
-3 5 16 16859.100 17407.200 363.684 3.792 o
-3 5 17 1845.310 2090.110 202.959 37.284 o
-3 5 18 11364.500 10646.300 294.556 7.283 o
-3 5 19 2017.860 2182.460 305.386 19.106 o
-3 5 20 9126.960 10841.200 584.446 4.183 o
-3 5 21 333.327 31.592 147.428 90.768 o
-3 5 22 9898.520 11228.200 637.099 3.593 o
-3 5 23 99.664 -150.060 126.367 128.329 o
-3 5 24 7702.170 8877.260 610.772 4.264 o
-3 5 25 228.815 -86.877 221.142 42.138 o
-3 6 1 9469.770 10070.700 157.415 11.398 o
-3 6 2 75681.600 79967.800 626.486 0.281 o
-3 6 3 14658.200 15979.100 206.580 5.479 o
-3 6 4 36613.800 39446.900 371.741 1.089 o
-3 6 5 10947.500 11016.600 162.288 9.409 o
-3 6 6 42441.900 45170.000 517.545 0.803 o
-3 6 7 23310.500 22740.100 495.030 2.156 o
-3 6 8 44729.000 45339.000 557.863 0.744 o
-3 6 9 6388.600 6550.460 192.876 17.468 o
-3 6 10 4494.410 4518.000 166.315 27.662 o
-3 6 11 9745.580 9383.020 243.971 9.643 o
-3 6 12 11492.200 10951.400 272.322 7.460 o
-3 6 13 9340.470 9017.510 252.276 9.933 o
-3 6 14 8246.140 7589.640 240.143 11.977 o
-3 6 15 2498.930 2613.550 200.582 33.939 o
-3 6 16 358.010 486.729 97.106 176.545 o
-3 6 17 1510.100 1550.690 146.104 64.387 o
-3 6 18 195.245 231.403 88.055 233.699 o
-3 6 19 165.892 136.223 81.062 280.371 o
-3 6 20 49.963 -65.816 163.224 78.199 o
-3 6 21 1.432 92.142 173.754 69.087 o
-3 6 22 177.104 186.917 184.285 59.914 o
-3 6 23 945.606 758.200 242.203 32.508 o
-3 6 24 328.762 413.324 244.835 33.781 o
-3 7 1 5089.020 6043.270 122.817 26.755 o
-3 7 2 65.374 46.826 33.527 1433.230 o
-3 7 3 14341.300 14565.400 208.738 5.870 o
-3 7 4 49.639 120.015 31.715 1470.590 o
-3 7 5 1692.140 1788.990 73.272 113.549 o
-3 7 6 1430.470 1497.060 121.976 82.345 o
-3 7 7 275.237 361.770 105.127 162.894 o
-3 7 8 13.345 2.606 40.255 1251.920 o
-3 7 9 6571.820 7192.040 212.191 15.564 o
-3 7 10 487.082 448.870 78.062 232.165 o
-3 7 11 10689.900 11097.600 276.670 7.804 o
-3 7 12 3310.290 3695.750 181.884 31.885 o
-3 7 13 9915.900 8709.910 258.718 9.451 o
-3 7 14 3278.090 3129.860 196.917 30.522 o
-3 7 15 24427.000 24160.400 457.491 2.080 o
-3 7 16 2621.690 2970.830 198.370 33.166 o
-3 7 17 8291.210 8073.740 276.533 10.568 o
-3 7 18 2074.960 1780.350 165.326 48.890 o
-3 7 19 8516.550 8653.570 354.957 8.182 o
-3 7 20 2836.750 3261.840 392.263 11.613 o
-3 7 21 8822.140 9090.500 568.650 4.536 o
-3 7 22 1948.770 1724.380 313.284 18.617 o
-3 7 23 3601.370 3396.100 439.651 9.232 o
-3 8 1 2417.720 2705.800 83.774 74.028 o
-3 8 2 23427.500 22888.800 248.474 2.632 o
-3 8 3 4481.220 4353.890 116.879 34.477 o
-3 8 4 23654.500 23426.300 287.054 2.507 o
-3 8 5 5486.340 5235.280 158.835 23.712 o
-3 8 6 22332.900 21414.700 369.146 2.613 o
-3 8 7 1524.820 1883.030 135.056 68.586 o
-3 8 8 49786.600 48476.400 624.717 0.619 o
-3 8 9 7227.540 7724.740 230.981 13.420 o
-3 8 10 15594.300 15095.300 330.517 4.536 o
-3 8 11 533.772 759.006 117.468 118.753 o
-3 8 12 2828.660 2502.390 174.620 38.718 o
-3 8 13 407.682 320.671 85.615 217.665 o
-3 8 14 3474.140 3001.110 327.657 15.153 o
-3 8 15 2013.980 2052.050 179.661 43.379 o
-3 8 16 6427.660 6924.370 259.877 13.669 o
-3 8 17 17.104 9.103 71.406 404.997 o
-3 8 18 600.453 397.503 116.652 123.796 o
-3 8 19 220.330 118.822 89.492 230.418 o
-3 8 20 742.193 813.188 137.229 88.035 o
-3 8 21 60.815 31.592 194.815 54.862 o
-3 8 22 346.113 44.755 189.550 56.117 o
-3 8 23 278.096 397.529 247.468 33.222 o
-3 9 1 2609.180 2723.950 109.074 60.376 o
-3 9 2 3750.120 4010.340 104.297 42.736 o
-3 9 3 1088.380 1234.610 95.048 123.912 o
-3 9 4 31.776 46.662 34.624 1489.330 o
-3 9 5 1680.440 1652.820 128.305 72.183 o
-3 9 6 235.292 212.569 61.844 405.430 o
-3 9 7 1266.910 1421.570 367.954 14.489 o
-3 9 8 110.783 172.056 64.653 424.392 o
-3 9 9 406.141 544.760 91.610 187.532 o
-3 9 10 9497.250 9522.480 275.522 9.092 o
-3 9 11 4796.700 5161.700 211.903 21.017 o
-3 9 12 5471.520 5145.180 236.803 17.687 o
-3 9 13 3016.280 2833.550 190.900 33.320 o
-3 9 14 581.174 771.532 122.225 110.072 o
-3 9 15 9640.540 10349.500 322.314 7.804 o
-3 9 16 2935.040 2993.580 211.169 29.506 o
-3 9 17 9250.380 8912.010 310.545 8.687 o
-3 9 18 1950.320 2360.080 210.719 34.334 o
-3 9 19 7762.130 8141.470 313.803 9.863 o
-3 9 20 2634.390 2839.270 223.473 28.571 o
-3 9 21 8689.130 9248.070 451.498 6.132 o
-3 9 22 216.324 392.263 231.672 37.931 o
-3 10 1 20439.200 20915.700 268.325 3.166 o
-3 10 2 1476.800 1581.090 85.216 114.072 o
-3 10 3 28698.800 28202.700 354.673 1.753 o
-3 10 4 3839.750 3823.850 167.064 31.746 o
-3 10 5 27865.300 26299.100 441.991 1.770 o
-3 10 6 4657.770 4211.630 235.316 20.239 o
-3 10 7 41116.300 40258.500 587.578 0.860 o
-3 10 8 8586.720 8583.520 260.835 10.540 o
-3 10 9 6655.330 6340.020 230.479 15.181 o
-3 10 10 3293.710 3288.850 203.564 29.050 o
-3 10 11 9213.960 9656.660 310.847 8.473 o
-3 10 12 3642.000 4208.360 230.969 22.937 o
-3 10 13 11521.300 11891.200 337.557 6.330 o
-3 10 14 2067.610 2183.920 182.382 41.819 o
-3 10 15 384.578 342.006 108.814 148.851 o
-3 10 16 540.075 411.296 114.151 130.094 o
-3 10 17 16.039 19.481 89.153 260.777 o
-3 10 18 1.592 -9.850 93.588 239.399 o
-3 10 19 102.893 -10.646 86.219 268.031 o
-3 10 20 287.547 228.067 115.780 139.838 o
-3 10 21 603.835 371.743 194.716 50.913 o
-3 10 22 70.271 -34.224 173.754 68.888 o
-3 11 1 10.423 -5.409 34.776 1680.090 o
-3 11 2 859.428 731.443 100.193 136.071 o
-3 11 3 600.814 535.046 101.911 149.379 o
-3 11 4 6.152 -41.717 49.335 853.900 o
-3 11 5 0.005 -43.883 54.823 698.131 o
-3 11 6 139.104 108.884 91.614 229.463 o
-3 11 7 194.003 216.473 115.276 144.930 o
-3 11 8 1972.950 2021.590 165.901 48.533 o
-3 11 9 109.115 -34.386 66.308 435.724 o
-3 11 10 9891.070 10006.500 305.290 8.081 o
-3 11 11 126.694 178.768 89.757 235.830 o
-3 11 12 12744.200 11876.400 348.968 5.738 o
-3 11 13 207.304 112.103 87.539 241.341 o
-3 11 14 9761.260 9502.760 328.701 7.844 o
-3 11 15 1452.180 1130.320 156.969 61.184 o
-3 11 16 11497.900 12627.300 388.265 5.586 o
-3 11 17 143.558 265.255 103.639 177.455 o
-3 11 18 14863.800 15405.800 634.895 2.831 o
-3 11 19 820.332 883.599 161.107 66.563 o
-3 11 20 9257.570 9711.580 369.797 7.260 o
-3 11 21 1847.810 1726.770 455.447 9.480 o
-3 11 22 4882.980 4457.060 531.793 6.267 o
-3 12 1 6058.870 5907.680 295.970 12.951 o
-3 12 2 6428.720 6446.680 225.726 15.692 o
-3 12 3 21572.300 21962.600 422.702 2.535 o
-3 12 4 4454.870 4672.090 205.955 23.057 o
-3 12 5 10612.700 10256.900 296.319 7.761 o
-3 12 6 1227.730 1348.190 137.832 74.963 o
-3 12 7 7719.110 7704.230 264.238 11.653 o
-3 12 8 5422.540 5062.640 226.740 18.584 o
-3 12 9 11983.300 11867.400 337.580 6.152 o
-3 12 10 1625.750 1900.850 175.466 47.871 o
-3 12 11 8135.350 8353.930 597.072 4.387 o
-3 12 12 324.522 205.554 89.153 217.299 o
-3 12 13 3866.680 4496.270 278.738 17.574 o
-3 12 14 154.192 133.711 107.142 170.033 o
-3 12 15 475.651 445.944 116.902 126.765 o
-3 12 16 11.931 79.394 90.373 250.870 o
-3 12 17 930.982 973.847 149.233 73.277 o
-3 12 18 440.064 562.590 137.153 96.254 o
-3 12 19 272.092 305.982 127.054 117.608 o
-3 12 20 3.554 -73.977 128.366 127.235 o
-3 12 21 818.667 1189.950 344.876 16.748 o
-3 12 22 15.236 -107.938 163.224 78.588 o
-3 13 1 373.804 557.966 154.009 79.477 o
-3 13 2 430.154 509.778 138.452 95.399 o
-3 13 3 15.714 -75.667 85.353 285.683 o
-3 13 4 92.732 63.386 68.882 401.707 o
-3 13 5 669.127 571.345 104.981 139.076 o
-3 13 6 471.448 735.782 118.213 119.897 o
-3 13 7 2381.310 2269.480 189.838 37.820 o
-3 13 8 2301.830 2836.420 284.450 20.600 o
-3 13 9 6764.050 6219.880 262.581 13.563 o
-3 13 10 5490.890 5209.130 262.118 15.912 o
-3 13 11 3989.800 4183.260 261.382 19.129 o
-3 13 12 4561.350 4697.130 400.352 9.986 o
-3 13 13 4211.820 3951.300 291.576 16.465 o
-3 13 14 6159.420 5119.440 757.408 3.256 o
-3 13 15 5259.120 5419.600 306.773 13.469 o
-3 13 16 9097.420 9222.010 363.762 7.562 o
-3 13 17 2735.140 2572.540 234.170 26.873 o
-3 13 18 5093.140 4547.970 347.821 11.936 o
-3 13 19 2028.330 2067.200 309.912 18.687 o
-3 13 20 4755.260 4654.510 589.711 5.253 o
-3 13 21 1529.160 1332.120 365.937 14.510 o
-3 14 1 267.062 251.869 168.489 70.053 o
-3 14 2 18034.500 19016.900 567.766 2.613 o
-3 14 3 2214.250 2036.660 231.758 29.498 o
-3 14 4 12542.700 11262.900 444.900 4.872 o
-3 14 5 815.465 713.177 165.647 64.450 o
-3 14 6 19982.100 19667.500 449.967 2.774 o
-3 14 7 610.412 446.717 141.054 89.682 o
-3 14 8 16947.100 17064.000 448.458 3.386 o
-3 14 9 1134.800 1089.960 185.523 49.749 o
-3 14 10 6301.130 6272.330 336.027 10.881 o
-3 14 11 780.628 701.672 138.248 87.318 o
-3 14 12 5565.530 5928.530 449.918 7.748 o
-3 14 13 513.508 566.652 134.359 98.127 o
-3 14 14 976.629 643.826 145.154 78.232 o
-3 14 15 7.597 145.097 114.160 157.302 o
-3 14 16 44.627 92.259 106.834 178.406 o
-3 14 17 2.642 77.517 148.014 95.092 o
-3 14 18 7.310 -47.388 186.917 60.009 o
-3 14 19 171.235 189.550 236.938 36.695 o
-3 15 1 638.376 782.223 392.263 13.256 o
-3 15 2 3.734 -113.250 113.203 163.554 o
-3 15 3 56.770 -120.784 107.538 178.109 o
-3 15 4 790.663 487.160 200.081 47.176 o
-3 15 5 1525.620 1727.900 309.335 19.507 o
-3 15 6 230.482 94.573 236.938 36.664 o
-3 15 7 1906.590 1922.000 259.442 25.513 o
-3 15 8 19.098 -16.934 96.057 225.635 o
-3 15 9 4393.840 3890.080 379.984 11.142 o
-3 15 10 328.033 493.094 131.685 106.623 o
-3 15 11 9893.920 10758.800 381.111 6.581 o
-3 15 12 3.254 192.971 120.711 140.318 o
-3 15 13 6246.340 6414.270 328.488 11.159 o
-3 15 14 4.379 116.793 145.597 97.876 o
-3 15 15 4777.350 4748.940 451.498 8.187 o
-3 15 16 5.816 142.732 130.510 121.092 o
-3 15 17 8860.170 10970.200 784.527 2.718 o
-3 16 1 9909.370 10512.800 460.665 5.468 o
-3 16 2 8530.120 9220.150 435.557 6.454 o
-3 16 3 6062.900 5974.520 358.259 10.324 o
-3 16 4 9530.370 9324.890 450.082 5.890 o
-3 16 5 1465.940 1642.570 245.137 29.410 o
-3 16 6 4407.960 4405.220 388.314 10.624 o
-3 16 7 3077.830 3396.760 627.885 4.953 o
-3 16 8 4525.440 5580.360 431.112 8.739 o
-3 16 9 3064.690 2734.160 308.598 17.234 o
-3 16 10 2908.300 2952.520 327.238 15.751 o
-3 16 11 225.030 149.560 127.088 121.071 o
-3 16 12 2419.870 3113.850 309.019 17.723 o
-3 16 13 297.367 148.647 161.907 75.779 o
-3 16 14 900.755 1075.020 293.539 22.651 o
-3 16 15 192.343 39.490 226.407 40.285 o
-3 16 16 5.610 76.347 239.570 36.453 o
-3 17 1 16.657 44.160 185.601 60.652 o
-3 17 2 3.360 -30.903 120.958 143.289 o
-3 17 3 21.730 -52.382 126.545 130.359 o
-3 17 4 284.832 6.386 288.274 24.910 o
-3 17 5 17.974 207.020 160.952 79.562 o
-3 17 6 1524.820 2084.980 287.606 21.924 o
-3 17 7 1551.310 1746.760 250.922 27.956 o
-3 17 8 2810.110 3430.330 508.099 7.351 o
-3 17 9 1773.330 2435.190 442.283 9.927 o
-3 17 10 2749.920 2666.860 460.712 8.892 o
-3 17 11 1536.470 1616.440 410.692 11.640 o
-3 17 12 2919.600 2927.500 481.773 8.126 o
-3 17 13 1821.440 1540.090 394.896 12.410 o
-3 18 1 8321.090 8637.770 440.765 6.529 o
-3 18 2 9.631 10.310 166.228 75.783 o
-3 18 3 8623.430 8522.260 1611.180 0.769 o
-3 18 4 0.180 -10.531 218.509 43.946 o
-3 18 5 5091.680 5704.930 671.323 4.098 o
-3 18 6 0.885 176.387 236.938 37.150 o
-3 18 7 3664.780 4514.980 594.977 5.328 o
-3 18 8 4.449 18.428 229.040 39.959 o
-3 18 9 5518.430 4430.730 594.977 5.081 o
-3 18 10 27.407 -123.734 205.346 49.638 o
-3 19 1 40.695 229.040 250.101 33.227 o
-3 19 2 2.316 194.815 223.774 41.585 o
-3 19 3 1345.670 2016.600 444.916 10.010 o
-3 19 4 340.344 637.099 294.856 23.405 o
-2 -18 1 5935.250 5353.700 408.921 8.868 o
-2 -18 8 66.479 194.815 200.081 51.598 o
-2 -18 9 5029.970 5267.910 576.548 5.372 o
-2 -18 10 11.004 76.347 194.815 55.014 o
-2 -17 1 1618.840 1315.560 181.937 47.376 o
-2 -17 2 877.516 995.587 187.024 51.026 o
-2 -17 3 688.221 924.056 257.999 29.316 o
-2 -17 6 898.052 1234.710 331.713 17.948 o
-2 -17 7 390.904 252.733 192.183 53.768 o
-2 -17 8 1918.340 2000.320 253.689 26.350 o
-2 -17 9 359.221 184.337 137.240 101.639 o
-2 -17 10 4684.860 5760.340 379.296 10.444 o
-2 -17 11 392.244 431.426 168.237 68.152 o
-2 -17 12 3460.270 3085.450 460.712 8.613 o
-2 -17 13 234.551 115.836 229.040 39.141 o
-2 -16 1 4115.640 4020.430 258.005 19.361 o
-2 -16 2 11319.200 11920.200 367.184 6.023 o
-2 -16 3 4964.760 4876.610 341.501 12.211 o
-2 -16 4 7730.160 7113.390 505.467 5.805 o
-2 -16 5 3286.290 3588.270 297.570 17.401 o
-2 -16 6 9397.540 9132.860 395.315 6.860 o
-2 -16 7 4175.250 3700.740 300.952 15.969 o
-2 -16 8 7061.910 7107.930 372.960 8.921 o
-2 -16 9 2799.540 3506.050 315.497 16.515 o
-2 -16 10 3233.280 3193.500 523.895 6.895 o
-2 -16 11 1161.270 1373.390 230.356 33.978 o
-2 -16 12 1540.510 1299.020 213.043 37.431 o
-2 -16 13 1067.580 910.157 193.406 47.344 o
-2 -16 14 470.997 981.975 315.917 20.194 o
-2 -16 15 23.071 215.876 239.570 36.241 o
-2 -16 16 64.003 136.897 205.346 49.166 o
-2 -15 1 450.717 329.713 130.780 106.938 o
-2 -15 2 72.640 8.956 113.306 159.771 o
-2 -15 3 497.815 510.820 97.158 166.900 o
-2 -15 4 7.514 42.704 78.379 335.568 o
-2 -15 5 435.372 423.110 109.455 143.358 o
-2 -15 6 15.508 35.830 86.145 277.990 o
-2 -15 7 2972.700 3459.820 393.283 11.438 o
-2 -15 8 1878.830 1538.240 163.882 51.990 o
-2 -15 9 3963.270 3297.770 284.745 17.789 o
-2 -15 10 593.284 411.687 152.341 79.033 o
-2 -15 11 4854.680 5019.700 646.313 4.441 o
-2 -15 12 598.527 745.165 171.142 62.760 o
-2 -15 13 6378.200 6712.860 386.118 9.007 o
-2 -15 14 2226.280 2065.100 274.007 22.639 o
-2 -15 15 7416.580 8134.860 616.038 4.296 o
-2 -15 16 1315.820 2090.320 410.692 11.633 o
-2 -15 17 4512.890 3440.860 508.099 6.970 o
-2 -15 18 1148.420 1345.280 381.733 13.602 o
-2 -14 1 849.523 1069.460 182.575 53.089 o
-2 -14 2 17594.900 18054.800 311.667 3.818 o
-2 -14 3 1292.230 1253.090 109.610 99.427 o
-2 -14 4 18697.400 18029.200 313.282 3.592 o
-2 -14 5 375.524 443.987 101.770 163.981 o
-2 -14 6 7915.080 7992.540 281.817 10.765 o
-2 -14 7 556.625 764.910 121.337 112.119 o
-2 -14 8 4293.640 4314.300 244.690 19.995 o
-2 -14 9 74.768 31.082 92.104 237.655 o
-2 -14 10 2678.390 2946.450 272.114 21.343 o
-2 -14 11 16.836 210.182 130.046 120.723 o
-2 -14 12 602.060 650.800 163.690 68.277 o
-2 -14 13 20.167 89.642 132.948 117.069 o
-2 -14 14 277.440 198.093 136.739 103.912 o
-2 -14 15 38.746 35.223 132.810 117.528 o
-2 -14 16 0.954 87.094 209.295 47.716 o
-2 -14 17 135.418 -2.633 189.550 57.564 o
-2 -14 18 200.502 86.877 231.672 38.412 o
-2 -14 19 2.692 157.958 247.468 34.089 o
-2 -13 1 1306.570 1239.840 102.836 106.466 o
-2 -13 2 784.027 814.162 87.577 162.885 o
-2 -13 3 263.414 212.450 61.648 398.360 o
-2 -13 4 293.825 241.296 75.302 286.477 o
-2 -13 5 3462.320 3440.930 148.120 38.230 o
-2 -13 6 3150.030 3570.270 221.846 26.235 o
-2 -13 7 2815.030 2826.170 195.410 33.275 o
-2 -13 8 670.026 843.308 125.469 102.526 o
-2 -13 9 7405.260 6756.960 268.998 12.279 o
-2 -13 10 2143.500 2425.370 244.153 26.934 o
-2 -13 11 7604.680 8897.090 312.432 9.744 o
-2 -13 12 3721.430 3589.790 245.893 21.757 o
-2 -13 13 4847.330 4582.140 342.147 12.389 o
-2 -13 14 2312.020 2054.360 247.566 26.406 o
-2 -13 15 12669.700 13032.100 818.751 2.267 o
-2 -13 16 1632.500 1509.210 254.050 27.463 o
-2 -13 17 8811.070 9465.990 469.926 5.778 o
-2 -13 18 587.937 471.242 215.876 41.918 o
-2 -13 19 3638.980 3127.580 471.242 8.222 o
-2 -13 20 616.284 76.347 215.876 42.568 o
-2 -13 21 4592.260 4254.350 563.385 5.745 o
-2 -12 1 15199.600 15100.300 261.874 5.099 o
-2 -12 2 6462.940 6295.900 173.906 18.658 o
-2 -12 3 12014.900 11946.700 232.760 7.419 o
-2 -12 4 1954.650 1995.270 119.688 70.354 o
-2 -12 5 14758.000 14835.200 261.510 5.294 o
-2 -12 6 2129.030 2184.670 141.879 55.996 o
-2 -12 7 28326.900 28443.400 502.592 1.599 o
-2 -12 8 5360.310 5151.890 226.161 18.661 o
-2 -12 9 8073.920 7826.670 272.377 10.993 o
-2 -12 10 3033.350 2708.660 245.641 24.258 o
-2 -12 11 1011.370 886.110 131.112 88.367 o
-2 -12 12 969.799 889.046 134.493 85.875 o
-2 -12 13 750.606 718.016 130.557 96.005 o
-2 -12 14 13.780 64.002 87.379 268.682 o
-2 -12 15 658.146 491.033 180.336 57.730 o
-2 -12 16 20.370 -49.014 121.101 142.324 o
-2 -12 17 85.914 -18.628 120.803 140.613 o
-2 -12 18 100.385 61.479 129.368 121.703 o
-2 -12 19 821.031 938.842 200.894 45.546 o
-2 -12 20 1007.700 1455.850 352.774 15.834 o
-2 -12 21 290.322 -13.163 194.815 53.673 o
-2 -12 22 1717.480 1237.340 342.243 16.306 o
-2 -11 1 64.958 29.482 46.123 862.712 o
-2 -11 2 3.654 1.250 43.041 1122.830 o
-2 -11 3 173.717 72.638 50.023 632.182 o
-2 -11 4 2833.220 2875.890 132.799 48.963 o
-2 -11 5 5.160 18.442 44.346 1038.170 o
-2 -11 6 15721.100 15976.100 279.183 4.698 o
-2 -11 7 158.282 114.961 73.392 337.011 o
-2 -11 8 4949.010 5059.070 211.230 20.841 o
-2 -11 9 1199.260 1214.020 133.066 80.203 o
-2 -11 10 12017.800 12426.100 333.622 6.078 o
-2 -11 11 564.533 468.102 103.478 149.380 o
-2 -11 12 15480.000 15168.600 465.550 3.694 o
-2 -11 13 858.927 896.014 132.100 90.269 o
-2 -11 14 14641.200 15097.600 392.840 4.347 o
-2 -11 15 1688.250 2007.210 183.553 44.197 o
-2 -11 16 9068.410 9060.180 335.738 8.198 o
-2 -11 17 805.070 700.635 170.990 61.222 o
-2 -11 18 8157.020 8020.610 403.842 7.425 o
-2 -11 19 1439.040 1559.730 238.944 30.886 o
-2 -11 20 5474.240 5446.470 546.273 5.784 o
-2 -11 21 803.723 392.263 221.142 39.453 o
-2 -11 22 2877.240 2366.740 408.059 11.040 o
-2 -11 23 561.529 618.670 257.999 29.875 o
-2 -10 1 17669.100 17027.100 270.450 4.095 o
-2 -10 2 3039.220 2983.210 114.317 51.932 o
-2 -10 3 42480.600 42040.800 601.804 0.806 o
-2 -10 4 11940.200 11373.000 210.089 7.917 o
-2 -10 5 23229.500 23412.900 350.318 2.438 o
-2 -10 6 2215.810 2516.920 119.351 62.852 o
-2 -10 7 13443.700 13833.800 356.809 5.117 o
-2 -10 8 689.669 812.957 106.698 130.089 o
-2 -10 9 12940.200 12778.200 340.199 5.606 o
-2 -10 10 1859.360 2106.720 166.177 48.969 o
-2 -10 11 1384.680 1261.190 135.697 74.787 o
-2 -10 12 547.149 497.735 107.079 141.842 o
-2 -10 13 482.026 383.908 98.235 168.856 o
-2 -10 14 88.877 64.352 74.689 347.169 o
-2 -10 15 2.844 -38.227 72.924 393.773 o
-2 -10 16 2.940 -56.219 76.435 358.469 o
-2 -10 17 718.596 648.422 122.746 107.312 o
-2 -10 18 5.589 -80.493 105.166 189.357 o
-2 -10 19 3116.720 2613.580 270.737 21.035 o
-2 -10 20 668.636 517.960 153.164 76.587 o
-2 -10 21 3364.940 3621.490 331.957 14.665 o
-2 -10 22 69.506 -173.754 165.856 75.548 o
-2 -10 23 2898.100 1911.300 381.733 12.514 o
-2 -10 24 22.457 -152.693 168.489 73.691 o
-2 -9 1 9.975 1.614 34.323 1721.360 o
-2 -9 2 81.268 150.877 40.765 925.552 o
-2 -9 3 1011.180 983.768 72.653 173.579 o
-2 -9 4 2706.750 2651.990 103.559 61.609 o
-2 -9 5 166.538 247.100 50.847 563.283 o
-2 -9 6 5076.890 4941.680 131.449 28.311 o
-2 -9 7 5710.740 5702.970 138.122 23.881 o
-2 -9 8 5928.880 5830.930 163.536 21.187 o
-2 -9 9 10969.700 10249.600 346.997 6.771 o
-2 -9 10 10600.100 10931.800 292.649 7.643 o
-2 -9 11 7330.910 7072.920 242.167 13.248 o
-2 -9 12 11499.000 11170.600 309.310 6.876 o
-2 -9 13 1156.260 1204.340 265.870 26.602 o
-2 -9 14 9995.690 9840.610 299.738 8.174 o
-2 -9 15 2639.780 2874.220 209.774 31.001 o
-2 -9 16 5908.270 6399.490 257.937 14.759 o
-2 -9 17 1886.100 1843.190 180.483 44.537 o
-2 -9 18 4325.290 4636.270 396.557 10.270 o
-2 -9 19 1358.500 1522.320 168.652 54.225 o
-2 -9 20 6372.550 5763.320 337.838 10.948 o
-2 -9 21 1329.640 1241.540 195.357 44.236 o
-2 -9 22 1840.660 2095.610 261.425 25.154 o
-2 -9 23 346.040 136.897 186.917 57.342 o
-2 -9 24 1347.520 1103.080 313.284 19.587 o
-2 -9 25 216.477 -23.694 194.815 54.085 o
-2 -8 1 1197.910 1187.300 75.203 149.568 o
-2 -8 2 54323.400 57700.600 490.432 0.526 o
-2 -8 3 8109.850 8799.980 161.797 13.879 o
-2 -8 4 41210.500 41498.100 438.881 0.900 o
-2 -8 5 2153.410 2013.180 90.442 83.612 o
-2 -8 6 27275.400 28431.700 328.213 1.875 o
-2 -8 7 7265.070 7200.670 145.787 17.346 o
-2 -8 8 9079.280 8902.710 187.548 11.839 o
-2 -8 9 47.383 3.933 50.113 777.342 o
-2 -8 10 1430.910 1490.130 134.273 73.329 o
-2 -8 11 143.909 83.997 68.828 384.440 o
-2 -8 12 4193.420 4222.440 202.612 24.791 o
-2 -8 13 646.486 687.061 106.768 134.222 o
-2 -8 14 1746.650 1566.060 148.350 60.369 o
-2 -8 15 2471.430 2316.120 179.277 40.032 o
-2 -8 16 970.291 1209.750 139.459 78.759 o
-2 -8 17 184.222 73.292 75.288 321.404 o
-2 -8 18 2032.110 1888.980 177.118 44.612 o
-2 -8 19 952.004 758.583 158.323 67.721 o
-2 -8 20 4203.700 4030.470 259.667 19.048 o
-2 -8 21 4130.720 4804.730 289.768 16.156 o
-2 -8 22 2320.050 1714.610 235.621 28.921 o
-2 -8 23 1630.260 1772.620 327.764 17.471 o
-2 -8 24 3022.300 2078.440 347.508 14.539 o
-2 -8 25 3820.840 3614.610 481.773 7.797 o
-2 -7 1 1871.670 1881.350 101.192 84.577 o
-2 -7 2 432.053 497.594 47.797 412.117 o
-2 -7 3 1052.470 1128.460 86.257 141.239 o
-2 -7 4 516.748 512.176 48.976 373.353 o
-2 -7 5 13798.600 13196.100 215.298 6.358 o
-2 -7 6 848.330 716.908 64.679 221.489 o
-2 -7 7 9291.270 9135.060 179.209 11.665 o
-2 -7 8 117.165 186.761 88.151 244.285 o
-2 -7 9 15609.900 15303.600 234.788 5.097 o
-2 -7 10 16.175 -4.592 46.965 925.540 o
-2 -7 11 21754.600 20892.000 388.851 2.664 o
-2 -7 12 4.942 65.586 56.220 635.018 o
-2 -7 13 21145.000 20789.100 407.710 2.693 o
-2 -7 14 680.028 784.220 171.811 61.447 o
-2 -7 15 14767.300 14352.700 352.860 4.699 o
-2 -7 16 29.625 22.260 72.988 382.730 o
-2 -7 17 7350.570 7946.080 276.572 11.467 o
-2 -7 18 369.612 195.588 86.891 222.569 o
-2 -7 19 8510.590 8400.950 296.947 9.693 o
-2 -7 20 430.568 360.005 108.590 146.859 o
-2 -7 21 5007.510 4785.810 261.770 16.961 o
-2 -7 22 166.549 248.095 105.301 171.568 o
-2 -7 23 1848.400 1831.050 248.784 27.556 o
-2 -7 24 434.152 370.393 175.071 63.231 o
-2 -7 25 327.895 182.881 152.557 84.105 o
-2 -7 26 0.691 -329.080 163.224 78.750 o
-2 -6 1 18585.400 19647.100 225.478 3.754 o
-2 -6 2 51940.500 51545.900 420.025 0.605 o
-2 -6 3 13475.900 13042.400 223.516 6.474 o
-2 -6 4 15482.400 15525.400 221.773 5.177 o
-2 -6 5 860.529 856.597 64.536 212.654 o
-2 -6 6 5131.400 4866.400 121.788 29.199 o
-2 -6 7 4589.290 4622.310 126.916 31.862 o
-2 -6 8 30299.800 29054.600 326.346 1.648 o
-2 -6 9 1407.680 1426.080 82.312 123.184 o
-2 -6 10 72.138 152.733 56.934 550.080 o
-2 -6 11 22.251 -20.978 42.910 1089.600 o
-2 -6 12 409.006 382.776 87.118 208.973 o
-2 -6 13 200.260 260.351 74.085 308.868 o
-2 -6 14 335.241 307.173 81.217 244.985 o
-2 -6 15 177.959 119.831 74.680 322.538 o
-2 -6 16 4790.000 5011.880 212.783 21.129 o
-2 -6 17 59.678 89.734 74.085 356.260 o
-2 -6 18 1222.790 1282.030 143.740 71.275 o
-2 -6 19 38.478 53.179 83.640 289.654 o
-2 -6 20 5417.300 6069.240 260.912 15.484 o
-2 -6 21 12.252 160.724 95.153 223.007 o
-2 -6 22 6723.910 6290.640 273.189 13.088 o
-2 -6 23 18.670 58.900 95.962 223.412 o
-2 -6 24 5941.150 6142.670 288.367 13.316 o
-2 -6 25 30.835 -49.982 165.856 75.954 o
-2 -6 26 7904.260 7118.660 571.283 4.824 o
-2 -5 1 841.469 956.022 91.304 147.824 o
-2 -5 2 8791.350 8158.400 145.212 13.804 o
-2 -5 3 3440.470 3482.600 94.266 50.170 o
-2 -5 4 224.529 296.906 38.560 707.067 o
-2 -5 5 3186.550 2925.050 87.856 58.220 o
-2 -5 6 12957.900 12962.300 188.494 7.074 o
-2 -5 7 8014.230 7713.450 139.582 15.619 o
-2 -5 8 34441.600 32948.200 334.086 1.319 o
-2 -5 9 15890.000 15644.300 195.310 5.156 o
-2 -5 10 24785.700 24343.000 385.380 2.172 o
-2 -5 11 19840.000 20317.900 358.633 3.046 o
-2 -5 12 10313.000 9467.260 249.076 9.070 o
-2 -5 13 16612.600 16484.700 446.556 3.497 o
-2 -5 14 6197.370 6129.350 211.610 17.142 o
-2 -5 15 10401.000 10480.100 489.486 4.994 o
-2 -5 16 10954.000 10908.300 298.339 7.370 o
-2 -5 17 3521.490 3193.350 196.519 29.557 o
-2 -5 18 3559.020 3327.220 257.619 21.052 o
-2 -5 19 9221.280 9279.110 295.337 8.928 o
-2 -5 20 1174.850 932.692 199.361 44.367 o
-2 -5 21 5481.670 5268.540 355.409 11.060 o
-2 -5 22 194.152 254.354 97.137 196.046 o
-2 -5 23 260.841 137.979 98.956 189.123 o
-2 -5 24 251.647 211.454 169.824 69.350 o
-2 -5 25 168.650 86.877 130.309 117.844 o
-2 -5 26 130.517 157.958 194.815 54.124 o
-2 -4 1 26171.400 25900.400 337.669 2.054 o
-2 -4 2 564.520 699.282 88.349 179.643 o
-2 -4 3 115507.000 112960.000 923.321 0.130 o
-2 -4 4 831.101 1024.160 57.378 226.321 o
-2 -4 5 22797.500 23535.000 384.549 2.407 o
-2 -4 6 4295.830 4311.880 162.878 29.303 o
-2 -4 7 2916.410 3367.230 102.622 54.583 o
-2 -4 8 1069.410 1332.070 97.997 118.772 o
-2 -4 9 18713.800 19095.400 363.208 3.303 o
-2 -4 10 324.933 375.996 62.541 350.689 o
-2 -4 11 4374.070 4577.680 164.028 28.296 o
-2 -4 12 106.870 110.080 48.527 703.961 o
-2 -4 13 1620.790 1700.650 153.881 58.185 o
-2 -4 14 35.692 47.089 51.325 733.596 o
-2 -4 15 5095.800 4743.700 277.919 15.756 o
-2 -4 16 1875.930 2207.060 161.921 50.078 o
-2 -4 17 1957.210 2050.120 258.302 25.458 o
-2 -4 18 1417.830 1520.670 170.877 52.724 o
-2 -4 19 4176.070 3865.640 202.948 25.333 o
-2 -4 20 2411.960 2430.720 186.615 38.093 o
-2 -4 21 6096.670 6557.730 263.187 14.142 o
-2 -4 22 3663.420 3488.080 258.716 20.589 o
-2 -4 23 6444.770 6620.570 273.735 13.190 o
-2 -4 24 3303.720 2985.050 370.365 12.584 o
-2 -4 25 4631.840 4743.510 889.832 2.490 o
-2 -4 26 3394.600 2624.740 394.896 11.357 o
-2 -3 1 19.724 -13.898 22.696 3556.670 o
-2 -3 2 877.800 817.759 66.629 207.117 o
-2 -3 3 1437.450 1714.080 127.771 75.963 o
-2 -3 4 735.163 932.473 56.878 246.903 o
-2 -3 5 1072.760 1382.950 82.928 138.968 o
-2 -3 6 59097.000 60246.800 517.545 0.461 o
-2 -3 7 12195.200 11421.300 410.996 5.301 o
-2 -3 8 69273.600 70309.700 690.069 0.334 o
-2 -3 9 685.154 739.546 75.792 203.926 o
-2 -3 10 58060.500 58170.300 629.427 0.467 o
-2 -3 11 128.208 246.260 57.594 488.002 o
-2 -3 12 35661.200 35963.700 550.825 1.085 o
-2 -3 13 559.829 658.009 87.529 183.779 o
-2 -3 14 24241.600 23287.600 390.587 2.262 o
-2 -3 15 197.808 276.352 68.016 352.422 o
-2 -3 16 21816.300 22049.900 401.350 2.557 o
-2 -3 17 737.705 771.569 107.420 127.806 o
-2 -3 18 4780.790 5393.650 273.176 16.057 o
-2 -3 19 599.570 573.872 99.684 153.359 o
-2 -3 20 6985.380 6579.320 246.003 13.823 o
-2 -3 21 62.945 85.438 82.049 293.975 o
-2 -3 22 2607.130 2457.130 190.782 36.043 o
-2 -3 23 102.597 -7.443 84.283 279.872 o
-2 -3 24 359.710 152.693 192.183 54.248 o
-2 -3 25 16.465 155.326 171.122 70.784 o
-2 -3 26 6.833 92.142 200.081 52.152 o
-2 -2 1 46668.400 48320.300 482.352 0.702 o
-2 -2 2 57778.700 60112.900 518.211 0.474 o
-2 -2 3 28455.100 32011.500 385.582 1.617 o
-2 -2 4 3167.780 3363.520 99.921 52.444 o
-2 -2 5 324.443 640.306 56.603 358.697 o
-2 -2 6 7868.340 8518.320 250.101 11.565 o
-2 -2 7 23411.500 24670.100 388.732 2.279 o
-2 -2 8 25062.000 25678.400 337.094 2.163 o
-2 -2 9 2530.930 2965.770 111.921 58.754 o
-2 -2 10 911.449 1538.580 154.772 66.155 o
-2 -2 11 2170.100 2388.710 126.993 60.858 o
-2 -2 12 892.222 812.347 73.287 188.666 o
-2 -2 13 19.527 8.295 46.656 925.697 o
-2 -2 14 122.768 71.001 50.864 656.008 o
-2 -2 15 10539.100 10515.700 255.708 8.426 o
-2 -2 16 120.931 212.526 78.637 296.817 o
-2 -2 17 8844.440 9086.180 301.971 9.091 o
-2 -2 18 172.366 330.948 145.642 93.063 o
-2 -2 19 4989.560 4556.460 196.819 22.694 o
-2 -2 20 1438.290 1313.390 159.404 59.078 o
-2 -2 21 13426.900 14141.900 347.921 5.154 o
-2 -2 22 415.264 280.630 96.208 182.268 o
-2 -2 23 8919.980 9627.560 573.915 4.418 o
-2 -2 24 28.443 -218.509 134.265 115.702 o
-2 -2 25 6113.260 6647.410 515.997 6.061 o
-2 -2 26 75.533 94.775 197.448 53.177 o
-2 -1 1 5893.910 6681.930 111.456 23.393 o
-2 -1 2 2585.540 2635.500 69.368 77.296 o
-2 -1 3 9372.000 11269.100 150.766 10.970 o
-2 -1 4 12193.800 13455.400 166.851 7.572 o
-2 -1 5 86242.800 93225.500 736.960 0.214 o
-2 -1 6 8542.560 8270.950 124.532 14.647 o
-2 -1 7 22200.200 22351.600 245.551 2.838 o
-2 -1 8 8121.060 8244.750 198.726 13.096 o
-2 -1 9 27701.900 29182.600 420.648 1.713 o
-2 -1 10 19550.600 20095.300 461.121 2.763 o
-2 -1 11 38304.800 38848.800 369.442 1.045 o
-2 -1 12 11401.900 10854.800 235.593 8.078 o
-2 -1 13 24425.600 22983.300 279.469 2.456 o
-2 -1 14 11566.300 10943.600 505.658 4.520 o
-2 -1 15 17431.000 16960.700 316.898 3.946 o
-2 -1 16 6001.760 5728.100 188.674 19.400 o
-2 -1 17 3139.980 3393.290 160.211 37.751 o
-2 -1 18 192.360 196.603 67.748 366.077 o
-2 -1 19 914.139 774.819 131.744 90.743 o
-2 -1 20 2311.380 2211.660 275.568 22.165 o
-2 -1 21 2117.460 2743.210 347.508 14.987 o
-2 -1 22 967.467 1508.500 292.223 22.470 o
-2 -1 23 18.808 -139.530 128.999 125.553 o
-2 -1 24 1.721 236.938 173.754 68.453 o
-2 -1 25 6.848 215.876 197.448 53.219 o
-2 -1 26 9.126 -426.488 128.999 125.830 o
-2 0 1 509.936 453.335 44.180 418.902 o
-2 0 2 42159.700 43580.200 459.703 0.845 o
-2 0 3 133.231 138.823 34.583 1057.980 o
-2 0 4 94494.600 95789.100 745.785 0.188 o
-2 0 5 112.862 105.407 53.389 601.124 o
-2 0 6 20128.900 20575.400 304.358 3.146 o
-2 0 7 13.347 -54.128 25.169 3067.370 o
-2 0 8 35627.400 34709.300 359.723 1.218 o
-2 0 9 591.405 574.207 49.636 339.981 o
-2 0 10 815.410 668.617 90.578 158.817 o
-2 0 11 3.003 -33.574 25.319 3216.240 o
-2 0 12 15904.900 16314.300 372.444 4.058 o
-2 0 13 990.041 1019.690 86.456 147.063 o
-2 0 14 1295.910 1640.600 132.236 75.700 o
-2 0 15 584.754 582.771 76.192 220.821 o
-2 0 16 8826.580 8718.560 226.043 11.204 o
-2 0 17 94.611 96.204 59.416 514.224 o
-2 0 18 2474.620 2401.090 181.220 39.254 o
-2 0 19 682.587 455.884 105.143 140.703 o
-2 0 20 8262.060 9493.300 521.263 5.182 o
-2 0 21 2687.350 3067.020 363.304 13.381 o
-2 0 22 9532.890 10241.000 568.650 4.323 o
-2 0 23 1350.410 1118.870 247.468 29.856 o
-2 0 24 6699.020 6023.480 468.610 6.922 o
-2 0 25 2578.210 2703.720 392.263 11.894 o
-2 0 26 5912.780 6302.540 537.058 5.772 o
-2 1 1 16743.800 17235.100 178.570 4.693 o
-2 1 2 7671.280 8001.800 120.095 16.625 o
-2 1 3 15132.700 16725.100 185.510 5.282 o
-2 1 4 5988.930 6756.800 158.572 20.148 o
-2 1 5 31756.900 34182.800 330.319 1.420 o
-2 1 6 11127.800 11478.500 164.343 9.043 o
-2 1 7 29374.500 28860.100 309.718 1.728 o
-2 1 8 881.435 851.438 58.828 226.694 o
-2 1 9 33294.500 31212.600 349.008 1.405 o
-2 1 10 6173.380 6046.540 137.503 21.928 o
-2 1 11 82578.600 79660.100 723.950 0.249 o
-2 1 12 2876.580 2961.220 107.537 55.989 o
-2 1 13 11830.700 10885.800 185.757 8.462 o
-2 1 14 504.439 418.894 47.199 404.871 o
-2 1 15 25256.600 24079.300 355.794 2.190 o
-2 1 16 282.034 327.653 65.132 348.072 o
-2 1 17 12289.200 11715.600 323.831 6.227 o
-2 1 18 450.680 450.181 157.958 75.654 o
-2 1 19 653.431 626.568 184.285 55.097 o
-2 1 20 106.795 -42.122 102.673 191.595 o
-2 1 21 4917.930 4212.220 426.488 9.007 o
-2 1 22 24.434 -89.510 121.101 142.175 o
-2 1 23 165.105 -10.531 157.958 81.998 o
-2 1 24 10.769 -2.633 147.428 96.358 o
-2 1 25 154.358 110.571 168.489 71.849 o
-2 1 26 19.476 -78.979 181.652 63.447 o
-2 2 1 842.208 841.997 35.921 305.730 o
-2 2 2 2949.590 2619.410 62.071 72.414 o
-2 2 3 17566.200 15975.000 179.519 4.632 o
-2 2 4 23828.700 22650.100 235.312 2.617 o
-2 2 5 14941.800 14227.100 186.710 5.833 o
-2 2 6 2215.960 1911.740 65.259 98.714 o
-2 2 7 3556.420 3207.800 89.028 51.591 o
-2 2 8 1770.700 1524.450 104.210 88.796 o
-2 2 9 730.559 749.289 56.491 262.931 o
-2 2 10 646.908 714.633 88.394 173.201 o
-2 2 11 672.246 633.693 52.147 301.986 o
-2 2 12 2787.410 3000.060 101.457 58.870 o
-2 2 13 5083.470 4786.650 145.536 27.172 o
-2 2 14 6762.390 6180.540 124.490 20.783 o
-2 2 15 4346.920 4492.850 135.583 32.326 o
-2 2 16 15687.400 14681.400 368.751 4.315 o
-2 2 17 2813.960 2969.620 321.182 16.316 o
-2 2 18 2377.920 2735.310 329.080 16.211 o
-2 2 19 2553.290 2400.970 315.917 17.341 o
-2 2 20 9119.400 8229.630 494.936 5.493 o
-2 2 21 3482.020 2943.290 352.774 13.505 o
-2 2 22 15444.700 15693.200 702.915 2.464 o
-2 2 23 754.761 721.343 239.570 33.716 o
-2 2 24 6283.460 5891.850 479.140 6.840 o
-2 2 25 172.985 239.570 197.448 52.279 o
-2 2 26 6768.660 7310.840 573.915 4.963 o
-2 3 1 259.401 379.624 32.546 733.773 o
-2 3 2 4657.340 4522.340 86.568 36.535 o
-2 3 3 2564.600 2618.220 64.901 79.722 o
-2 3 4 75790.900 74156.400 598.490 0.295 o
-2 3 5 3609.620 3594.830 73.167 52.032 o
-2 3 6 81314.400 79472.900 647.449 0.257 o
-2 3 7 9313.980 9897.010 179.545 11.211 o
-2 3 8 25051.800 24853.600 247.139 2.331 o
-2 3 9 1084.530 1239.100 90.817 130.017 o
-2 3 10 15138.100 14728.000 229.133 5.395 o
-2 3 11 6844.750 6372.780 163.775 18.290 o
-2 3 12 74471.900 73871.700 753.350 0.294 o
-2 3 13 8769.600 9050.590 219.082 11.279 o
-2 3 14 28694.900 27502.000 327.129 1.806 o
-2 3 15 4351.450 4533.190 251.259 19.090 o
-2 3 16 7507.650 7475.940 220.441 13.633 o
-2 3 17 7276.280 7201.490 280.000 11.770 o
-2 3 18 4254.260 4328.060 344.876 12.820 o
-2 3 19 1229.470 1187.320 242.203 31.219 o
-2 3 20 1397.680 1253.140 255.366 28.012 o
-2 3 21 114.270 26.326 142.163 101.363 o
-2 3 22 1735.690 1724.380 310.651 19.130 o
-2 3 23 475.795 892.465 257.999 29.773 o
-2 3 24 260.143 297.488 194.815 53.009 o
-2 3 25 228.822 300.121 229.040 38.882 o
-2 4 1 21039.900 21339.300 235.981 3.110 o
-2 4 2 4516.880 4281.600 147.464 30.436 o
-2 4 3 26586.000 25043.500 262.324 2.150 o
-2 4 4 460.524 431.113 33.547 536.495 o
-2 4 5 1925.650 1842.040 44.278 125.226 o
-2 4 6 234.661 276.735 43.606 620.353 o
-2 4 7 10053.700 9466.010 195.272 10.357 o
-2 4 8 231.480 284.288 53.025 488.542 o
-2 4 9 6296.330 6615.560 124.636 21.486 o
-2 4 10 2813.410 3308.070 78.423 63.656 o
-2 4 11 21435.100 20300.400 237.875 3.126 o
-2 4 12 1391.640 1343.460 67.782 144.543 o
-2 4 13 395.985 399.681 74.860 261.134 o
-2 4 14 2855.560 2911.390 182.981 35.550 o
-2 4 15 9971.130 10011.400 256.635 8.972 o
-2 4 16 9.922 83.322 65.520 467.375 o
-2 4 17 21997.000 21829.000 406.387 2.536 o
-2 4 18 776.676 763.455 261.948 28.483 o
-2 4 19 8139.310 8498.160 494.936 5.702 o
-2 4 20 3777.900 3311.860 376.467 11.858 o
-2 4 21 7900.510 8529.750 531.793 5.216 o
-2 4 22 1961.580 1892.870 334.345 16.523 o
-2 4 23 8324.880 8182.240 544.956 4.990 o
-2 4 24 219.851 52.653 179.019 63.565 o
-2 4 25 9129.830 9472.240 639.731 3.766 o
-2 5 1 11402.900 10782.900 182.132 8.864 o
-2 5 2 60130.200 59640.600 475.811 0.458 o
-2 5 3 48103.200 47868.400 456.746 0.686 o
-2 5 4 58948.800 58754.900 467.094 0.474 o
-2 5 5 27774.800 28582.100 337.810 1.822 o
-2 5 6 47307.500 49486.600 826.942 0.594 o
-2 5 7 9847.900 10699.700 219.405 9.525 o
-2 5 8 67003.200 73400.900 1231.190 0.290 o
-2 5 9 20118.300 20410.400 334.741 3.072 o
-2 5 10 44205.100 45704.900 560.285 0.750 o
-2 5 11 20914.700 22183.500 369.841 2.738 o
-2 5 12 39744.300 41201.400 549.690 0.898 o
-2 5 13 2679.880 2947.870 146.340 45.915 o
-2 5 14 22619.000 22044.000 396.547 2.480 o
-2 5 15 881.889 1059.960 116.646 105.234 o
-2 5 16 7495.360 7141.940 247.684 12.794 o
-2 5 17 1067.120 922.192 115.739 103.168 o
-2 5 18 1991.360 1981.850 232.819 30.016 o
-2 5 19 390.071 84.245 123.734 123.148 o
-2 5 20 528.790 605.507 210.611 43.853 o
-2 5 21 9.532 -57.918 131.632 120.846 o
-2 5 22 121.207 57.918 163.224 77.081 o
-2 5 23 0.258 -89.510 139.530 107.772 o
-2 5 24 329.915 953.015 300.121 22.454 o
-2 6 1 425.515 612.249 47.879 393.887 o
-2 6 2 15422.100 16926.600 210.080 5.024 o
-2 6 3 18524.800 19269.900 225.226 3.809 o
-2 6 4 71783.400 73640.100 702.195 0.311 o
-2 6 5 10044.700 10642.700 255.732 8.716 o
-2 6 6 346.195 224.281 56.348 418.480 o
-2 6 7 724.216 797.570 79.620 187.087 o
-2 6 8 899.324 852.181 85.584 158.805 o
-2 6 9 330.809 373.716 62.773 347.816 o
-2 6 10 2946.530 3175.070 140.100 44.653 o
-2 6 11 554.034 553.855 82.587 203.551 o
-2 6 12 3026.380 3080.810 152.700 41.182 o
-2 6 13 5980.110 5798.830 203.524 18.381 o
-2 6 14 8652.280 8570.020 253.769 10.682 o
-2 6 15 10795.200 9915.080 297.718 7.731 o
-2 6 16 10889.900 11057.200 302.471 7.301 o
-2 6 17 8164.010 8462.540 334.131 8.936 o
-2 6 18 5485.180 5291.660 225.287 18.352 o
-2 6 19 7026.390 7125.390 266.292 12.592 o
-2 6 20 3893.770 4796.670 473.875 7.829 o
-2 6 21 9183.090 10388.400 602.874 4.032 o
-2 6 22 2933.960 3248.680 421.222 10.236 o
-2 6 23 4760.480 3901.570 460.712 8.070 o
-2 6 24 1716.780 1250.500 302.754 20.323 o
-2 7 1 71286.300 79413.700 638.424 0.302 o
-2 7 2 3223.970 3057.210 116.657 49.019 o
-2 7 3 58438.800 59432.900 512.978 0.471 o
-2 7 4 81.883 215.975 81.265 285.850 o
-2 7 5 27025.400 26269.700 281.641 2.034 o
-2 7 6 406.455 340.440 36.859 566.153 o
-2 7 7 47146.600 48624.400 591.466 0.665 o
-2 7 8 4345.850 4569.500 164.146 28.410 o
-2 7 9 37507.300 37422.600 521.786 1.022 o
-2 7 10 1584.940 1490.900 120.833 80.346 o
-2 7 11 31696.500 30060.900 500.464 1.389 o
-2 7 12 5980.490 5321.410 201.080 19.042 o
-2 7 13 14572.000 14178.500 332.779 4.930 o
-2 7 14 1412.080 1501.470 162.781 56.703 o
-2 7 15 6867.480 6808.990 272.020 12.699 o
-2 7 16 637.658 532.384 131.689 99.123 o
-2 7 17 5640.160 6055.370 241.783 16.323 o
-2 7 18 1361.950 1471.990 150.553 63.989 o
-2 7 19 65.474 1.009 83.640 289.514 o
-2 7 20 6.498 43.171 109.643 173.007 o
-2 7 21 178.692 197.448 163.224 75.667 o
-2 7 22 4.446 71.081 176.387 67.113 o
-2 7 23 37.471 63.183 202.713 50.736 o
-2 8 1 9362.880 9456.900 151.813 11.996 o
-2 8 2 7716.410 7710.990 154.523 15.644 o
-2 8 3 127.043 109.060 31.779 1224.570 o
-2 8 4 3598.600 3322.060 166.843 34.134 o
-2 8 5 340.213 373.986 45.555 498.576 o
-2 8 6 602.517 579.479 78.131 212.450 o
-2 8 7 89.282 136.110 55.180 574.462 o
-2 8 8 676.384 823.465 97.871 146.892 o
-2 8 9 347.124 311.154 73.103 284.622 o
-2 8 10 5721.410 5341.140 199.238 19.719 o
-2 8 11 41.557 -9.790 53.660 690.790 o
-2 8 12 16797.800 16532.000 367.339 3.875 o
-2 8 13 12.091 -45.098 60.045 574.678 o
-2 8 14 8405.190 8020.960 414.965 7.096 o
-2 8 15 53.743 112.163 77.398 327.236 o
-2 8 16 16855.300 17698.500 412.379 3.525 o
-2 8 17 40.925 103.519 74.334 356.809 o
-2 8 18 13319.800 13924.000 380.849 4.926 o
-2 8 19 17.278 -7.908 93.696 237.239 o
-2 8 20 8511.020 8556.740 319.534 9.057 o
-2 8 21 814.521 471.242 202.713 46.000 o
-2 8 22 7679.380 8124.330 587.079 4.586 o
-2 8 23 254.996 -15.796 207.979 47.416 o
-2 9 1 5803.340 5929.480 126.753 24.007 o
-2 9 2 11315.200 11708.900 177.073 8.648 o
-2 9 3 23198.600 23264.100 300.153 2.547 o
-2 9 4 11991.300 11187.100 209.374 7.953 o
-2 9 5 13943.800 12670.700 282.578 5.817 o
-2 9 6 16173.900 15780.100 323.996 4.340 o
-2 9 7 32892.700 32157.100 544.963 1.255 o
-2 9 8 12928.000 13395.400 587.129 3.439 o
-2 9 9 15365.300 15059.400 338.526 4.548 o
-2 9 10 7579.850 7021.740 382.745 8.409 o
-2 9 11 5821.990 5243.770 270.440 14.937 o
-2 9 12 8917.050 9311.880 284.787 9.372 o
-2 9 13 12989.000 13439.800 583.249 3.454 o
-2 9 14 1478.810 1373.380 149.521 63.817 o
-2 9 15 3216.740 2947.290 215.214 27.982 o
-2 9 16 1085.260 1279.610 179.365 52.225 o
-2 9 17 2678.870 2873.900 262.703 22.563 o
-2 9 18 608.167 729.452 133.209 95.827 o
-2 9 19 557.120 330.639 103.210 153.768 o
-2 9 20 173.880 36.660 108.544 167.490 o
-2 9 21 134.567 137.611 105.220 176.896 o
-2 9 22 133.242 34.224 192.183 55.932 o
-2 10 1 4684.960 4329.290 117.806 33.261 o
-2 10 2 19.961 1.190 29.730 2181.450 o
-2 10 3 10161.400 9604.020 193.693 10.222 o
-2 10 4 2709.550 2561.590 149.387 46.298 o
-2 10 5 2938.500 2627.390 156.417 42.361 o
-2 10 6 66.755 52.456 59.616 536.599 o
-2 10 7 1581.940 1904.350 150.623 59.164 o
-2 10 8 247.805 240.316 73.996 302.554 o
-2 10 9 37.447 -29.561 57.204 614.468 o
-2 10 10 695.074 778.492 112.279 121.329 o
-2 10 11 1212.230 1335.980 139.428 74.116 o
-2 10 12 606.042 756.619 121.798 110.196 o
-2 10 13 3465.690 3763.520 237.041 23.155 o
-2 10 14 2604.460 2804.670 222.553 28.877 o
-2 10 15 7392.520 8334.920 432.505 7.062 o
-2 10 16 7081.730 7416.570 294.705 11.313 o
-2 10 17 7217.870 7372.870 386.236 8.411 o
-2 10 18 5667.470 6489.860 286.714 13.506 o
-2 10 19 5135.950 5554.270 290.870 14.408 o
-2 10 20 4570.870 4567.700 297.454 15.233 o
-2 10 21 4559.350 4884.720 314.262 14.027 o
-2 10 22 4369.970 4251.710 494.936 7.223 o
-2 11 1 295.433 278.899 49.591 499.702 o
-2 11 2 29255.600 28801.300 448.767 1.599 o
-2 11 3 74.223 75.501 59.412 529.888 o
-2 11 4 24577.200 23682.500 428.009 2.143 o
-2 11 5 371.149 341.933 88.241 210.162 o
-2 11 6 16744.800 16306.700 361.580 3.940 o
-2 11 7 671.435 752.239 118.063 113.739 o
-2 11 8 28632.600 28287.900 623.039 1.439 o
-2 11 9 2714.130 2756.110 188.323 35.406 o
-2 11 10 30287.500 29779.000 537.354 1.425 o
-2 11 11 598.021 528.273 109.311 134.669 o
-2 11 12 7989.620 7912.850 286.717 10.585 o
-2 11 13 1391.340 1381.430 162.743 57.461 o
-2 11 14 4380.850 4292.470 253.654 19.043 o
-2 11 15 113.644 164.078 94.337 217.232 o
-2 11 16 3539.280 3530.470 294.149 17.404 o
-2 11 17 185.270 114.687 94.232 213.518 o
-2 11 18 515.949 354.514 112.009 136.180 o
-2 11 19 97.371 42.352 104.095 185.830 o
-2 11 20 107.950 212.103 121.689 134.153 o
-2 11 21 160.877 179.794 157.937 80.938 o
-2 11 22 603.898 215.622 171.658 64.738 o
-2 12 1 10625.600 9947.360 272.693 8.256 o
-2 12 2 1213.750 1137.690 124.405 88.162 o
-2 12 3 2891.620 3029.160 196.172 32.383 o
-2 12 4 179.413 234.662 117.983 139.080 o
-2 12 5 438.966 498.204 99.560 164.553 o
-2 12 6 254.129 248.616 87.168 230.536 o
-2 12 7 2011.520 2351.800 182.164 41.724 o
-2 12 8 170.786 162.859 87.317 243.691 o
-2 12 9 667.442 436.011 103.724 144.718 o
-2 12 10 84.026 124.929 80.684 296.576 o
-2 12 11 4766.360 4511.680 235.981 19.659 o
-2 12 12 2044.020 2347.760 204.784 35.411 o
-2 12 13 11354.400 10788.600 347.174 6.494 o
-2 12 14 1041.560 1024.550 151.746 69.696 o
-2 12 15 12991.000 13044.300 399.792 4.965 o
-2 12 16 205.542 411.442 145.999 91.403 o
-2 12 17 12462.300 12426.400 438.792 4.809 o
-2 12 18 8.059 121.296 115.821 153.416 o
-2 12 19 6372.080 5822.260 328.237 11.303 o
-2 12 20 144.966 55.152 127.801 123.420 o
-2 12 21 12935.200 13626.500 816.118 2.246 o
-2 12 22 0.341 10.531 205.346 49.736 o
-2 13 1 7853.130 8203.100 286.728 10.577 o
-2 13 2 3362.530 3356.150 193.060 30.428 o
-2 13 3 5948.570 6445.060 332.514 11.220 o
-2 13 4 4210.310 4228.800 213.143 23.518 o
-2 13 5 13877.800 13759.800 357.651 4.992 o
-2 13 6 8495.530 8052.500 581.252 4.531 o
-2 13 7 13482.700 13745.400 370.749 4.994 o
-2 13 8 12993.300 13981.400 381.908 5.000 o
-2 13 9 4736.620 4744.140 259.159 17.611 o
-2 13 10 5613.560 5313.190 275.633 14.859 o
-2 13 11 4434.460 4504.210 258.161 18.383 o
-2 13 12 5893.290 6076.710 369.693 9.989 o
-2 13 13 4451.630 5097.510 283.190 16.016 o
-2 13 14 4451.980 4552.600 285.329 16.223 o
-2 13 15 904.600 902.698 157.882 67.749 o
-2 13 16 841.726 708.859 148.412 76.963 o
-2 13 17 161.145 264.937 166.693 72.502 o
-2 13 18 277.402 502.525 140.811 95.518 o
-2 13 19 138.278 260.631 257.999 31.032 o
-2 13 20 353.032 73.714 226.407 39.731 o
-2 14 1 1267.540 1243.930 189.987 46.609 o
-2 14 2 3181.300 3391.040 295.917 17.808 o
-2 14 3 15.282 -16.762 78.962 333.429 o
-2 14 4 1379.250 1243.380 147.399 67.066 o
-2 14 5 0.143 -1.793 80.537 323.471 o
-2 14 6 354.735 223.391 93.672 197.061 o
-2 14 7 61.896 26.166 80.792 307.940 o
-2 14 8 566.886 617.613 128.965 103.226 o
-2 14 9 82.775 -13.116 93.529 231.483 o
-2 14 10 3490.170 3067.820 237.563 23.850 o
-2 14 11 1337.400 1279.240 170.518 54.502 o
-2 14 12 8579.010 9094.980 496.601 5.496 o
-2 14 13 2540.330 2862.140 242.396 25.710 o
-2 14 14 3520.420 3889.720 380.070 11.660 o
-2 14 15 1803.980 1473.320 193.032 41.898 o
-2 14 16 5841.090 5890.520 445.219 7.778 o
-2 14 17 2839.310 3182.860 494.936 7.729 o
-2 14 18 6743.880 7513.550 637.099 4.194 o
-2 14 19 1452.910 989.872 350.141 15.914 o
-2 15 1 13877.600 12421.300 462.459 4.281 o
-2 15 2 2055.890 2336.780 253.731 25.669 o
-2 15 3 19734.200 19859.400 597.551 2.316 o
-2 15 4 404.120 201.058 130.150 110.579 o
-2 15 5 17312.500 15729.800 415.210 3.604 o
-2 15 6 394.091 407.022 121.500 121.984 o
-2 15 7 13947.400 13559.200 395.999 4.679 o
-2 15 8 6.348 76.052 102.662 195.944 o
-2 15 9 11593.800 12132.500 575.535 3.795 o
-2 15 10 40.249 -9.801 94.112 232.874 o
-2 15 11 4414.870 4196.870 331.461 13.488 o
-2 15 12 58.789 38.477 112.456 162.094 o
-2 15 13 3665.820 4196.240 298.633 16.459 o
-2 15 14 5.384 -106.085 112.342 165.988 o
-2 15 15 984.340 1312.190 220.125 37.470 o
-2 15 16 60.056 213.244 250.101 33.203 o
-2 15 17 14.207 18.428 192.183 56.675 o
-2 16 1 605.675 445.449 151.640 79.268 o
-2 16 2 263.305 7.898 111.693 155.172 o
-2 16 3 145.660 -58.670 104.048 184.256 o
-2 16 4 168.241 211.883 136.587 106.343 o
-2 16 5 11.545 34.224 122.694 138.384 o
-2 16 6 173.953 44.462 229.040 39.426 o
-2 16 7 248.499 362.650 168.093 70.003 o
-2 16 8 1956.300 1847.930 201.007 37.860 o
-2 16 9 1177.480 962.060 157.330 64.772 o
-2 16 10 1287.780 1151.710 174.632 53.427 o
-2 16 11 1006.490 848.225 163.293 63.402 o
-2 16 12 3617.670 3571.720 332.455 14.424 o
-2 16 13 1471.440 1055.280 211.773 38.573 o
-2 16 14 5035.420 4154.300 568.650 5.590 o
-2 16 15 1151.390 1079.380 358.039 15.427 o
-2 17 1 1159.690 1325.260 231.310 33.816 o
-2 17 2 6794.550 6912.270 386.108 8.742 o
-2 17 3 1273.770 1538.240 244.691 30.114 o
-2 17 4 6312.080 7400.520 419.530 7.959 o
-2 17 5 2066.610 1855.790 283.773 21.786 o
-2 17 6 4820.050 5741.630 455.447 7.891 o
-2 17 7 2812.120 2882.530 336.187 15.194 o
-2 17 8 3014.030 2424.370 301.142 18.160 o
-2 17 9 2683.000 2719.520 450.181 9.281 o
-2 17 10 1892.150 1638.400 390.947 12.583 o
-2 17 11 1115.860 1295.410 228.582 34.700 o
-2 17 12 1276.000 1275.950 323.815 18.419 o
-2 17 13 989.278 845.077 302.754 21.413 o
-2 18 1 1129.060 950.383 206.005 42.145 o
-2 18 2 15.388 -108.030 163.224 78.586 o
-2 18 3 78.921 169.327 166.602 73.912 o
-2 18 4 80.610 -8.033 179.019 64.849 o
-2 18 5 637.715 781.894 292.223 23.363 o
-2 18 6 37.523 -186.917 176.387 67.134 o
-2 18 7 1151.140 1184.690 336.978 17.247 o
-2 18 8 214.909 -42.122 221.142 42.185 o
-2 18 9 1817.810 2027.130 426.488 10.674 o
-2 18 10 122.940 155.326 252.733 32.454 o
-2 19 1 2388.160 2801.130 468.610 8.704 o
-2 19 2 4285.790 5304.770 616.038 4.884 o
-2 19 3 1332.100 1358.440 373.835 14.047 o
-2 19 4 4908.110 6444.700 705.547 3.738 o
-2 19 5 262.307 229.040 239.570 35.630 o
-1 -18 1 2816.610 2669.500 442.283 9.543 o
-1 -18 8 164.998 -313.284 163.224 76.916 o
-1 -18 9 221.896 155.326 239.570 35.824 o
-1 -18 10 57.408 107.938 205.346 49.261 o
-1 -17 1 939.927 1318.080 219.883 37.692 o
-1 -17 2 7001.430 6958.070 537.058 5.484 o
-1 -17 7 1800.140 1476.910 300.121 20.395 o
-1 -17 8 9691.170 10112.800 504.150 5.021 o
-1 -17 9 301.613 164.519 169.805 69.113 o
-1 -17 10 5911.650 4649.670 506.783 6.523 o
-1 -17 11 501.894 396.924 164.840 69.788 o
-1 -17 12 3154.350 3027.540 458.079 8.804 o
-1 -17 13 903.765 918.791 305.386 21.122 o
-1 -16 1 315.982 269.824 109.474 152.136 o
-1 -16 2 140.745 100.829 98.176 202.141 o
-1 -16 3 20.191 31.592 171.122 71.322 o
-1 -16 5 23.329 171.122 157.958 82.710 o
-1 -16 6 121.596 209.700 120.315 136.621 o
-1 -16 7 439.053 613.864 151.640 80.411 o
-1 -16 8 146.462 125.960 126.217 125.306 o
-1 -16 9 694.272 452.011 156.642 73.779 o
-1 -16 10 572.430 580.720 315.917 20.285 o
-1 -16 11 2053.270 2216.160 263.848 24.246 o
-1 -16 12 1439.980 1302.790 207.276 39.553 o
-1 -16 13 4184.790 3807.020 343.363 13.169 o
-1 -16 14 753.468 892.465 289.590 23.545 o
-1 -16 15 2597.130 2816.920 452.814 9.196 o
-1 -16 16 764.260 1411.090 350.141 16.236 o
-1 -15 1 8815.040 8375.100 300.762 9.385 o
-1 -15 2 20.531 74.198 90.792 247.937 o
-1 -15 3 17698.000 18235.000 423.728 3.289 o
-1 -15 4 1280.770 1275.530 124.111 85.674 o
-1 -15 5 17677.000 16783.400 399.731 3.522 o
-1 -15 6 2785.510 2251.870 224.173 28.882 o
-1 -15 7 10388.500 10654.700 502.834 4.825 o
-1 -15 8 923.311 1078.470 182.916 52.384 o
-1 -15 9 6684.470 6953.880 822.700 2.737 o
-1 -15 10 634.596 733.701 166.766 65.369 o
-1 -15 11 5693.460 5805.100 369.049 10.216 o
-1 -15 12 1000.300 1074.960 198.598 45.188 o
-1 -15 13 1636.610 1745.150 250.386 27.860 o
-1 -15 14 322.791 207.772 298.805 23.061 o
-1 -15 15 150.055 426.488 236.938 36.441 o
-1 -15 16 18.403 94.775 210.611 47.038 o
-1 -15 17 27.756 -10.531 215.876 44.923 o
-1 -14 1 48.181 -81.592 79.983 318.849 o
-1 -14 2 1417.700 1364.420 110.078 94.291 o
-1 -14 3 621.138 703.830 85.039 184.314 o
-1 -14 4 124.764 129.060 62.180 456.092 o
-1 -14 5 224.657 186.002 81.965 263.251 o
-1 -14 6 494.874 637.826 110.936 133.517 o
-1 -14 7 28.002 58.643 82.440 299.115 o
-1 -14 8 4177.750 4503.260 318.261 14.358 o
-1 -14 9 101.059 94.465 138.214 106.645 o
-1 -14 10 6764.290 7306.620 361.085 9.381 o
-1 -14 11 287.693 348.723 133.013 107.343 o
-1 -14 12 10742.200 10824.100 438.370 5.481 o
-1 -14 13 14.560 79.883 121.071 141.146 o
-1 -14 14 11741.200 11918.800 484.611 4.588 o
-1 -14 15 140.678 104.730 118.965 140.806 o
-1 -14 16 8965.900 9808.840 647.629 3.698 o
-1 -14 17 69.658 13.163 202.713 50.702 o
-1 -14 18 5953.610 6639.520 666.058 4.024 o
-1 -14 19 86.220 -44.755 197.448 53.370 o
-1 -13 1 5503.560 5106.090 158.583 23.884 o
-1 -13 2 3169.110 3356.570 147.901 40.444 o
-1 -13 3 6499.160 6549.670 192.413 17.281 o
-1 -13 4 2001.170 2142.690 125.913 65.229 o
-1 -13 5 4276.170 4420.420 159.297 29.635 o
-1 -13 6 3210.710 3076.050 197.832 30.721 o
-1 -13 7 7025.480 6776.120 246.168 13.640 o
-1 -13 8 1589.520 1659.370 197.756 41.008 o
-1 -13 9 3471.370 3895.260 365.732 12.427 o
-1 -13 10 357.046 491.006 131.817 105.779 o
-1 -13 11 2226.350 1918.630 228.767 30.222 o
-1 -13 12 1481.730 1297.760 284.325 23.018 o
-1 -13 13 4623.960 4236.670 327.618 13.501 o
-1 -13 14 265.489 166.153 130.761 113.556 o
-1 -13 15 395.956 275.415 143.917 91.734 o
-1 -13 16 108.944 293.247 133.413 111.618 o
-1 -13 17 92.936 157.889 143.479 98.736 o
-1 -13 18 42.054 -105.306 157.958 83.560 o
-1 -13 19 102.211 455.447 260.631 30.308 o
-1 -13 20 4.626 -50.020 181.652 63.555 o
-1 -12 1 1031.090 1222.880 99.388 120.359 o
-1 -12 2 151.859 111.703 50.903 617.383 o
-1 -12 3 90.043 100.017 53.052 625.546 o
-1 -12 4 347.904 313.944 64.446 338.941 o
-1 -12 5 43.024 16.720 45.607 922.003 o
-1 -12 6 31.085 65.901 51.008 737.227 o
-1 -12 7 3471.960 3859.070 195.121 28.746 o
-1 -12 8 1234.900 1104.380 131.145 82.131 o
-1 -12 9 1609.090 1394.090 175.733 49.664 o
-1 -12 10 2168.920 2236.870 182.008 41.198 o
-1 -12 11 6965.410 6820.750 392.690 8.498 o
-1 -12 12 4949.120 5075.390 301.297 14.280 o
-1 -12 13 5200.020 5760.460 324.518 12.468 o
-1 -12 14 6334.930 6361.940 336.387 10.810 o
-1 -12 15 4665.410 5035.680 333.679 12.784 o
-1 -12 16 3966.130 3647.900 319.604 14.913 o
-1 -12 17 6322.930 5814.080 345.710 10.666 o
-1 -12 18 4214.290 4143.380 346.308 12.847 o
-1 -12 19 2629.430 2374.540 276.399 21.395 o
-1 -12 20 3704.310 3748.880 508.099 7.119 o
-1 -12 21 1315.360 1566.420 373.835 14.000 o
-1 -12 22 1693.320 384.365 223.774 35.579 o
-1 -11 1 413.007 285.268 53.226 412.296 o
-1 -11 2 34055.900 33094.200 379.889 1.306 o
-1 -11 3 24.237 72.717 43.487 988.672 o
-1 -11 4 35164.400 35307.300 395.335 1.205 o
-1 -11 5 988.898 1039.310 85.298 148.660 o
-1 -11 6 24751.000 24418.100 321.222 2.278 o
-1 -11 7 722.875 726.599 114.377 118.023 o
-1 -11 8 25923.900 27290.700 474.928 1.821 o
-1 -11 9 203.523 204.412 101.576 182.123 o
-1 -11 10 17005.100 17409.600 386.320 3.652 o
-1 -11 11 1024.100 912.857 120.887 98.488 o
-1 -11 12 5399.000 4952.710 219.462 19.295 o
-1 -11 13 427.073 505.204 106.135 149.171 o
-1 -11 14 1287.380 1277.850 193.360 45.104 o
-1 -11 15 744.101 676.114 170.264 62.325 o
-1 -11 16 297.971 175.705 128.887 115.633 o
-1 -11 17 60.937 15.796 102.386 195.266 o
-1 -11 18 76.110 56.860 104.197 186.377 o
-1 -11 19 366.596 468.323 152.894 81.235 o
-1 -11 20 193.496 7.612 119.800 138.791 o
-1 -11 21 49.249 52.653 181.652 63.037 o
-1 -11 22 490.671 218.509 221.142 40.860 o
-1 -11 23 656.958 608.140 265.897 28.053 o
-1 -10 1 1698.470 2012.930 103.707 85.213 o
-1 -10 2 865.043 904.431 74.686 183.661 o
-1 -10 3 662.017 621.627 68.744 236.362 o
-1 -10 4 884.703 983.349 82.802 161.336 o
-1 -10 5 68.685 39.634 40.705 1051.390 o
-1 -10 6 2450.620 2434.450 114.128 62.479 o
-1 -10 7 7407.360 7087.600 161.496 16.516 o
-1 -10 8 2422.390 2564.890 171.500 41.760 o
-1 -10 9 18251.600 17381.300 364.801 3.525 o
-1 -10 10 613.616 794.451 111.321 125.455 o
-1 -10 11 9953.020 10407.700 295.641 8.108 o
-1 -10 12 256.703 319.575 95.153 195.797 o
-1 -10 13 12843.100 12371.200 334.892 5.767 o
-1 -10 14 483.207 404.199 107.639 145.582 o
-1 -10 15 15007.000 14675.200 394.534 4.300 o
-1 -10 16 26.011 2.968 102.335 198.382 o
-1 -10 17 17365.400 18557.200 1118.870 1.231 o
-1 -10 18 229.434 74.021 111.507 155.686 o
-1 -10 19 5724.140 6182.680 353.681 10.650 o
-1 -10 20 409.640 516.931 175.910 62.273 o
-1 -10 21 3324.300 3323.700 329.951 14.979 o
-1 -10 22 61.034 13.163 184.285 61.319 o
-1 -10 23 1995.230 1713.850 368.570 13.926 o
-1 -10 24 2.934 57.918 181.652 63.356 o
-1 -9 1 14674.900 14570.000 441.852 4.053 o
-1 -9 2 13780.900 13795.500 209.489 6.276 o
-1 -9 3 7360.770 7311.930 151.777 16.791 o
-1 -9 4 24488.800 25437.100 298.092 2.289 o
-1 -9 5 7124.700 7048.700 151.895 17.536 o
-1 -9 6 14568.700 14568.800 219.717 5.702 o
-1 -9 7 14711.100 15365.800 226.675 5.450 o
-1 -9 8 11517.700 11866.800 228.266 7.792 o
-1 -9 9 14608.800 14669.800 322.358 4.926 o
-1 -9 10 13264.700 13119.600 317.355 5.659 o
-1 -9 11 2306.610 2228.970 160.457 47.149 o
-1 -9 12 9373.500 8876.570 272.362 9.489 o
-1 -9 13 440.543 435.505 111.957 137.672 o
-1 -9 14 75.725 -83.705 82.656 294.638 o
-1 -9 15 55.378 -63.398 66.808 448.887 o
-1 -9 16 238.371 191.938 102.948 176.040 o
-1 -9 17 82.045 52.653 96.801 214.406 o
-1 -9 18 373.303 145.182 173.754 65.618 o
-1 -9 19 391.840 170.537 125.562 118.650 o
-1 -9 20 2020.100 1845.180 237.734 29.162 o
-1 -9 21 349.643 214.839 122.694 124.251 o
-1 -9 22 3092.950 2776.280 287.660 19.132 o
-1 -9 23 163.439 15.796 173.754 68.007 o
-1 -9 24 2104.370 1113.610 318.549 18.236 o
-1 -8 1 318.186 247.341 42.032 593.422 o
-1 -8 2 3297.770 3257.260 97.635 52.167 o
-1 -8 3 2054.550 2152.690 86.582 86.667 o
-1 -8 4 323.390 225.876 42.348 592.862 o
-1 -8 5 518.195 475.273 51.241 363.667 o
-1 -8 6 24668.500 25315.300 284.695 2.296 o
-1 -8 7 5127.150 5894.520 130.648 26.234 o
-1 -8 8 4449.440 4384.680 149.674 30.221 o
-1 -8 9 2890.800 2822.080 117.582 53.404 o
-1 -8 10 5862.220 5457.530 198.696 19.317 o
-1 -8 11 8165.560 7952.120 262.225 11.168 o
-1 -8 12 19922.100 19324.800 386.254 3.017 o
-1 -8 13 5207.260 5074.190 207.388 20.554 o
-1 -8 14 8133.410 8463.390 270.350 10.718 o
-1 -8 15 5654.000 5664.540 229.151 17.432 o
-1 -8 16 8594.180 9116.070 289.277 9.568 o
-1 -8 17 8369.260 7987.800 283.381 10.339 o
-1 -8 18 6223.350 6594.590 267.745 13.741 o
-1 -8 19 2949.120 3195.870 340.927 14.602 o
-1 -8 20 3578.030 3087.500 276.437 19.282 o
-1 -8 21 2120.900 2018.540 244.662 27.404 o
-1 -8 22 2093.940 2136.490 438.334 10.036 o
-1 -8 23 1701.080 1715.880 233.472 31.111 o
-1 -8 24 849.081 434.386 226.407 37.563 o
-1 -8 25 1105.470 800.322 271.162 26.113 o
-1 -7 1 43593.100 44214.500 381.809 0.827 o
-1 -7 2 167.458 130.365 31.566 1102.190 o
-1 -7 3 33173.100 33831.200 349.432 1.348 o
-1 -7 4 287.669 310.670 39.023 636.441 o
-1 -7 5 45879.400 46591.600 452.584 0.738 o
-1 -7 6 277.813 223.529 42.301 628.380 o
-1 -7 7 35613.600 33376.300 371.940 1.239 o
-1 -7 8 2.024 23.939 28.968 2351.740 o
-1 -7 9 10516.000 9732.560 203.294 9.671 o
-1 -7 10 799.074 732.090 89.354 160.571 o
-1 -7 11 3756.890 3399.700 167.273 33.091 o
-1 -7 12 2.064 80.353 61.219 536.837 o
-1 -7 13 1376.120 1333.900 126.376 81.407 o
-1 -7 14 108.311 114.774 70.579 373.219 o
-1 -7 15 52.190 -10.744 59.046 569.359 o
-1 -7 16 0.942 26.638 87.567 271.726 o
-1 -7 17 2659.350 2718.640 205.806 31.995 o
-1 -7 18 557.182 716.683 117.094 119.274 o
-1 -7 19 3497.730 3093.160 312.787 16.196 o
-1 -7 20 67.802 -56.288 74.971 356.873 o
-1 -7 21 3363.050 3023.570 280.929 19.221 o
-1 -7 22 607.187 350.306 248.784 32.203 o
-1 -7 23 4069.360 3316.220 392.263 10.938 o
-1 -7 24 1307.530 1150.460 300.121 21.204 o
-1 -7 25 2710.300 2469.420 400.161 11.479 o
-1 -7 26 860.192 552.854 268.529 27.232 o
-1 -6 1 299.077 565.491 50.043 430.472 o
-1 -6 2 6537.770 6978.980 135.458 19.758 o
-1 -6 3 3732.490 3438.810 96.109 47.024 o
-1 -6 4 91.123 52.474 28.806 1638.250 o
-1 -6 5 105.883 53.335 28.115 1613.030 o
-1 -6 6 10394.000 10289.900 216.594 9.303 o
-1 -6 7 8228.870 7704.700 148.739 14.958 o
-1 -6 8 39449.800 37975.300 388.016 1.015 o
-1 -6 9 1359.480 1254.140 68.877 147.546 o
-1 -6 10 5573.510 5017.410 240.649 17.353 o
-1 -6 11 2170.600 1967.020 137.607 58.594 o
-1 -6 12 27165.400 26199.600 430.267 1.837 o
-1 -6 13 3640.750 3531.290 167.097 33.365 o
-1 -6 14 32506.000 32081.800 506.059 1.304 o
-1 -6 15 271.788 209.984 75.451 291.859 o
-1 -6 16 17453.900 17360.500 380.842 3.600 o
-1 -6 17 536.803 669.292 105.461 141.802 o
-1 -6 18 9685.000 10857.400 451.837 5.600 o
-1 -6 19 167.850 182.404 87.111 243.928 o
-1 -6 20 7651.720 7788.880 567.516 4.858 o
-1 -6 21 15.817 179.479 90.071 246.340 o
-1 -6 22 5119.710 4555.580 519.946 6.446 o
-1 -6 23 41.462 -77.377 85.389 281.681 o
-1 -6 24 896.645 236.938 213.244 42.112 o
-1 -6 25 0.555 1.045 126.217 131.679 o
-1 -6 26 1075.180 1142.570 305.386 20.808 o
-1 -5 1 445.081 450.243 61.417 321.255 o
-1 -5 2 8698.270 8935.670 163.080 12.916 o
-1 -5 3 13108.100 12728.900 177.304 7.154 o
-1 -5 4 26529.100 25113.700 270.679 2.143 o
-1 -5 5 14949.200 14948.100 198.538 5.613 o
-1 -5 6 13099.300 12993.100 381.865 5.111 o
-1 -5 7 12326.100 12357.900 179.012 7.714 o
-1 -5 8 27936.200 27645.300 296.505 1.888 o
-1 -5 9 11863.500 11624.900 171.749 8.345 o
-1 -5 10 2138.570 1924.380 72.958 96.119 o
-1 -5 11 2743.130 2762.930 131.544 50.736 o
-1 -5 12 31.990 109.428 55.740 610.161 o
-1 -5 13 119.639 184.697 67.582 389.143 o
-1 -5 14 67.967 52.234 62.006 498.969 o
-1 -5 15 967.952 1233.770 123.329 93.444 o
-1 -5 16 475.253 523.987 89.745 188.791 o
-1 -5 17 753.660 803.869 111.921 119.472 o
-1 -5 18 2050.660 1980.250 164.529 48.608 o
-1 -5 19 2061.920 1742.180 155.402 53.094 o
-1 -5 20 3844.680 3818.730 233.766 22.597 o
-1 -5 21 6295.510 6531.050 264.291 13.859 o
-1 -5 22 977.834 1067.040 142.969 76.877 o
-1 -5 23 5651.710 6175.040 337.869 11.334 o
-1 -5 24 405.635 260.292 221.142 41.083 o
-1 -5 25 3403.420 2857.990 677.905 4.287 o
-1 -5 26 527.569 142.163 207.979 45.915 o
-1 -4 1 120.162 -45.064 37.924 1104.230 o
-1 -4 2 1285.360 1255.620 62.708 161.535 o
-1 -4 3 8282.500 7888.970 141.748 14.928 o
-1 -4 4 103.420 102.081 45.158 796.088 o
-1 -4 5 12925.600 13100.500 169.342 7.220 o
-1 -4 6 832.603 819.902 45.523 278.237 o
-1 -4 7 30871.900 30535.600 295.717 1.591 o
-1 -4 8 6712.330 7289.990 149.336 18.288 o
-1 -4 9 27800.800 28302.800 282.895 1.887 o
-1 -4 10 9731.250 9583.290 134.567 11.805 o
-1 -4 11 27382.000 26239.900 393.005 1.870 o
-1 -4 12 1600.200 1815.230 124.407 74.699 o
-1 -4 13 39937.900 41595.700 548.587 0.889 o
-1 -4 14 4414.220 4470.360 176.522 26.809 o
-1 -4 15 26706.400 25733.900 569.057 1.678 o
-1 -4 16 12002.900 12079.200 298.345 6.581 o
-1 -4 17 12507.200 11847.700 445.113 4.807 o
-1 -4 18 5843.300 5864.900 222.039 17.379 o
-1 -4 19 5110.850 5347.230 223.618 19.155 o
-1 -4 20 1487.280 1283.910 249.020 29.014 o
-1 -4 21 5247.790 4975.610 225.655 19.094 o
-1 -4 22 2499.130 2447.130 238.770 26.908 o
-1 -4 23 1060.960 1029.150 144.286 74.903 o
-1 -4 24 557.549 512.201 124.378 111.149 o
-1 -4 25 26.800 63.183 157.958 83.352 o
-1 -3 1 220.449 300.821 36.416 749.928 o
-1 -3 2 12079.000 12929.300 170.346 7.776 o
-1 -3 3 81.555 167.821 29.690 1379.250 o
-1 -3 4 26780.400 28497.000 290.577 1.952 o
-1 -3 5 3646.570 3080.500 83.844 52.441 o
-1 -3 6 14289.700 15447.800 332.870 4.828 o
-1 -3 7 277.198 295.298 29.259 821.687 o
-1 -3 8 18513.600 19124.100 286.190 3.622 o
-1 -3 9 154.526 278.250 47.119 621.828 o
-1 -3 10 108.498 82.323 21.864 1987.750 o
-1 -3 11 71.126 57.863 26.979 1887.710 o
-1 -3 12 382.055 330.564 39.165 558.924 o
-1 -3 13 422.349 332.065 66.863 305.456 o
-1 -3 14 2159.340 2151.610 142.220 55.709 o
-1 -3 15 36.802 -3.086 51.391 754.501 o
-1 -3 16 6778.450 6810.690 219.554 15.181 o
-1 -3 17 92.034 109.528 66.147 424.597 o
-1 -3 18 11829.000 12173.900 306.996 6.530 o
-1 -3 19 678.649 581.270 99.034 150.495 o
-1 -3 20 6838.130 7391.600 257.096 13.030 o
-1 -3 21 1272.970 1054.530 164.740 59.005 o
-1 -3 22 7580.510 7651.090 277.398 11.362 o
-1 -3 23 862.170 891.788 130.433 91.978 o
-1 -3 24 6382.140 6431.540 487.038 6.573 o
-1 -3 25 165.211 484.406 210.611 45.633 o
-1 -3 26 3654.770 3788.370 460.712 8.442 o
-1 -2 1 4483.070 4766.500 89.640 36.543 o
-1 -2 2 11973.600 13918.700 170.625 7.530 o
-1 -2 3 2652.720 3122.030 64.640 72.510 o
-1 -2 4 7060.450 6496.410 115.814 19.952 o
-1 -2 5 1505.570 1496.070 80.962 119.189 o
-1 -2 6 1005.540 1508.110 87.256 132.720 o
-1 -2 7 36936.500 37786.600 843.761 0.849 o
-1 -2 8 16985.300 17578.200 332.490 3.902 o
-1 -2 9 29307.900 30443.800 291.771 1.695 o
-1 -2 10 15103.100 14614.000 189.609 5.671 o
-1 -2 11 16440.900 15788.700 208.754 4.885 o
-1 -2 12 9710.590 9372.980 316.151 8.155 o
-1 -2 13 49016.000 47338.100 454.072 0.676 o
-1 -2 14 1110.300 1304.310 134.304 79.935 o
-1 -2 15 20598.600 20232.700 357.619 2.946 o
-1 -2 16 1877.260 1632.360 128.417 69.284 o
-1 -2 17 7091.580 6795.160 217.834 14.803 o
-1 -2 18 3493.040 3604.570 176.522 32.223 o
-1 -2 19 7826.520 7994.080 249.262 11.905 o
-1 -2 20 759.895 613.223 129.288 98.435 o
-1 -2 21 5593.610 5412.040 225.296 18.033 o
-1 -2 22 258.619 75.146 82.837 261.415 o
-1 -2 23 1333.940 1482.180 279.060 23.881 o
-1 -2 24 2.101 -157.958 131.632 121.043 o
-1 -2 25 21.345 -286.958 128.999 125.480 o
-1 -2 26 4.582 5.265 202.713 51.028 o
-1 -1 1 126039.000 129974.000 981.069 0.106 o
-1 -1 2 19851.100 21366.800 236.824 3.308 o
-1 -1 3 89480.400 95404.100 887.676 0.197 o
-1 -1 4 18337.000 18300.300 462.028 3.030 o
-1 -1 5 107181.000 109568.000 857.517 0.146 o
-1 -1 6 12373.000 14507.800 172.807 7.105 o
-1 -1 7 9842.860 11563.200 160.123 10.190 o
-1 -1 8 8154.860 8287.990 170.747 13.917 o
-1 -1 9 3262.560 3291.000 84.414 55.722 o
-1 -1 10 1668.230 1637.690 75.238 115.650 o
-1 -1 11 3173.060 3160.910 94.539 55.012 o
-1 -1 12 23.690 16.073 32.783 1755.440 o
-1 -1 13 6.302 1.687 34.063 1767.140 o
-1 -1 14 7.311 -33.508 32.722 1910.230 o
-1 -1 15 2926.420 2970.840 267.733 21.403 o
-1 -1 16 338.040 505.111 112.398 139.497 o
-1 -1 17 6365.750 5846.110 253.560 14.749 o
-1 -1 18 9659.410 9010.550 313.547 8.343 o
-1 -1 19 4031.170 4307.560 237.990 21.188 o
-1 -1 20 7591.330 7727.670 361.968 8.761 o
-1 -1 21 3695.790 4322.790 379.100 11.472 o
-1 -1 22 2860.680 2627.370 344.876 14.634 o
-1 -1 23 2857.200 2716.880 363.304 13.385 o
-1 -1 24 7081.960 6786.940 505.467 6.002 o
-1 -1 25 2383.790 1513.770 292.223 20.536 o
-1 -1 26 4806.110 4873.020 505.467 6.792 o
-1 0 1 81.626 106.165 13.510 2991.650 o
-1 0 2 46572.600 50330.700 389.818 0.705 o
-1 0 3 98.265 37.073 11.968 3543.960 o
-1 0 4 9849.710 11938.500 222.889 8.977 o
-1 0 5 2682.070 3173.440 71.485 69.228 o
-1 0 6 71077.300 70354.600 580.180 0.331 o
-1 0 7 49.763 83.190 36.859 1228.130 o
-1 0 8 102917.000 101897.000 829.656 0.161 o
-1 0 9 1202.210 1212.500 207.979 40.568 o
-1 0 10 58512.100 56959.300 628.501 0.468 o
-1 0 11 4225.020 4497.600 109.660 36.603 o
-1 0 12 22388.800 21368.800 285.372 2.800 o
-1 0 13 4634.950 4325.000 121.596 33.074 o
-1 0 14 35323.800 34014.300 376.193 1.235 o
-1 0 15 3603.400 3262.850 115.803 44.814 o
-1 0 16 30347.200 29632.000 430.951 1.533 o
-1 0 17 1279.130 1408.730 146.934 67.579 o
-1 0 18 6763.100 6878.140 341.508 10.142 o
-1 0 19 778.897 860.878 331.713 18.193 o
-1 0 20 1355.930 2108.740 300.121 20.555 o
-1 0 21 1637.010 1461.110 268.529 25.024 o
-1 0 22 3376.910 3385.570 384.365 11.678 o
-1 0 23 536.923 368.570 200.081 48.774 o
-1 0 24 110.344 294.856 186.917 58.372 o
-1 0 25 9.728 118.469 155.326 86.032 o
-1 0 26 0.836 -102.673 186.917 60.051 o
-1 1 1 98966.900 105033.000 750.168 0.168 o
-1 1 2 22388.500 22722.200 198.596 2.865 o
-1 1 3 48830.200 48575.100 386.812 0.681 o
-1 1 4 625.052 826.065 55.364 278.698 o
-1 1 5 892.892 1412.740 57.321 197.805 o
-1 1 6 2431.590 2583.320 88.569 72.817 o
-1 1 7 27268.000 26268.200 310.327 1.981 o
-1 1 8 4880.030 4917.340 135.172 28.833 o
-1 1 9 3487.660 3310.510 96.708 50.027 o
-1 1 10 89.266 29.606 68.105 416.531 o
-1 1 11 1916.580 2221.760 91.894 85.815 o
-1 1 12 383.619 413.716 54.546 389.790 o
-1 1 13 17.718 52.026 30.905 1870.810 o
-1 1 14 29.878 17.183 36.381 1427.490 o
-1 1 15 7026.950 7159.430 163.783 17.087 o
-1 1 16 85.573 142.113 48.974 698.624 o
-1 1 17 7756.380 7386.270 209.562 13.777 o
-1 1 18 942.591 976.709 207.979 42.230 o
-1 1 19 12268.100 11783.700 558.120 3.858 o
-1 1 20 1.150 21.061 110.571 171.005 o
-1 1 21 13657.600 14134.600 650.262 2.937 o
-1 1 22 31.891 236.938 179.019 64.308 o
-1 1 23 11868.700 13031.600 650.262 3.178 o
-1 1 24 11.959 -42.122 152.693 89.821 o
-1 1 25 9416.350 9364.300 602.874 4.071 o
-1 1 26 338.235 263.264 231.672 37.766 o
-1 2 1 1986.940 2043.680 44.074 117.732 o
-1 2 2 143.629 186.258 27.458 1250.570 o
-1 2 3 336.056 454.852 77.663 252.143 o
-1 2 4 14769.800 15703.900 157.311 5.759 o
-1 2 5 43324.300 43604.800 377.442 0.841 o
-1 2 6 28476.600 29095.000 287.506 1.802 o
-1 2 7 12072.900 11631.700 164.066 8.280 o
-1 2 8 14622.800 13990.100 195.267 5.963 o
-1 2 9 16210.600 14688.600 211.917 5.125 o
-1 2 10 25440.800 23574.600 333.371 2.233 o
-1 2 11 23261.300 22567.600 265.112 2.645 o
-1 2 12 40460.700 37941.300 383.238 0.988 o
-1 2 13 14122.800 12967.800 180.098 6.533 o
-1 2 14 21562.800 20751.000 270.018 2.998 o
-1 2 15 6828.870 6729.160 145.415 18.854 o
-1 2 16 21473.800 21347.400 351.932 2.767 o
-1 2 17 6957.950 7310.840 415.957 7.798 o
-1 2 18 17500.900 18141.500 681.854 2.291 o
-1 2 19 2851.770 3082.820 347.508 14.277 o
-1 2 20 2676.080 3030.170 363.304 13.402 o
-1 2 21 396.905 247.468 181.652 59.775 o
-1 2 22 2772.430 2727.410 360.672 13.605 o
-1 2 23 331.912 218.509 176.387 63.819 o
-1 2 24 181.172 -31.592 157.958 81.795 o
-1 2 25 30.874 -150.060 136.897 111.265 o
-1 2 26 43.917 147.428 236.938 37.077 o
-1 3 1 4986.470 4849.000 119.685 30.135 o
-1 3 2 71593.400 68207.800 540.876 0.336 o
-1 3 3 5819.410 5403.390 78.472 28.187 o
-1 3 4 40992.000 36892.900 518.630 0.934 o
-1 3 5 896.447 941.458 96.091 136.824 o
-1 3 6 1217.290 1155.770 79.417 142.733 o
-1 3 7 2331.380 2423.290 64.662 88.088 o
-1 3 8 1391.030 1562.600 62.698 144.762 o
-1 3 9 2778.700 2809.250 77.581 68.714 o
-1 3 10 2100.960 1980.140 74.105 95.672 o
-1 3 11 1543.300 1451.610 84.063 115.228 o
-1 3 12 8515.090 8727.680 162.023 13.339 o
-1 3 13 47.051 75.343 56.618 594.435 o
-1 3 14 1884.890 1968.130 120.771 71.059 o
-1 3 15 539.785 543.418 133.049 99.443 o
-1 3 16 14115.100 14393.200 315.075 5.177 o
-1 3 17 8246.420 8534.670 315.661 9.337 o
-1 3 18 10695.500 10535.800 515.997 4.631 o
-1 3 19 7681.520 8263.860 481.773 6.063 o
-1 3 20 3296.540 3796.270 386.998 11.477 o
-1 3 21 5450.810 5315.300 434.386 8.326 o
-1 3 22 7296.070 7826.840 526.528 5.493 o
-1 3 23 6318.030 5894.480 481.773 6.774 o
-1 3 24 4582.050 5360.050 463.345 7.819 o
-1 3 25 6819.280 7260.820 544.956 5.370 o
-1 4 1 35875.200 34185.800 328.158 1.234 o
-1 4 2 3349.310 3253.470 75.852 56.903 o
-1 4 3 60050.700 56218.700 477.785 0.475 o
-1 4 4 49.871 5.768 18.113 3965.410 o
-1 4 5 4542.850 5059.720 130.201 30.611 o
-1 4 6 6.856 -6.990 28.269 2543.010 o
-1 4 7 93507.000 97520.300 881.277 0.185 o
-1 4 8 571.485 528.800 35.065 442.681 o
-1 4 9 89818.100 89765.500 753.020 0.208 o
-1 4 10 395.166 238.543 34.735 638.763 o
-1 4 11 32354.000 33437.800 344.705 1.399 o
-1 4 12 1409.770 1357.600 74.699 134.080 o
-1 4 13 54452.300 55801.800 659.840 0.510 o
-1 4 14 1614.840 1601.100 125.354 75.612 o
-1 4 15 41672.100 40864.000 568.909 0.849 o
-1 4 16 99.116 73.901 66.567 423.437 o
-1 4 17 25565.000 24576.600 1100.440 1.016 o
-1 4 18 912.221 672.163 135.550 87.898 o
-1 4 19 1881.930 2253.540 315.917 18.138 o
-1 4 20 1250.850 1124.140 260.631 27.457 o
-1 4 21 1812.000 1655.930 308.019 19.370 o
-1 4 22 30.242 -71.081 126.367 130.461 o
-1 4 23 542.833 644.997 239.570 34.375 o
-1 4 24 196.398 215.876 221.142 41.880 o
-1 4 25 351.605 205.346 194.815 52.754 o
-1 5 1 12797.500 12947.400 185.371 7.196 o
[truncated: 341,826 more chars]
